# Supplementary material for: Holo-Seq: single-cell sequencing of holo-transcriptome
Source: Genome Biol. 2018 Oct 17;19:163. doi: 10.1186/s13059-018-1553-7 (PMC6193298; doi:10.1186/s13059-018-1553-7)
Supplement: Supplementary file 2 — Table S1. Not1-site-containing transcripts in mouse. Table S2. Not1-site-containing transcripts in human. Table S3. Sequencing statistics of RNA libraries. Table S4. Single cell library cost with different methods. (XLSX 171 kb) [file 13059_2018_1553_MOESM2_ESM.xlsx]

## Sheet: TableS1.Mouse transcripts NotI
mouse	geneid	gene length(exon)	Not1SiteNum		mm9	length	gene count	ratio
1	0610010F05Rik	4140	1			0-2kb	330	0.196546
2	1110032F04Rik	2578	1			2-4kb	688	0.409768
3	1110038F14Rik	1091	1			4-6kb	376	0.223943
4	1190002N15Rik	3950	1			6kbup	285	0.169744
5	1500009L16Rik	1194	1			total	1679	1
6	1700017B05Rik	4934	1
7	1700020N18Rik	546	1
8	1700025G04Rik	9754	1
9	1700028B04Rik	552	1
10	1700047I17Rik2	3841	1
11	1700052K11Rik	2413	1
12	1700066M21Rik	3007	1
13	1810010D01Rik	935	1
14	1810013L24Rik	4074	1
15	1810026B05Rik	5143	1
16	2010300C02Rik	4361	1
17	2210016F16Rik	2822	1
18	2310011J03Rik	1659	1
19	2310015A10Rik	4845	1
20	2310022B05Rik	3307	1
21	2310035C23Rik	5406	1
22	2410004B18Rik	975	1
23	2410018L13Rik	1407	1
24	2810403D21Rik	1005	1
25	4921536K21Rik	2618	1
26	4930404I05Rik	978	1
27	4930404N11Rik	695	1
28	4930426L09Rik	1486	1
29	4930483J18Rik	1094	1
30	4933406I18Rik	1650	1
31	4933415F23Rik	1780	1
32	5031439G07Rik	5032	1
33	5730507C01Rik	2542	1
34	6030419C18Rik	2139	1
35	9030612E09Rik	1859	1
36	9130019P16Rik	4486	1
37	9930014A18Rik	5130	1
38	A530058N18Rik	1550	1
39	A930004D18Rik	3643	1
40	Aak1	19345	1
41	Aamp	1820	1
42	Aard	1348	1
43	Abca2	8061	1
44	Abcc10	5709	1
45	Abcc8	4952	1
46	Abcd3	3399	1
47	Abhd15	3249	1
48	Abi2	5974	1
49	Ablim1	7073	1
50	Ablim3	4562	1
51	Abr	5801	1
52	Abt1	4456	1
53	Acbd5	3809	1
54	Acbd6	1942	1
55	Acot7	1860	1
56	Acsl1	3891	1
57	Actl6a	1969	1
58	Actr5	2377	1
59	Acvr2a	5681	1
60	Adam22	9256	1
61	Adam9	3985	1
62	Adamts5	8104	1
63	Adcy1	12258	1
64	Adcy9	4457	1
65	Add1	4047	1
66	Add3	4938	1
67	Adnp	4903	1
68	Adra1b	3047	1
69	Adra2c	3198	1
70	Aebp2	6616	1
71	Aes	1347	1
72	Aff2	4486	1
73	Aftph	3892	1
74	Agap3	3207	1
75	Agbl3	3719	1
76	Agpat3	3439	1
77	Agrn	6842	1
78	Ahr	5494	1
79	AI854703	3573	1
80	Aida	3293	1
81	Ajap1	3067	1
82	Ak5	3103	1
83	Akap13	12543	1
84	Akirin2	1719	1
85	Akt1s1	1578	1
86	Akt2	3241	1
87	Alcam	4959	1
88	Aldh5a1	5647	1
89	Alg2	3055	1
90	Alox12b	2347	1
91	Alx3	1867	1
92	Amn	1685	1
93	Ank1	8616	1
94	Ankrd11	8816	1
95	Ankrd13c	2654	1
96	Ankrd39	1786	1
97	Ano8	3757	1
98	Anxa11	2395	1
99	Apba1	6632	1
100	Apc	12449	1
101	Aplp2	3694	1
102	Arap1	6354	1
103	Arf2	2659	1
104	Arf4	2042	1
105	Arhgap23	5450	1
106	Arhgap39	4587	1
107	Arhgap42	5404	1
108	Arhgef11	5600	1
109	Arhgef17	10250	1
110	Arhgef33	3261	1
111	Arhgef40	5643	1
112	Arhgef7	7433	1
113	Arid4b	6105	1
114	Arih2	3923	1
115	Arl10	1048	1
116	Arnt2	5990	1
117	Arpc2	1597	1
118	Arrb1	7112	1
119	Arvcf	4622	1
120	Arx	2729	1
121	Asf1a	2182	1
122	Asphd2	1586	1
123	Aste1	2824	1
124	Asxl1	6674	1
125	Asxl2	8862	1
126	Atg16l2	2164	1
127	Atg9b	3902	1
128	Atp10a	5469	1
129	Atp13a3	7309	1
130	Atp1b1	2422	1
131	Atp2a2	5725	1
132	Atp2b1	7130	1
133	Atp5f1	1456	1
134	Atp5j	758	1
135	Atp6v0d1	1617	1
136	Atrn	8737	1
137	Atxn1l	7526	1
138	Atxn2	4472	1
139	Atxn7	6852	1
140	AW549877	5084	1
141	Axin1	3779	1
142	B330016D10Rik	2152	1
143	B4galt2	2406	1
144	B4galt5	4204	1
145	Baalc	2315	1
146	Bag3	2593	1
147	Bag5	2133	1
148	Bag6	3708	1
149	Bahcc1	10727	1
150	Bak1	2002	1
151	Barx1	1361	1
152	Baz1b	6433	1
153	Baz2b	7980	1
154	Bbs7	2598	1
155	Bcan	3808	1
156	Bcas3	3656	1
157	Bccip	1244	1
158	Bcl2	7738	1
159	Bcl3	1835	1
160	Bcl9l	5328	1
161	Bcor	7010	1
162	Bdp1	9921	1
163	Bmp6	2410	1
164	Bnc2	6453	1
165	Bola3	530	1
166	Bptf	11488	1
167	Braf	9727	1
168	Brap	3712	1
169	Brca1	6648	1
170	Brd1	5137	1
171	Brsk2	4350	1
172	Bspry	1743	1
173	Btbd1	3001	1
174	Btbd10	2563	1
175	Btbd17	2260	1
176	Btbd2	3026	1
177	Btnl9	2463	1
178	C530008M17Rik	6835	1
179	C77080	5187	1
180	C87436	3122	1
181	Cachd1	4965	1
182	Cacna1b	7290	1
183	Cacna1e	12697	1
184	Cacna2d3	3695	1
185	Cacnb1	2455	1
186	Cad	7106	1
187	Cadm4	2155	1
188	Cadps2	4783	1
189	Camsap1	7978	1
190	Capn7	3561	1
191	Caprin1	7593	1
192	Car10	3336	1
193	Cars	2699	1
194	Casc3	3742	1
195	Casd1	3760	1
196	Cask	8258	1
197	Casz1	8500	1
198	Cav2	2473	1
199	Cbfa2t2	6080	1
200	Cbfb	2913	1
201	Cbln1	2335	1
202	Cc2d1b	3286	1
203	Ccbe1	5742	1
204	Ccdc102a	2304	1
205	Ccdc124	911	1
206	Ccdc158	3636	1
207	Ccdc50	6981	1
208	Ccdc85b	4387	1
209	Ccdc85c	1547	1
210	Ccdc88a	9262	1
211	Ccdc88c	6292	1
212	Ccm2	2104	1
213	Ccna2	2811	1
214	Ccno	1876	1
215	Cd14	1497	1
216	Cd47	1914	1
217	Cdc23	4134	1
218	Cdc25a	3627	1
219	Cdc25b	3151	1
220	Cdc42bpb	6718	1
221	Cdh11	4216	1
222	Cdh2	4646	1
223	Cdh22	3586	1
224	Cdh23	10567	1
225	Cdk18	3046	1
226	Cdk19	5807	1
227	Cdk2ap1	1250	1
228	Cdk2ap2	911	1
229	Cdk5	2058	1
230	Cdk5r1	4134	1
231	Cdk9	3389	1
232	Cdkl5	3246	1
233	Cdkn2a	1136	1
234	Cdkn2aipnl	1864	1
235	Cdkn2c	1106	1
236	Cds2	8278	1
237	Cdx2	2145	1
238	Cebpd	2260	1
239	Cenpv	1034	1
240	Cep63	2696	1
241	Cfp	1524	1
242	Cgnl1	6754	1
243	Chchd1	595	1
244	Chchd10	948	1
245	Chd1l	2989	1
246	Chd5	9486	1
247	Chd7	9443	1
248	Chic2	1115	1
249	Chmp2a	927	1
250	Chmp2b	1838	1
251	Chpf	3235	1
252	Chrd	3275	1
253	Chrm3	3168	1
254	Chrna4	4437	1
255	Chst11	5519	1
256	Chsy1	4176	1
257	Chsy3	3882	1
258	Chtf8	2931	1
259	Cited4	1258	1
260	Ckap4	2915	1
261	Ckap5	6577	1
262	Clcn2	3645	1
263	Cldn3	1263	1
264	Cldnd1	1999	1
265	Clip1	4531	1
266	Clip3	3300	1
267	Cln8	6431	1
268	Clptm1l	2378	1
269	Clpx	2851	1
270	Cltb	1576	1
271	Clvs2	2500	1
272	Cnn3	2003	1
273	Cnnm1	5040	1
274	Cnnm3	5283	1
275	Cnot6	2501	1
276	Cog1	3029	1
277	Cog8	2104	1
278	Col7a1	9198	1
279	Comp	2426	1
280	Cops7a	2265	1
281	Coq5	2001	1
282	Cox11	2259	1
283	Cox17	436	1
284	Cpeb2	6847	1
285	Cpne7	2405	1
286	Cpsf7	3604	1
287	Crem	3932	1
288	Crk	3618	1
289	Crygn	604	1
290	Csf2ra	1849	1
291	Csnk1a1	2013	1
292	Csnk1e	2760	1
293	Cspg5	3871	1
294	Ctdspl	4627	1
295	Ctnnbip1	2787	1
296	Ctnnbl1	2731	1
297	Ctnnd2	5946	1
298	Cul3	2764	1
299	Cuta	650	1
300	Cutc	1308	1
301	Cxcl12	7161	1
302	Cxcl14	1825	1
303	Cxxc4	4677	1
304	Cyc1	1194	1
305	Cyp26b1	4849	1
306	Cys1	1838	1
307	D17Wsu92e	3809	1
308	D430041D05Rik	10122	1
309	D630045J12Rik	10970	1
310	Dab1	5580	1
311	Dact1	3761	1
312	Dapk3	1824	1
313	Dclk2	4199	1
314	Dcp1b	3311	1
315	Ddhd2	4267	1
316	Ddi2	3539	1
317	Ddost	2095	1
318	Ddr1	4006	1
319	Ddx17	7071	1
320	Ddx20	2710	1
321	Dgcr6	1262	1
322	Dgkh	3967	1
323	Dhfr	5290	1
324	Dhps	1332	1
325	Dhrs13	1744	1
326	Dhrsx	2203	1
327	Dhx15	3722	1
328	Dhx29	4098	1
329	Dhx32	2962	1
330	Dip2a	6356	1
331	Dlg1	4661	1
332	Dll1	3428	1
333	Dlx5	1406	1
334	Dlx6	1071	1
335	Dmrt3	2391	1
336	Dmrta1	4073	1
337	Dnaja4	3005	1
338	Dnajb2	3203	1
339	Dnajc1	8583	1
340	Dnajc24	1198	1
341	Dnajc25	1827	1
342	Dnajc30	1160	1
343	Dock11	6665	1
344	Dock3	9063	1
345	Dopey2	7455	1
346	Dot1l	5694	1
347	Dpf3	1298	1
348	Dpm1	2293	1
349	Dpy19l4	2984	1
350	Drosha	4571	1
351	Dst	23242	1
352	Dtnb	2645	1
353	Dtwd2	3145	1
354	Dusp28	1491	1
355	Dvl2	2935	1
356	Dync1i2	2787	1
357	Dync1li2	4633	1
358	Dyrk1a	6085	1
359	E130309D02Rik	2343	1
360	E130311K13Rik	1541	1
361	Ebf3	5023	1
362	Ecel1	2698	1
363	Edem3	6604	1
364	Eef1e1	1039	1
365	Efcab6	5111	1
366	Egln1	3524	1
367	Egr4	2100	1
368	Eif2ak3	4496	1
369	Eif3f	1507	1
370	Eif4e2	4928	1
371	Eif4g3	5517	1
372	Eif5a2	4992	1
373	Elavl3	5027	1
374	Elf1	4217	1
375	Ell2	3649	1
376	Elmod1	2605	1
377	Elovl2	3837	1
378	Eml4	5443	1
379	Emx1	1173	1
380	Enah	4288	1
381	Eno4	2567	1
382	Epc2	4358	1
383	Epha2	3907	1
384	Epha3	3978	1
385	Epha8	4713	1
386	Ephx3	2416	1
387	Erc1	9787	1
388	Ercc4	6703	1
389	Eri1	5067	1
390	Erlin2	3874	1
391	Ermp1	5394	1
392	Ero1lb	4239	1
393	Esr1	4319	1
394	Esrrb	4621	1
395	Etnk2	2279	1
396	Etv6	5530	1
397	Evx1	2877	1
398	Exoc6b	5440	1
399	Exosc6	1261	1
400	F8a	2490	1
401	F930015N05Rik	3540	1
402	Fads3	3269	1
403	Faim	1074	1
404	Fam109a	2335	1
405	Fam129c	2482	1
406	Fam131c	1433	1
407	Fam155a	3142	1
408	Fam168a	6583	1
409	Fam169a	4590	1
410	Fam171a1	4146	1
411	Fam171b	3394	1
412	Fam177a	3841	1
413	Fam189a2	2548	1
414	Fam57a	930	1
415	Fam69a	2724	1
416	Fam69b	1622	1
417	Fam84b	5563	1
418	Fancc	4292	1
419	Farp1	4857	1
420	Fat3	18468	1
421	Fbll1	1505	1
422	Fbrsl1	4949	1
423	Fbxl14	4219	1
424	Fbxl17	16988	1
425	Fbxl20	8607	1
426	Fbxl3	4264	1
427	Fbxl5	3328	1
428	Fbxl7	4616	1
429	Fbxo10	4634	1
430	Fbxo11	4013	1
431	Fbxo6	2149	1
432	Fcho2	5119	1
433	Fcrlb	1284	1
434	Fdps	1223	1
435	Fdx1	861	1
436	Fem1b	6491	1
437	Fgf12	3287	1
438	Fgf3	1194	1
439	Fgfr2	5346	1
440	Fgfr3	4399	1
441	Fgfrl1	2656	1
442	Fhl1	2875	1
443	Fhl2	1563	1
444	Fibcd1	4751	1
445	Fignl2	4206	1
446	Fjx1	2427	1
447	Fkbp8	1894	1
448	Fkrp	2806	1
449	Flot2	2700	1
450	Flt3	3657	1
451	Flt4	5839	1
452	Fnbp4	4690	1
453	Fndc3a	6136	1
454	Fnip2	7095	1
455	Folr1	1286	1
456	Fosl2	5863	1
457	Foxa1	3187	1
458	Foxc2	2724	1
459	Foxd4	2345	1
460	Foxe1	1116	1
461	Foxe3	867	1
462	Foxn2	5084	1
463	Foxp4	4025	1
464	Fry	10730	1
465	Fscn1	2667	1
466	Fst	2337	1
467	Fstl3	1953	1
468	Furin	4399	1
469	Fut8	3051	1
470	Fxn	1095	1
471	Fzd1	4378	1
472	Fzd2	3628	1
473	Gabbr1	4486	1
474	Gabrd	1879	1
475	Gad1	3231	1
476	Galnt10	4701	1
477	Galnt13	6966	1
478	Galnt14	2467	1
479	Galnt2	4110	1
480	Gas2l3	6748	1
481	Gata2	3243	1
482	Gata4	3393	1
483	Gata6	3194	1
484	Gatad1	2547	1
485	Gcdh	2177	1
486	Gch1	2764	1
487	Gclm	1470	1
488	Gdf6	3532	1
489	Gemin5	6214	1
490	Get4	2211	1
491	Gfra2	3462	1
492	Gga2	4891	1
493	Gipc3	1024	1
494	Git1	3650	1
495	Gjc2	2254	1
496	Gkap1	1518	1
497	Glt28d2	2737	1
498	Glud1	3158	1
499	Gm10638	1362	1
500	Gm11190	3414	1
501	Gm12216	1152	1
502	Gm12359	1401	1
503	Gm13375	1385	1
504	Gm3230	2092	1
505	Gm4984	938	1
506	Gm6225	1700	1
507	Gm7102	1624	1
508	Gm833	1291	1
509	Gm839	753	1
510	Gm9767	1193	1
511	Gmcl1	2944	1
512	Gmeb2	4050	1
513	Gmfb	4171	1
514	Gmppb	1789	1
515	Gna12	1880	1
516	Gnai1	3193	1
517	Gnaq	5634	1
518	Gnaz	2435	1
519	Golga5	2902	1
520	Golim4	4148	1
521	Gp1bb	2085	1
522	Gpc1	3552	1
523	Gpr137	2767	1
524	Gpr137c	2444	1
525	Gpr176	3911	1
526	Gpr25	1960	1
527	Gpr3	2143	1
528	Gpr62	1981	1
529	Gprc5b	4525	1
530	Gprin2	1601	1
531	Gpx4	1201	1
532	Greb1	8079	1
533	Grin2c	4895	1
534	Grin2d	4383	1
535	Grin3b	3274	1
536	Grk5	3167	1
537	Grm2	3322	1
538	Gsc	1174	1
539	Gsn	2938	1
540	Gsx1	1772	1
541	Gsx2	1665	1
542	Gt(ROSA)26Sor	1604	1
543	Gtf2h1	2745	1
544	Gtpbp1	3398	1
545	Gtpbp6	1615	1
546	H13	9936	1
547	H2-Bl	1164	1
548	H2-D1	1736	1
549	H2-K1	1646	1
550	H2-Q6	981	1
551	H2-Q7	1536	1
552	H2-Q8	1183	1
553	H2-Q9	1521	1
554	Habp4	2567	1
555	Hadh	1720	1
556	Hand2	2235	1
557	Hapln2	2055	1
558	Hapln4	3576	1
559	Haus2	2359	1
560	Haus6	3695	1
561	Hbegf	2375	1
562	Hccs	2382	1
563	Hcn2	3195	1
564	Hdac7	4960	1
565	Heatr3	3137	1
566	Heca	3667	1
567	Heg1	4780	1
568	Herc1	15229	1
569	Hes5	1273	1
570	Hfe	1722	1
571	Higd1a	1873	1
572	Hint1	576	1
573	Hist1h1c	1561	1
574	Hist1h1d	2977	1
575	Hist1h1e	1931	1
576	Hk3	3269	1
577	Hlf	5665	1
578	Hmcn1	18314	1
579	Hmx1	1508	1
580	Hmx3	1367	1
581	Homer2	11149	1
582	Hook3	12836	1
583	Hoxa2	1681	1
584	Hoxc5	2730	1
585	Hoxc6	1592	1
586	Hoxd11	1011	1
587	Hoxd3	2902	1
588	Hpcal4	4652	1
589	Hpse	3082	1
590	Hs2st1	4811	1
591	Hs3st3a1	3933	1
592	Hsdl1	3169	1
593	Hspa12a	5733	1
594	Hspa1a	2798	1
595	Hspa1b	2810	1
596	Hspa1l	2415	1
597	Hspa9	3042	1
598	Htatip2	1495	1
599	Htr7	3082	1
600	Htra3	3446	1
601	Ibtk	5650	1
602	Ica1	2075	1
603	Ier5	3270	1
604	Ifih1	5519	1
605	Ifngr2	2070	1
606	Ift57	2540	1
607	Igf2r	8929	1
608	Igfals	2111	1
609	Igfbp7	1213	1
610	Ikzf1	5163	1
611	Ikzf4	3580	1
612	Il10rb	1850	1
613	Ilvbl	2329	1
614	Immt	2750	1
615	Incenp	3217	1
616	Inhba	1529	1
617	Insig1	2648	1
618	Insm2	3101	1
619	Ints1	7113	1
620	Ints6	4995	1
621	Ipmk	5417	1
622	Ipo5	4593	1
623	Iqgap2	5771	1
624	Irf2bp2	4530	1
625	Irgq	6124	1
626	Irx5	2403	1
627	Iscu	887	1
628	Isl1	2526	1
629	Itga6	4205	1
630	Itprip	3766	1
631	Itsn1	19458	1
632	Jag1	5493	1
633	Jak2	5030	1
634	Jdp2	1881	1
635	Jund	2878	1
636	Kazald1	1380	1
637	Kbtbd11	6972	1
638	Kbtbd13	2969	1
639	Kbtbd2	3868	1
640	Kcna1	8970	1
641	Kcna7	3494	1
642	Kcnc1	9410	1
643	Kcnc3	5056	1
644	Kcng1	2316	1
645	Kcng2	2815	1
646	Kcnj4	2152	1
647	Kcnj9	3270	1
648	Kcnk10	2533	1
649	Kcnk12	1952	1
650	Kcnk15	1032	1
651	Kcnq2	6477	1
652	Kcnq5	6980	1
653	Kctd1	3587	1
654	Kctd13	1654	1
655	Kctd17	1574	1
656	Kctd18	2733	1
657	Kctd3	3703	1
658	Kdm3b	7112	1
659	Kdm5b	6300	1
660	Khdrbs3	1893	1
661	Kif13a	6865	1
662	Kif16b	5445	1
663	Kif19a	3433	1
664	Kif1c	6764	1
665	Kif21a	6454	1
666	Kif21b	9119	1
667	Kif3b	5631	1
668	Kif3c	6849	1
669	Kl	5118	1
670	Klc1	3067	1
671	Klc3	1784	1
672	Klf13	6396	1
673	Klf15	2294	1
674	Klf2	1816	1
675	Klf9	3263	1
676	Klhl11	2436	1
677	Klhl13	3222	1
678	Klhl8	3163	1
679	Klhl9	4217	1
680	Kpna6	5711	1
681	Kras	4670	1
682	Lad1	2992	1
683	Lamc1	7622	1
684	Lamp1	2255	1
685	Lancl1	4461	1
686	Lats2	5554	1
687	Lbx1	864	1
688	Ldlrad3	3827	1
689	Lemd2	2596	1
690	Leng9	1690	1
691	Lfng	2284	1
692	Lgr4	5060	1
693	Lhfp	2089	1
694	Lhfpl4	4765	1
695	Lhx3	2208	1
696	Lhx5	2736	1
697	Limd1	4853	1
698	Lims1	4941	1
699	Lin54	4729	1
700	Lingo1	3295	1
701	Lipt2	1229	1
702	Lmln	4111	1
703	Lmnb1	2844	1
704	Lmtk3	4828	1
705	Lonrf1	3930	1
706	Lonrf3	7370	1
707	Lpcat2	2800	1
708	Lpin3	3523	1
709	Lrch3	5918	1
710	Lrfn5	3726	1
711	Lrig2	7112	1
712	Lrp11	3397	1
713	Lrp3	3938	1
714	Lrp4	9407	1
715	Lrrc3	4296	1
716	Lrrc3b	1660	1
717	Lrrc57	2115	1
718	Lrrfip2	3260	1
719	Lsm14a	2723	1
720	Ltbp3	5190	1
721	Macrod2	5041	1
722	Maf	3642	1
723	Magi1	9757	1
724	Magi3	6666	1
725	Maml1	5552	1
726	Mamld1	3352	1
727	Map2k1	2387	1
728	Map3k1	6961	1
729	Map3k12	5528	1
730	Map3k9	11890	1
731	Map4k3	4231	1
732	Map6d1	3274	1
733	Mapk4	4613	1
734	Mapk8	5756	1
735	Mar11	1547	1
736	Mar3	1754	1
737	Mar7	2719	1
738	Mark4	2259	1
739	Mars	2963	1
740	Marveld2	3382	1
741	Mast2	5727	1
742	Mast4	10670	1
743	Matk	1734	1
744	Maz	2371	1
745	Mbnl2	4553	1
746	Mcm6	2901	1
747	Mcm9	3873	1
748	Mdga1	7566	1
749	Med1	7589	1
750	Med16	3218	1
751	Med26	3039	1
752	Megf9	3062	1
753	Memo1	1499	1
754	Mex3b	3416	1
755	Mex3d	3258	1
756	Mff	1865	1
757	Mfhas1	6408	1
758	Mfsd6	5591	1
759	Mgat4a	7054	1
760	Mgll	4628	1
761	Mical2	7370	1
762	Mid2	5916	1
763	Mier2	2562	1
764	Mis12	2766	1
765	Mkrn3	2547	1
766	Mllt1	3609	1
767	Mme	4240	1
768	Mmp14	2597	1
769	Mmp24	4304	1
770	Mnx1	1456	1
771	Mphosph8	2938	1
772	Mpp5	5514	1
773	Mpped1	3255	1
774	Mrpl22	744	1
775	Mrpl34	646	1
776	Mrpl48	1053	1
777	Mrpl54	587	1
778	Mrps26	962	1
779	Mrps35	1067	1
780	Mrps7	1324	1
781	Mrs2	2035	1
782	Msh3	3945	1
783	Msh6	4263	1
784	Msl1	4340	1
785	Msrb3	3708	1
786	Msx2	2162	1
787	Mtdh	3680	1
788	Mtmr2	3122	1
789	Mto1	2364	1
790	Mtrf1l	2621	1
791	Mtss1	5140	1
792	Mum1l1	4810	1
793	Myc	2399	1
794	Myef2	3523	1
795	Myo9a	11974	1
796	Mypop	2175	1
797	Mzf1	3497	1
798	Naa50	4526	1
799	Nacc2	7016	1
800	Naga	1913	1
801	Naglu	2477	1
802	Nat8l	6529	1
803	Nav2	12066	1
804	Nbeal2	8803	1
805	Nbl1	1762	1
806	Ncbp1	3111	1
807	Nccrp1	1530	1
808	Nck2	2775	1
809	Nckap1	3387	1
810	Ncoa1	7329	1
811	Ncoa2	8213	1
812	Ncs1	4035	1
813	Ndst1	6072	1
814	Ndufa11	2661	1
815	Ndufa6	560	1
816	Ndufa9	1322	1
817	Ndufab1	800	1
818	Ndufb8	641	1
819	Ndufb9	651	1
820	Neat1	3177	1
821	Nefh	3992	1
822	Negr1	5922	1
823	Nek6	3272	1
824	Nek7	3366	1
825	Neurl1a	4412	1
826	Neurl4	5203	1
827	Nfatc1	7433	1
828	Nfatc3	6014	1
829	Nfic	6295	1
830	Nfyc	2079	1
831	Ninj1	1132	1
832	Nkain1	2552	1
833	Nkx2-2	2448	1
834	Nkx3-2	1437	1
835	Nkx6-1	1795	1
836	Nlgn2	5002	1
837	Nmt2	1877	1
838	Nodal	2094	1
839	Nog	1922	1
840	Nol7	1811	1
841	Nos1	4386	1
842	Notch4	6604	1
843	Nova2	8372	1
844	Nphp1	2260	1
845	Nploc4	4685	1
846	Nptx1	5284	1
847	Nr2c1	3827	1
848	Nr4a3	1884	1
849	Nrbp2	2496	1
850	Nrip1	4529	1
851	Nrip3	3913	1
852	Nrp1	5920	1
853	Nrxn1	9040	1
854	Nsmaf	3507	1
855	Nsmce4a	1435	1
856	Nsun5	2242	1
857	Nt5c3	1675	1
858	Nt5e	3580	1
859	Ntm	1808	1
860	Ntng2	1770	1
861	Ntrk1	2588	1
862	Ntrk2	9871	1
863	Nudt19	1922	1
864	Nudt3	2171	1
865	Nudt4	3231	1
866	Nudt8	786	1
867	Nup210	7035	1
868	Nup50	4749	1
869	Nup85	2159	1
870	Nutf2	1965	1
871	Nxph2	2579	1
872	Ofd1	4453	1
873	Ogfod2	1548	1
874	Ogfrl1	4844	1
875	Olfr94	1161	1
876	Olig2	2437	1
877	Onecut3	4689	1
878	Opa3	2260	1
879	Oprd1	4021	1
880	Orai1	1871	1
881	Ormdl3	2023	1
882	Osbp	4587	1
883	Osbp2	4097	1
884	Osbpl6	8041	1
885	Ostf1	1714	1
886	Otop2	2335	1
887	Otud3	1670	1
888	Otud7a	3461	1
889	Otx1	2825	1
890	Pacs1	4342	1
891	Pafah1b1	6176	1
892	Pag1	8253	1
893	Pak1	3061	1
894	Pan3	4628	1
895	Pank1	3692	1
896	Papd5	4624	1
897	Paqr9	2305	1
898	Pard3	8019	1
899	Pard6b	3399	1
900	Parp6	2714	1
901	Parva	4450	1
902	Pawr	1828	1
903	Pax7	4275	1
904	Pbx3	2393	1
905	Pcbp3	2175	1
906	Pcbp4	2019	1
907	Pcdh10	11797	1
908	Pcid2	2408	1
909	Pcmt1	1917	1
910	Pdcd2	1120	1
911	Pde12	3529	1
912	Pde3b	5286	1
913	Pde8a	2683	1
914	Pdgfra	6737	1
915	Pdha1	2761	1
916	Pdp1	4298	1
917	Penk	1412	1
918	Pgm3	4582	1
919	Pgpep1	2150	1
920	Phf10	1636	1
921	Phf23	2014	1
922	Phf3	7561	1
923	Phf7	1984	1
924	Phip	10729	1
925	Phlda1	1953	1
926	Phldb3	2282	1
927	Phlpp1	6104	1
928	Pias2	5433	1
929	Pid1	2667	1
930	Pigc	3301	1
931	Pigh	2351	1
932	Pigt	2557	1
933	Pih1d1	1101	1
934	Pip4k2a	3471	1
935	Pitpnm3	6666	1
936	Pitx3	1378	1
937	Pkd2	5212	1
938	Pkia	3682	1
939	Pkn2	6207	1
940	Pkp1	4486	1
941	Pkp2	2891	1
942	Pkp3	3045	1
943	Pkp4	4614	1
944	Plagl1	5261	1
945	Plekha5	5133	1
946	Plekha8	6988	1
947	Plekhg2	5052	1
948	Plekhg5	4113	1
949	Plekho1	1358	1
950	Plxna1	9027	1
951	Pmpcb	1596	1
952	Pnpla8	4404	1
953	Pnrc1	1925	1
954	Polrmt	3762	1
955	Pom121	5581	1
956	Pou6f1	4575	1
957	Ppfibp1	4875	1
958	Ppm1b	5035	1
959	Ppm1l	3954	1
960	Ppp1r12a	3403	1
961	Ppp1r12c	2982	1
962	Ppp1r14b	919	1
963	Ppp1r9a	9547	1
964	Ppp2r2a	4037	1
965	Ppp2r2c	4031	1
966	Ppp2r5a	3082	1
967	Ppp3ca	2194	1
968	Ppp3cc	1948	1
969	Prdm11	1870	1
970	Prdm2	7308	1
971	Prdm8	3119	1
972	Prex1	6530	1
973	Prkar1b	2632	1
974	Prkcd	2775	1
975	Prkcq	3313	1
976	Prkcz	4595	1
977	Prkg2	4696	1
978	Prkrip1	1654	1
979	Prmt3	2495	1
980	Prodh	2283	1
981	Prpf38b	3003	1
982	Prr3	2706	1
983	Prrg3	5898	1
984	Prrt1	921	1
985	Prrt3	3304	1
986	Prrx1	7448	1
987	Prrx2	1129	1
988	Prss36	3061	1
989	Psmb6	1036	1
990	Psmd9	2591	1
991	Ptar1	2064	1
992	Ptch1	4305	1
993	Pten	8212	1
994	Ptf1a	1508	1
995	Ptp4a3	4619	1
996	Ptpn11	5611	1
997	Ptprj	8253	1
998	Ptprn	3535	1
999	Ptpro	6748	1
1000	Ptprs	6859	1
1001	Ptprt	6449	1
1002	Puf60	1960	1
1003	Pum2	6686	1
1004	Purb	1136	1
1005	Pwwp2a	5812	1
1006	Qk	9878	1
1007	Qsox1	3361	1
1008	Rab11fip2	6080	1
1009	Rab11fip4	3145	1
1010	Rab20	722	1
1011	Rab2a	2057	1
1012	Rab34	1806	1
1013	Rab39	2971	1
1014	Rab3ip	2690	1
1015	Rad54l2	9326	1
1016	Rae1	1742	1
1017	Ranbp1	852	1
1018	Rap1gds1	3663	1
1019	Rap2a	4172	1
1020	Rapgef1	6347	1
1021	Raph1	2292	1
1022	Rasa1	5101	1
1023	Rasa3	4118	1
1024	Rasal3	3677	1
1025	Rasl10b	3481	1
1026	Rasl11a	1126	1
1027	Rb1	4625	1
1028	Rb1cc1	7046	1
1029	Rbbp6	7770	1
1030	Rbm33	9501	1
1031	Rbm39	2812	1
1032	Rbm7	1915	1
1033	Rcan1	2506	1
1034	Rcan3	5062	1
1035	Rcc2	3767	1
1036	Rcn1	3063	1
1037	Rcvrn	1062	1
1038	Recql4	3922	1
1039	Repin1	3146	1
1040	Reps1	2618	1
1041	Reps2	7630	1
1042	Rer1	1518	1
1043	Rev1	4262	1
1044	Rfc5	1730	1
1045	Rffl	4242	1
1046	Rfk	2482	1
1047	Rfng	2118	1
1048	Rftn1	2802	1
1049	Rfx1	4172	1
1050	Rgs10	875	1
1051	Rhou	3367	1
1052	Rictor	9313	1
1053	Rilpl1	2249	1
1054	Rimbp3	5848	1
1055	Rimkla	4064	1
1056	Rims2	4800	1
1057	Ripk1	4495	1
1058	Ripk2	1901	1
1059	Rnf103	3264	1
1060	Rnf114	3001	1
1061	Rnf123	4314	1
1062	Rnf145	7020	1
1063	Rnf149	2431	1
1064	Rnf169	7156	1
1065	Rnf187	1939	1
1066	Rnf19a	4276	1
1067	Rnf207	2479	1
1068	Rnf214	3782	1
1069	Rnf220	2891	1
1070	Rnf39	1446	1
1071	Rnf41	4377	1
1072	Rnft1	4434	1
1073	Rnpep	2301	1
1074	Rora	1644	1
1075	Rp9	1141	1
1076	Rpl19	805	1
1077	Rpl27a	1112	1
1078	Rprd2	8419	1
1079	Rps27l	464	1
1080	Rps6ka4	3106	1
1081	Rreb1	13622	1
1082	Rsbn1	6727	1
1083	Rsrc1	3232	1
1084	Rtkn	3358	1
1085	Rufy1	2657	1
1086	Runx3	3891	1
1087	Rwdd1	1082	1
1088	Rxrb	2768	1
1089	Rxrg	2363	1
1090	Ryr1	15362	1
1091	Sac3d1	1374	1
1092	Sacm1l	3433	1
1093	Samd5	2495	1
1094	Sap30	1183	1
1095	Satb1	6788	1
1096	Sbno2	4640	1
1097	Scaf11	7724	1
1098	Scai	10704	1
1099	Sclt1	3020	1
1100	Scyl3	4069	1
1101	Sdc3	4972	1
1102	Sdk1	8513	1
1103	Sec24b	4702	1
1104	Secisbp2	2913	1
1105	Secisbp2l	6797	1
1106	Sel1l3	4512	1
1107	Sema4f	5014	1
1108	Sema6c	2843	1
1109	Senp3	2538	1
1110	Serpinb6a	1843	1
1111	Sertad4	3401	1
1112	Sesn1	3339	1
1113	Sesn3	2158	1
1114	Sez6	4090	1
1115	Sfpq	3488	1
1116	Sgpp1	3324	1
1117	Sh3bp2	3384	1
1118	Sh3rf3	5781	1
1119	Shank1	7596	1
1120	Shc2	3957	1
1121	Shisa2	3146	1
1122	Shisa3	2039	1
1123	Shroom2	7494	1
1124	Shroom3	7607	1
1125	Siah1b	1713	1
1126	Siglec15	1029	1
1127	Sim2	3670	1
1128	Sin3a	5243	1
1129	Six3	3680	1
1130	Six3os1	7127	1
1131	Ska1	2669	1
1132	Skap1	2190	1
1133	Skor1	3802	1
1134	Slc12a5	6023	1
1135	Slc12a7	5130	1
1136	Slc16a11	1756	1
1137	Slc16a5	3020	1
1138	Slc17a7	2940	1
1139	Slc1a2	12068	1
1140	Slc22a23	6251	1
1141	Slc24a3	3422	1
1142	Slc25a13	3122	1
1143	Slc25a15	3455	1
1144	Slc25a31	2110	1
1145	Slc25a39	1662	1
1146	Slc27a3	2265	1
1147	Slc2a8	2083	1
1148	Slc30a9	3411	1
1149	Slc32a1	2805	1
1150	Slc35e1	7029	1
1151	Slc35e4	3059	1
1152	Slc35f5	2597	1
1153	Slc47a2	2377	1
1154	Slc4a4	7492	1
1155	Slc4a8	11793	1
1156	Slc6a4	2747	1
1157	Slc6a8	3979	1
1158	Slc7a6	3730	1
1159	Slc9a3r1	1922	1
1160	Slc9a3r2	2257	1
1161	Slc9a5	5222	1
1162	Slco3a1	5368	1
1163	Slk	7030	1
1164	Slu7	3732	1
1165	Smad2	2512	1
1166	Smad3	5090	1
1167	Smad7	4441	1
1168	Smagp	1144	1
1169	Smc3	4851	1
1170	Smndc1	2125	1
1171	Smu1	3273	1
1172	Smurf2	5331	1
1173	Snrnp40	1588	1
1174	Snrnp70	1639	1
1175	Snx5	2621	1
1176	Soat1	4785	1
1177	Socs1	1219	1
1178	Socs3	2724	1
1179	Socs5	4394	1
1180	Socs7	7015	1
1181	Sort1	6755	1
1182	Sost	2066	1
1183	Sox12	4435	1
1184	Sox17	3130	1
1185	Sox2	2456	1
1186	Sox3	2065	1
1187	Sox30	2995	1
1188	Sp5	2097	1
1189	Sp6	3375	1
1190	Sp8	4480	1
1191	Spag1	3219	1
1192	Spata18	1949	1
1193	Spata20	2589	1
1194	Spata6	2438	1
1195	Spen	12299	1
1196	Spg21	2690	1
1197	Spg7	2558	1
1198	Spin1	4479	1
1199	Spock1	6673	1
1200	Sprn	3156	1
1201	Srek1	4063	1
1202	Srp19	876	1
1203	Srrm3	3932	1
1204	Srsf12	2939	1
1205	St3gal3	2574	1
1206	Stk11	1621	1
1207	Stk38l	4617	1
1208	Stk39	3247	1
1209	Stox1	3102	1
1210	Strap	2644	1
1211	Strn	3942	1
1212	Strn4	3535	1
1213	Stx3	4978	1
1214	Sucla2	2108	1
1215	Suclg2	2279	1
1216	Suds3	2420	1
1217	Sulf2	4573	1
1218	Suz12	4373	1
1219	Swap70	4035	1
1220	Syde1	3288	1
1221	Syne2	21718	1
1222	Sys1	1608	1
1223	Syt16	2705	1
1224	Syt7	6966	1
1225	Tab2	4278	1
1226	Tab3	6364	1
1227	Tacstd2	1764	1
1228	Taf2	5033	1
1229	Taf6l	2499	1
1230	Tal1	4161	1
1231	Tap1	2950	1
1232	Tarbp1	5060	1
1233	Tax1bp3	1417	1
1234	Tbc1d12	4209	1
1235	Tbc1d25	2648	1
1236	Tbc1d30	5695	1
1237	Tbc1d8	4438	1
1238	Tbc1d9b	5198	1
1239	Tbpl1	2875	1
1240	Tbx1	1777	1
1241	Tbx15	3567	1
1242	Tbx18	4679	1
1243	Tcea2	1163	1
1244	Tceanc	4047	1
1245	Tcf4	7681	1
1246	Tcf7	2224	1
1247	Tcf7l1	2784	1
1248	Tctn2	2644	1
1249	Tdrd7	3510	1
1250	Tead1	9962	1
1251	Tead4	3076	1
1252	Tekt5	1277	1
1253	Tet2	9181	1
1254	Tex2	4942	1
1255	Tex261	1454	1
1256	Tgfb3	3385	1
1257	Tgfbr1	5666	1
1258	Tgfbr3	6053	1
1259	Thap11	1848	1
1260	Thap4	2160	1
1261	Thbs1	5802	1
1262	Thoc2	7619	1
1263	Thra	2246	1
1264	Tiam1	7798	1
1265	Tipin	1211	1
1266	Tlk2	5475	1
1267	Tln2	12134	1
1268	Tlr9	3471	1
1269	Tlx2	1434	1
1270	Tlx3	1532	1
1271	Tm2d1	986	1
1272	Tm9sf3	6144	1
1273	Tmed7	3452	1
1274	Tmed8	7179	1
1275	Tmeff1	2442	1
1276	Tmem104	4566	1
1277	Tmem110	3738	1
1278	Tmem115	2177	1
1279	Tmem163	2517	1
1280	Tmem164	6599	1
1281	Tmem165	1896	1
1282	Tmem169	2815	1
1283	Tmem179b	848	1
1284	Tmem200a	4115	1
1285	Tmem215	3226	1
1286	Tmem229b	3961	1
1287	Tmem28	1416	1
1288	Tmem30b	3282	1
1289	Tmem42	1045	1
1290	Tmem56	6222	1
1291	Tmem62	2866	1
1292	Tmem8	3463	1
1293	Tmf1	6781	1
1294	Tmie	2437	1
1295	Tmod1	2871	1
1296	Tmpo	8127	1
1297	Tnfaip2	3570	1
1298	Tnip2	1966	1
1299	Tnpo1	5519	1
1300	Tnrc6a	8479	1
1301	Tnxb	9569	1
1302	Tob1	2285	1
1303	Top1	3846	1
1304	Tpd52	2543	1
1305	Tprn	2808	1
1306	Tpst1	2046	1
1307	Tradd	1385	1
1308	Traf6	5474	1
1309	Trafd1	2486	1
1310	Trim14	1432	1
1311	Trim24	4035	1
1312	Trim27	2310	1
1313	Trim33	8868	1
1314	Trim71	5192	1
1315	Trim8	3241	1
1316	Trnp1	1654	1
1317	Trp53inp2	3934	1
1318	Trpc3	3694	1
1319	Trpv4	3226	1
1320	Tsc22d2	8829	1
1321	Tshz1	5814	1
1322	Tshz3	5002	1
1323	Tsnax	2391	1
1324	Tspan33	1959	1
1325	Tspan5	3172	1
1326	Tspyl5	4009	1
1327	Tstd2	3725	1
1328	Ttc13	3049	1
1329	Ttc38	3751	1
1330	Ttc39b	8764	1
1331	Ttc7b	3442	1
1332	Tubb1	1406	1
1333	Tufm	1777	1
1334	Tusc2	1661	1
1335	Twist2	1312	1
1336	Txnl1	2558	1
1337	Txnrd3	2836	1
1338	Tymp	2035	1
1339	Tysnd1	2286	1
1340	U2af2	2202	1
1341	Uap1l1	1690	1
1342	Ube2j2	3502	1
1343	Ube2ql1	2682	1
1344	Ube2z	3969	1
1345	Ube3a	6137	1
1346	Ubp1	3852	1
1347	Ubqln2	3327	1
1348	Ubtd2	3032	1
1349	Ufm1	4867	1
1350	Uhrf1bp1l	6446	1
1351	Uimc1	2931	1
1352	Ulk2	5813	1
1353	Unc5b	5867	1
1354	Unc80	13533	1
1355	Usp10	3236	1
1356	Usp12	4274	1
1357	Usp14	4185	1
1358	Usp2	4386	1
1359	Usp22	4442	1
1360	Usp33	4188	1
1361	Usp49	5581	1
1362	Utf1	1160	1
1363	Vangl1	3559	1
1364	Vhl	2730	1
1365	Vps13c	11523	1
1366	Vps52	2766	1
1367	Vsnl1	1936	1
1368	Wac	5441	1
1369	Wasf3	2685	1
1370	Wbp4	3452	1
1371	Wdr26	7047	1
1372	Wfdc3	820	1
1373	Wif1	2242	1
1374	Wls	2769	1
1375	Wnk1	12052	1
1376	Wnk2	6613	1
1377	Wnt10b	2227	1
1378	Wnt11	2788	1
1379	Wnt4	1101	1
1380	Wnt7b	4415	1
1381	Wnt8b	3376	1
1382	Wsb1	3358	1
1383	Wsb2	2408	1
1384	Xpo1	5144	1
1385	Yif1a	1493	1
1386	Ykt6	2476	1
1387	Yod1	3827	1
1388	Ythdc1	3034	1
1389	Ythdf1	3171	1
1390	Zadh2	3321	1
1391	Zbtb7a	5373	1
1392	Zc3h7b	5958	1
1393	Zc3hav1l	6538	1
1394	Zcchc7	2523	1
1395	Zdhhc13	2407	1
1396	Zdhhc2	2498	1
1397	Zdhhc6	2286	1
1398	Zfand5	2834	1
1399	Zfc3h1	6956	1
1400	Zfhx2	8724	1
1401	Zfp128	3833	1
1402	Zfp131	2965	1
1403	Zfp213	2674	1
1404	Zfp276	4877	1
1405	Zfp324	4289	1
1406	Zfp358	1999	1
1407	Zfp362	2882	1
1408	Zfp395	4229	1
1409	Zfp444	4331	1
1410	Zfp474	1930	1
1411	Zfp513	2476	1
1412	Zfp523	2712	1
1413	Zfp526	3352	1
1414	Zfp574	4236	1
1415	Zfp606	6424	1
1416	Zfp629	6116	1
1417	Zfp64	2753	1
1418	Zfp648	1877	1
1419	Zfp687	4632	1
1420	Zfp689	3621	1
1421	Zfp703	3305	1
1422	Zfp740	3735	1
1423	Zfp746	3651	1
1424	Zfp771	1230	1
1425	Zfp775	4083	1
1426	Zfp777	3111	1
1427	Zfp783	4415	1
1428	Zfp865	3958	1
1429	Zfp956	2760	1
1430	Zic3	4035	1
1431	Zic4	4088	1
1432	Zmiz1	7525	1
1433	Zmym4	7008	1
1434	Znfx1	7214	1
1435	Znrf2	2610	1
1436	Znrf3	6306	1
1437	Zrsr1	2880	1
1438	Zscan10	2705	1
1439	9130024F11Rik	3728	2
1440	9930021J03Rik	8026	2
1441	Abhd5	3148	2
1442	Adam23	6877	2
1443	Adarb2	5456	2
1444	Adcy5	5060	2
1445	Ado	4445	2
1446	Agpat2	837	2
1447	Ankib1	6610	2
1448	Ankle2	5216	2
1449	Anks1b	10278	2
1450	Ascl1	2259	2
1451	Atp11a	7443	2
1452	Atp13a2	4327	2
1453	Atp1b3	1830	2
1454	Atp2b2	7218	2
1455	Aven	1521	2
1456	B3gnt2	2818	2
1457	B4galt1	3976	2
1458	Basp1	1855	2
1459	Cables1	3343	2
1460	Cbfa2t3	7964	2
1461	Cdk6	2470	2
1462	Cecr2	9213	2
1463	Cep76	3979	2
1464	Cggbp1	4320	2
1465	Chst2	6242	2
1466	Cilp2	4022	2
1467	Cmtm4	1298	2
1468	Col12a1	11659	2
1469	Col23a1	5665	2
1470	Coq10a	2507	2
1471	Cpd	9152	2
1472	Cpeb3	5792	2
1473	Crlf1	1646	2
1474	Csnk1g3	4394	2
1475	Ctnnb1	3623	2
1476	D130020L05Rik	3100	2
1477	Dact3	2828	2
1478	Dcun1d3	5825	2
1479	Dennd5a	4955	2
1480	Dgki	4598	2
1481	Dip2c	8024	2
1482	Dnajb14	1851	2
1483	Dvl1	3348	2
1484	Eaf1	4238	2
1485	Emilin3	3547	2
1486	Enc1	4743	2
1487	Epha10	1236	2
1488	Evl	2697	2
1489	Faf1	4429	2
1490	Fbxo41	6562	2
1491	Fem1c	2866	2
1492	Fev	1479	2
1493	Foxb2	1515	2
1494	Foxd2	2619	2
1495	Foxg1	3985	2
1496	Foxk1	7446	2
1497	Foxk2	5032	2
1498	Foxl2	2520	2
1499	Foxo1	5552	2
1500	Foxo3	2889	2
1501	Foxo6	2528	2
1502	Foxp2	7072	2
1503	Fzd5	6914	2
1504	Gas2	2137	2
1505	Gls	7487	2
1506	Gm10125	1509	2
1507	Gm13889	1291	2
1508	Gm266	1215	2
1509	Gm7367	1300	2
1510	Gnal	5760	2
1511	Gpr135	1374	2
1512	Gpr27	1140	2
1513	Gpr88	3450	2
1514	Gprin1	4141	2
1515	Grsf1	2835	2
1516	Hcn4	3798	2
1517	Hectd2	4764	2
1518	Hipk3	7496	2
1519	Hlcs	4833	2
1520	Hnrnpa0	2678	2
1521	Homer1	5715	2
1522	Hoxd13	2482	2
1523	Hrk	5366	2
1524	Id4	1660	2
1525	Ikzf3	4098	2
1526	Il17d	1222	2
1527	Inpp5a	2826	2
1528	Irs4	6248	2
1529	Ism1	2944	2
1530	Itsn2	6216	2
1531	Jag2	4054	2
1532	Kbtbd7	4528	2
1533	Kcmf1	3251	2
1534	Kcnk3	3810	2
1535	Keap1	4470	2
1536	Kif1b	14849	2
1537	Klhl21	3895	2
1538	Klhl35	1952	2
1539	Lemd3	4743	2
1540	Lhx1	2750	2
1541	Lonp1	2965	2
1542	Lrig1	4966	2
1543	Lrp6	9366	2
1544	Lrrc4b	2719	2
1545	Map3k10	3690	2
1546	Mapkapk2	2567	2
1547	Mark3	3388	2
1548	Mdga2	9834	2
1549	Mettl9	1823	2
1550	Mocs3	1682	2
1551	Mogs	2770	2
1552	Mtmr1	4634	2
1553	Mxi1	5619	2
1554	Myo5a	11683	2
1555	Naa30	4597	2
1556	Neurl1b	6188	2
1557	Nfxl1	3670	2
1558	Notch1	9489	2
1559	Nrg2	2830	2
1560	Nrg3	4036	2
1561	Obsl1	5770	2
1562	Otp	1182	2
1563	Oxr1	5073	2
1564	Pank2	4266	2
1565	Pclo	22064	2
1566	Pde9a	2064	2
1567	Pdlim7	2987	2
1568	Pfn2	2020	2
1569	Pi4kb	3692	2
1570	Pigs	2488	2
1571	Plec	17515	2
1572	Polg	4596	2
1573	Prickle1	4085	2
1574	Prkd1	3777	2
1575	Prrt4	3413	2
1576	Psmd11	1743	2
1577	Ptprk	6177	2
1578	Pura	1601	2
1579	Rac3	1078	2
1580	Ralgapa1	7904	2
1581	Rasip1	3152	2
1582	Rbm15b	3016	2
1583	Rbm24	3224	2
1584	Rnf19b	2532	2
1585	Rpf1	2612	2
1586	Runx2	6928	2
1587	Sema6a	6894	2
1588	Sft2d3	2810	2
1589	Sgms1	4539	2
1590	Shisa6	7487	2
1591	Shox2	1592	2
1592	Slain1	2740	2
1593	Slc2a13	6541	2
1594	Snrk	4845	2
1595	Sntb2	4423	2
1596	Sox1	4037	2
1597	Sox4	2953	2
1598	Srf	4093	2
1599	Srsf1	5262	2
1600	St6galnac4	4360	2
1601	Syde2	5495	2
1602	Tapt1	3489	2
1603	Tbr1	3976	2
1604	Tbx2	3562	2
1605	Tbx3	5082	2
1606	Thbs4	3202	2
1607	Tjp1	7114	2
1608	Tmem158	1733	2
1609	Tmem200b	1370	2
1610	Tmem229a	4985	2
1611	Tmtc3	6630	2
1612	Tomm40	1666	2
1613	Traf3	6975	2
1614	Trim2	5755	2
1615	Tsc22d1	5160	2
1616	Tyro3	3988	2
1617	Ubr3	8084	2
1618	Vps54	4712	2
1619	Zbtb10	7448	2
1620	Zbtb2	3227	2
1621	Zbtb33	5122	2
1622	Zfhx3	16439	2
1623	Zfp316	6893	2
1624	Zfp318	8322	2
1625	Zfp36l2	3532	2
1626	Zfp385b	3658	2
1627	Zfp503	4213	2
1628	Zfp787	1899	2
1629	Zfp91	5609	2
1630	Zfpm2	4974	2
1631	Zzef1	11150	2
1632	Alkbh5	6025	3
1633	Arid1a	8175	3
1634	Barhl2	2314	3
1635	Bhlhe41	1421	3
1636	Cdk13	7081	3
1637	Crebzf	4939	3
1638	Deaf1	2733	3
1639	En1	2554	3
1640	Etnk1	6433	3
1641	Evx2	1428	3
1642	Fam171a2	3098	3
1643	Fancf	1689	3
1644	Foxc1	3990	3
1645	Gas1	3131	3
1646	Hoxd8	1424	3
1647	Irx3	2055	3
1648	Irx4	2601	3
1649	Klhl29	7045	3
1650	Mprip	8784	3
1651	Nkx2-4	1065	3
1652	Nrxn2	6660	3
1653	Ntn1	5738	3
1654	Prdm6	2601	3
1655	Prkcb	8829	3
1656	Rbmxl2	1472	3
1657	Scarf2	3302	3
1658	Sirt1	3910	3
1659	Skor2	3141	3
1660	Tmem200c	3213	3
1661	Vav2	3482	3
1662	Vldlr	8308	3
1663	Zfpm1	3386	3
1664	Zic2	2967	3
1665	Zranb1	2127	3
1666	Bhlhe22	3190	4
1667	Ehmt2	4061	4
1668	Hoxa13	1308	4
1669	Irx1	2062	4
1670	Pam	4103	4
1671	Ranbp9	3064	4
1672	Sp9	2813	4
1673	Arid1b	11325	5
1674	Cacna1a	7929	5
1675	Foxd1	2461	5
1676	Foxd3	2373	5
1677	Samd1	2071	5
1678	Sox21	3797	5
1679	Zic5	2383	5

## Sheet: TableS2.Human transcripts NotI
human	geneid	gene length(exon)	Not1SiteNum		hg19	length	gene count	ratio
1	AADAT	2404	1			0-2kb	534	0.199925
2	AAED1	1225	1			2-4kb	1069	0.400225
3	ABCA2	8360	1			4-6kb	585	0.219019
4	ABCA3	6623	1			6kb up	483	0.180831
5	ABCA5	9380	1			total	2671	1
6	ABCB7	2528	1
7	ABCC8	4978	1
8	ABHD12B	1708	1
9	ABHD6	2393	1
10	ABHD8	2090	1
11	ABI2	6480	1
12	ABL1	5963	1
13	ABLIM1	8303	1
14	ABLIM3	4335	1
15	ABTB1	2022	1
16	ABTB2	4903	1
17	ACAA2	1934	1
18	ACAP2	7170	1
19	ACAP3	3759	1
20	ACE	5219	1
21	ACHE	2957	1
22	ACSS1	4020	1
23	ACSS2	3193	1
24	ACTB	1812	1
25	ACVRL1	4404	1
26	ADAD1	2255	1
27	ADAM23	3050	1
28	ADAM8	3301	1
29	ADAMTS10	4237	1
30	ADAMTS17	6331	1
31	ADAMTS19	5089	1
32	ADAMTS7	5490	1
33	ADAMTSL1	7996	1
34	ADAMTSL5	2857	1
35	ADAR	7092	1
36	ADARB2	8426	1
37	ADAT3	1626	1
38	ADCY1	12498	1
39	ADCY2	6553	1
40	ADCY5	6257	1
41	ADCY9	7727	1
42	ADD3	4628	1
43	ADRA1D	2666	1
44	ADRB1	2862	1
45	AES	1943	1
46	AFF1	9709	1
47	AFF3	8212	1
48	AGAP2	6088	1
49	AGFG1	8738	1
50	AHDC1	6496	1
51	AHSA1	1400	1
52	AIRN	4374	1
53	AK5	4335	1
54	AKAP13	13606	1
55	AKAP2	7098	1
56	AKIP1	1528	1
57	AKT1	3248	1
58	AKT2	5300	1
59	AKT3	7341	1
60	ALDH18A1	3463	1
61	ALDH3B2	2689	1
62	ALDH5A1	5170	1
63	ALG14	1057	1
64	ALG2	2989	1
65	ALG5	1213	1
66	ALKBH5	3433	1
67	ALKBH7	1331	1
68	ALOX5	2561	1
69	ALPI	2550	1
70	ALPL	2596	1
71	ALYREF	1097	1
72	AMDHD2	2283	1
73	AMER3	6474	1
74	AMPD3	5659	1
75	ANAPC1P1	1771	1
76	ANAPC7	3644	1
77	ANKLE2	4458	1
78	ANKRD11	10207	1
79	ANKRD24	4026	1
80	ANKRD29	2273	1
81	ANKRD31	6036	1
82	ANKRD42	2562	1
83	ANKRD63	1143	1
84	ANO2	3717	1
85	ANO4	4120	1
86	ANO6	7153	1
87	ANO7	4448	1
88	AP1AR	2908	1
89	AP1S2	2283	1
90	AP3B2	3705	1
91	AP4E1	6782	1
92	APBA1	6584	1
93	APBB1	3935	1
94	APMAP	2221	1
95	APOE	1180	1
96	ARF1	2198	1
97	ARF3	3537	1
98	ARF4	1740	1
99	ARFGAP1	3280	1
100	ARFGAP2	3022	1
101	ARHGAP29	9117	1
102	ARHGAP33	4401	1
103	ARHGAP35	8888	1
104	ARHGAP4	3372	1
105	ARHGDIA	2185	1
106	ARHGEF17	7813	1
107	ARHGEF18	5876	1
108	ARHGEF33	4304	1
109	ARHGEF37	4865	1
110	ARHGEF6	5269	1
111	ARID4B	6395	1
112	ARIH2	4062	1
113	ARIH2OS	1598	1
114	ARL2BP	2100	1
115	ARL4C	4008	1
116	ARL6IP6	2826	1
117	ARMC4	3572	1
118	ARMC9	5083	1
119	ARMCX4	15204	1
120	ARNT2	6558	1
121	ARNTL2	7444	1
122	ARPC2	1514	1
123	ARRDC2	2942	1
124	ARRDC3	4161	1
125	ARSD	5183	1
126	ARTN	1944	1
127	ASB1	6833	1
128	ASB13	2808	1
129	ASB18	1401	1
130	ASB6	4622	1
131	ASCL1	2484	1
132	ASF1A	2508	1
133	ASPG	1972	1
134	ATE1	2338	1
135	ATF4	2022	1
136	ATG4D	1896	1
137	ATP11C	6118	1
138	ATP1A1	4300	1
139	ATP1A3	3711	1
140	ATP2A2	8314	1
141	ATP2A3	4885	1
142	ATP6AP2	2036	1
143	ATP6V0E2	2727	1
144	ATP6V0E2-AS1	3069	1
145	ATP6V1H	2349	1
146	ATP8B3	5600	1
147	ATP9B	4357	1
148	ATXN1L	7886	1
149	ATXN2	4702	1
150	ATXN2L	4412	1
151	AUH	1588	1
152	AUNIP	2061	1
153	AVPR1A	7831	1
154	AWAT2	2124	1
155	AXIN2	4232	1
156	AZIN1	4348	1
157	B3GALNT1	3641	1
158	B3GALT6	2792	1
159	B3GNT6	2495	1
160	B3GNT8	1874	1
161	B4GALNT3	3438	1
162	B4GALT1	4199	1
163	B4GALT4	2344	1
164	B4GALT5	4727	1
165	BACE2	2993	1
166	BACH2	9280	1
167	BAHCC1	10177	1
168	BAIAP2L1	3670	1
169	BARHL1	1907	1
170	BASP1	1963	1
171	BAX	1256	1
172	BAZ1B	6115	1
173	BBS1	3370	1
174	BBS2	2814	1
175	BCAP29	6098	1
176	BCL2L1	2559	1
177	BCL2L10	887	1
178	BCL3	1864	1
179	BCL6B	3525	1
180	BEGAIN	2807	1
181	BEND4	8850	1
182	BEND6	2698	1
183	BEST2	1910	1
184	BHLHE22	3397	1
185	BHLHE23	1057	1
186	BICD1	3589	1
187	BID	2660	1
188	BIVM	3885	1
189	BLVRA	1175	1
190	BMI1	3430	1
191	BMPR1A	3616	1
192	BNC2	12926	1
193	BNIP3	1534	1
194	BPHL	1915	1
195	BRAF	2946	1
196	BRI3	1116	1
197	BSG	2391	1
198	BTBD1	3290	1
199	BTBD11	5911	1
200	BTBD17	1678	1
201	BTBD19	1572	1
202	BTBD2	2618	1
203	BTBD6	1987	1
204	BUB3	2764	1
205	C10orf95	1469	1
206	C11orf80	2326	1
207	C11orf95	5582	1
208	C16orf72	3979	1
209	C16orf86	1269	1
210	C17orf80	3816	1
211	C19orf47	2243	1
212	C1orf115	2972	1
213	C1QL1	1500	1
214	C20orf27	2129	1
215	C21orf2	2795	1
216	C21orf91	5433	1
217	C2CD2	6466	1
218	C2CD4A	3445	1
219	C2CD4B	1576	1
220	C2orf40	782	1
221	C2orf42	2524	1
222	C2orf69	3728	1
223	C2orf81	2229	1
224	C3orf58	4593	1
225	C5orf15	2281	1
226	C5orf24	5141	1
227	C5orf51	5222	1
228	C5orf56	805	1
229	C6orf118	1839	1
230	C6orf203	1520	1
231	C7orf26	1913	1
232	C9orf129	1154	1
233	C9orf163	2573	1
234	CAAP1	2969	1
235	CABLES2	3785	1
236	CACNA1E	15088	1
237	CACNA1H	8088	1
238	CACNA2D1	3822	1
239	CACTIN	3624	1
240	CACUL1	6740	1
241	CADM4	2176	1
242	CADPS2	6090	1
243	CALHM1	3056	1
244	CAMK1D	2688	1
245	CAMK2B	4589	1
246	CAMK2D	6094	1
247	CAMK2N1	2351	1
248	CAMKK2	6261	1
249	CAMSAP3	4185	1
250	CAND2	4592	1
251	CAPRIN1	6861	1
252	CASK	8311	1
253	CASKIN1	5695	1
254	CASP2	4355	1
255	CAST	5124	1
256	CASZ1	8554	1
257	CATSPERD	2513	1
258	CATSPERG	3724	1
259	CBFA2T2	7917	1
260	CBFA2T3	4553	1
261	CBLN1	2434	1
262	CBY3	810	1
263	CC2D1A	3640	1
264	CCBE1	6260	1
265	CCDC120	4532	1
266	CCDC122	2008	1
267	CCDC124	1083	1
268	CCDC138	2196	1
269	CCDC157	3003	1
270	CCDC159	1063	1
271	CCDC166	1320	1
272	CCDC177	4179	1
273	CCDC25	3640	1
274	CCDC61	1823	1
275	CCDC71L	4424	1
276	CCDC85B	1232	1
277	CCDC85C	5671	1
278	CCDC87	2915	1
279	CCDC92	1793	1
280	CCNE1	1947	1
281	CCNI	1873	1
282	CCT4	2349	1
283	CCT8	1894	1
284	CD24	2180	1
285	CD248	2558	1
286	CD2AP	5409	1
287	CD8B	1869	1
288	CDAN1	4730	1
289	CDC25B	3674	1
290	CDC42EP1	2162	1
291	CDH11	3648	1
292	CDH15	2859	1
293	CDIP1	2887	1
294	CDK1	3318	1
295	CDK13	6975	1
296	CDK14	4953	1
297	CDK17	4713	1
298	CDK5	1193	1
299	CDK5R2	2528	1
300	CDK6	11762	1
301	CDK9	2472	1
302	CDKN1C	1930	1
303	CDKN2D	1423	1
304	CDR2	2702	1
305	CDS1	4538	1
306	CEBPB	2108	1
307	CEBPD	1251	1
308	CECR2	5636	1
309	CELF4	4054	1
310	CELSR3	11962	1
311	CENPBD1	3058	1
312	CENPE	8612	1
313	CERCAM	2689	1
314	CERS1	3579	1
315	CERS6	6851	1
316	CES4A	2621	1
317	CFC1	1672	1
318	CFC1B	1160	1
319	CFD	1159	1
320	CGGBP1	4804	1
321	CHAF1A	3343	1
322	CHCHD6	1020	1
323	CHD7	11580	1
324	CHDH	3706	1
325	CHERP	4095	1
326	CHKA	2717	1
327	CHRD	3521	1
328	CHRM3	2745	1
329	CHRNA10	1945	1
330	CHRNA4	5586	1
331	CHST5	3250	1
332	CHST6	6885	1
333	CHST7	2311	1
334	CHTF8	3004	1
335	CHTOP	2166	1
336	CIAO1	4036	1
337	CIB2	1589	1
338	CIITA	4654	1
339	CILP2	4199	1
340	CITED1	1617	1
341	CITED2	2117	1
342	CKAP4	3036	1
343	CKB	1458	1
344	CLASP2	7674	1
345	CLCN2	3290	1
346	CLCN4	6788	1
347	CLDN23	1952	1
348	CLDN3	1274	1
349	CLGN	2822	1
350	CLP1	1846	1
351	CLPP	1151	1
352	CLPTM1L	2147	1
353	CLSTN1	5192	1
354	CMTM6	3366	1
355	CNN2	2458	1
356	CNNM1	5959	1
357	CNOT2	4116	1
358	CNTN2	7670	1
359	COCH	2882	1
360	COG2	2960	1
361	COL12A1	11579	1
362	COL22A1	6346	1
363	COL23A1	3063	1
364	COL27A1	5583	1
365	COL4A4	10341	1
366	COL6A1	4225	1
367	COL8A2	4445	1
368	COL9A3	2485	1
369	COLEC11	2396	1
370	COMMD10	1424	1
371	COMMD6	1722	1
372	COMMD7	1911	1
373	COPS8	2323	1
374	CORO1A	1933	1
375	COX18	4523	1
376	COX5B	505	1
377	CPLX1	2140	1
378	CPM	6726	1
379	CPSF1	4494	1
380	CREB1	9779	1
381	CREB3L1	2671	1
382	CREBBP	10196	1
383	CREBZF	7575	1
384	CRHR1	3082	1
385	CRLF1	1804	1
386	CRLS1	4112	1
387	CRMP1	3507	1
388	CRTC1	6992	1
389	CRYBG3	10752	1
390	CS	2976	1
391	CSGALNACT1	4887	1
392	CSNK1A1	2795	1
393	CSNK1G3	4738	1
394	CSNK2A1	2836	1
395	CSNK2A2	1658	1
396	CSPG5	2590	1
397	CST6	609	1
398	CTBP1	2483	1
399	CTC1	7072	1
400	CTDSPL	4455	1
401	CTNNBIP1	2995	1
402	CTNNBL1	1888	1
403	CTNND2	5436	1
404	CTSF	2014	1
405	CTSZ	1500	1
406	CTXN1	1263	1
407	CUL9	7771	1
408	CXCL14	1973	1
409	CXXC4	5578	1
410	CYB561	3391	1
411	CYBA	723	1
412	CYC1	1210	1
413	CYHR1	2566	1
414	CYP1B1	5153	1
415	CYP24A1	3266	1
416	CYP26A1	2479	1
417	CYP27B1	2487	1
418	CYP4V2	4704	1
419	DACH1	5239	1
420	DACT1	4405	1
421	DAGLB	2910	1
422	DAP	2342	1
423	DAPK2	2628	1
424	DARS	2322	1
425	DBF4	3907	1
426	DBIL5P	3004	1
427	DBNDD1	2294	1
428	DBP	1643	1
429	DCAF5	5985	1
430	DCAF8	4690	1
431	DCAKD	2181	1
432	DCBLD2	6093	1
433	DCSTAMP	1983	1
434	DDC	2487	1
435	DDX17	4796	1
436	DDX28	2594	1
437	DDX50	2538	1
438	DDX51	4717	1
439	DDX54	4381	1
440	DEGS2	1405	1
441	DENND3	5443	1
442	DENND4A	7338	1
443	DENND4C	8001	1
444	DENND5B	9391	1
445	DENND6B	2006	1
446	DEPDC1	5333	1
447	DEPDC1B	2504	1
448	DERL3	3200	1
449	DESI2	4092	1
450	DGCR2	4492	1
451	DGCR6L	1217	1
452	DGKA	3055	1
453	DGKH	4544	1
454	DHRS12	2779	1
455	DHRS7	1388	1
456	DHX29	4473	1
457	DHX34	4372	1
458	DIRAS1	3398	1
459	DIXDC1	6382	1
460	DLG1-AS1	1702	1
461	DLL1	3310	1
462	DLL4	3420	1
463	DLX5	1424	1
464	DMRT3	2180	1
465	DMRTA2	3083	1
466	DMTF1	4442	1
467	DMXL1	11173	1
468	DNAH1	13110	1
469	DNAH11	14188	1
470	DNAH9	14021	1
471	DNAJB1	2233	1
472	DNAJC14	3330	1
473	DNAJC21	6208	1
474	DNAJC4	1285	1
475	DNAL1	8570	1
476	DNMT3B	4630	1
477	DNPH1	797	1
478	DOC2B	1073	1
479	DOCK6	6400	1
480	DOHH	2060	1
481	DOK4	2750	1
482	DOK7	2866	1
483	DOLK	2204	1
484	DOT1L	7436	1
485	DPAGT1	2142	1
486	DPF3	2271	1
487	DPP6	5223	1
488	DPY19L1	4865	1
489	DPY19L2P3	1677	1
490	DPY19L3	6189	1
491	DPYSL4	2719	1
492	DPYSL5	5354	1
493	DRD2	2699	1
494	DTX3	2029	1
495	DUS3L	2111	1
496	DUSP1	2024	1
497	DUSP15	1733	1
498	DUSP22	1481	1
499	DUSP5	2528	1
500	DUSP9	2380	1
501	DVL2	3016	1
502	DYNC1H1	14340	1
503	DYNC1LI2	4336	1
504	DYNLT3	2216	1
505	DYRK1A	6911	1
506	DYRK2	6159	1
507	DYSF	7278	1
508	DYTN	2051	1
509	E2F5	1856	1
510	E4F1	2573	1
511	EAF1	4488	1
512	EBF4	2911	1
513	ECE2	4362	1
514	ECT2	4500	1
515	EDIL3	2974	1
516	EEF1D	3160	1
517	EEF1E1	1245	1
518	EFCAB5	6339	1
519	EFHC2	3252	1
520	EFR3A	5414	1
521	EGFL7	2569	1
522	EGLN2	2365	1
523	EHBP1L1	5180	1
524	EHD3	3906	1
525	EHMT1	5395	1
526	EHMT2	3967	1
527	EIF1B-AS1	2112	1
528	EIF2D	2097	1
529	EIF3B	3081	1
530	EIF3F	1257	1
531	EIF4E2	1009	1
532	EIF5A2	5537	1
533	ELAC2	3804	1
534	ELAVL2	4302	1
535	ELAVL3	4682	1
536	ELFN2	8361	1
537	ELK4	11847	1
538	ELL2	6046	1
539	ELMOD1	2991	1
540	EMC1	6671	1
541	EMC7	1053	1
542	EMC8	1963	1
543	EMC9	835	1
544	EMD	1339	1
545	EMILIN2	4009	1
546	EML2	3099	1
547	EML4	5549	1
548	ENAH	13172	1
549	ENC1	5728	1
550	ENG	3196	1
551	ENGASE	4494	1
552	ENO4	2865	1
553	ENOPH1	2014	1
554	ENPP1	7442	1
555	EP400	12317	1
556	EPHA2	3964	1
557	EPM2A	3465	1
558	EPS15	5483	1
559	EPS8L2	3141	1
560	ERICH1	1800	1
561	ERMP1	5341	1
562	ESCO1	4499	1
563	ESPNP	2015	1
564	ESR1	6968	1
565	ESRP2	4021	1
566	ESRRA	2221	1
567	ETNK1	7306	1
568	ETNK2	2610	1
569	EVA1B	1054	1
570	EVI5L	3846	1
571	EVL	1842	1
572	EXD2	5396	1
573	EXOC2	4636	1
574	EXOSC3	1841	1
575	F2RL3	2731	1
576	FADS3	1779	1
577	FAM102A	4336	1
578	FAM104A	2888	1
579	FAM117B	5773	1
580	FAM118A	3364	1
581	FAM120A	4957	1
582	FAM120AOS	2765	1
583	FAM160A1	4576	1
584	FAM160B2	3732	1
585	FAM171B	3555	1
586	FAM177A1	3357	1
587	FAM181B	1861	1
588	FAM184A	4159	1
589	FAM189A2	2482	1
590	FAM198A	3433	1
591	FAM19A5	2867	1
592	FAM208A	8770	1
593	FAM208B	8626	1
594	FAM20C	2780	1
595	FAM213B	2981	1
596	FAM218A	2174	1
597	FAM219A	3645	1
598	FAM222A	3140	1
599	FAM229B	2671	1
600	FAM49A	4699	1
601	FAM53A	2836	1
602	FAM69C	2042	1
603	FAM81A	3468	1
604	FAM83A	3582	1
605	FAM84A	6353	1
606	FAM84B	5481	1
607	FAR2	4085	1
608	FARP1	5740	1
609	FAXC	9760	1
610	FBLL1	1058	1
611	FBLN2	4665	1
612	FBN1	11695	1
613	FBRS	2811	1
614	FBXL12	1852	1
615	FBXL16	3543	1
616	FBXL17	5200	1
617	FBXL18	8229	1
618	FBXL20	10381	1
619	FBXL3	3549	1
620	FBXL5	3644	1
621	FBXL6	1799	1
622	FBXO10	4575	1
623	FBXO11	4149	1
624	FBXO2	1715	1
625	FBXO41	6928	1
626	FBXO6	1549	1
627	FBXW2	9186	1
628	FBXW7	5030	1
629	FER1L4	6579	1
630	FEV	1879	1
631	FGF12	6433	1
632	FGF18	1982	1
633	FGF2	6774	1
634	FGF20	1016	1
635	FGF22	513	1
636	FGF3	1548	1
637	FGFR1OP	1885	1
638	FGFR2	5573	1
639	FGFRL1	3237	1
640	FH	1867	1
641	FHL1	4137	1
642	FIGNL2	4694	1
643	FJX1	2687	1
644	FKBP14	5173	1
645	FKBP8	1766	1
646	FKRP	3474	1
647	FLII	4467	1
648	FLJ13224	1630	1
649	FLJ16779	7638	1
650	FLNB	9560	1
651	FLOT1	1830	1
652	FLT4	6389	1
653	FMN2	6429	1
654	FMNL2	5575	1
655	FN3KRP	1954	1
656	FNDC3A	6380	1
657	FNDC5	3184	1
658	FOLR2	1131	1
659	FOLR3	845	1
660	FOS	2158	1
661	FOSL2	3991	1
662	FOXE1	3461	1
663	FOXF1	2562	1
664	FOXI3	1262	1
665	FOXN3-AS1	1077	1
666	FRAT1	2651	1
667	FRAT2	2205	1
668	FRRS1L	1189	1
669	FRY	10717	1
670	FSCN2	1742	1
671	FST	2098	1
672	FTHL17	813	1
673	FTL	871	1
674	FUCA1	2117	1
675	FUNDC2P2	1519	1
676	FUT4	6048	1
677	FUT7	2414	1
678	FXN	7454	1
679	FXYD6	2417	1
680	FXYD6-FXYD2	1234	1
681	FYN	3876	1
682	FZD2	3819	1
683	FZD3	13787	1
684	FZD5	6564	1
685	FZD7	3851	1
686	FZD8	3186	1
687	FZD9	2342	1
688	FZR1	3624	1
689	GABBR2	5788	1
690	GABRD	1925	1
691	GAD2	2948	1
692	GADD45GIP1	763	1
693	GAK	4531	1
694	GALC	4166	1
695	GALK1	1361	1
696	GALNT11	2722	1
697	GALNT12	2735	1
698	GALNT9	2920	1
699	GALR2	1298	1
700	GALR3	1157	1
701	GAPDH	1610	1
702	GAS8	3294	1
703	GATA4	3408	1
704	GATM	2586	1
705	GCAT	1830	1
706	GCC1	4132	1
707	GCM1	2764	1
708	GCM2	2365	1
709	GDF1	2558	1
710	GDF15	1200	1
711	GEMIN4	3741	1
712	GET4	2088	1
713	GFER	2409	1
714	GGA2	5973	1
715	GGACT	2903	1
716	GGT7	2640	1
717	GID8	4427	1
718	GINM1	1109	1
719	GINS2	1180	1
720	GIT1	3760	1
721	GJD3	4041	1
722	GKAP1	1873	1
723	GLCCI1	4793	1
724	GLDC	3809	1
725	GLTPD2	1222	1
726	GMEB2	4210	1
727	GMFB	4125	1
728	GMIP	3517	1
729	GNA12	4384	1
730	GNAS	5639	1
731	GNB1L	1519	1
732	GNG4	5312	1
733	GNG7	4246	1
734	GNL1	7909	1
735	GNL3	2139	1
736	GNPTAB	5630	1
737	GNPTG	1245	1
738	GOT2	2447	1
739	GP1BB	958	1
740	GPAT2	2824	1
741	GPC1	3686	1
742	GPI	4474	1
743	GPR137C	3888	1
744	GPR150	1305	1
745	GPR25	1224	1
746	GPR88	3465	1
747	GPRC5B	2845	1
748	GPRIN1	4208	1
749	GPSM2	3033	1
750	GPT2	4211	1
751	GPX4	1219	1
752	GRAMD1A	2640	1
753	GREB1	10329	1
754	GREM1	4138	1
755	GRID2IP	4632	1
756	GRIK3	9219	1
757	GRIN2A	14785	1
758	GRIN2C	4264	1
759	GRIN2D	5093	1
760	GRIP1	5060	1
761	GRK5	2558	1
762	GRM4	5503	1
763	GRM5-AS1	4821	1
764	GRM6	6141	1
765	GSC2	618	1
766	GSG1L	5020	1
767	GSN	3483	1
768	GSTO1	1310	1
769	GSTP1	958	1
770	GSX2	1212	1
771	GTDC1	2886	1
772	GTF2F1	2551	1
773	GTF2H1	3515	1
774	GTPBP1	5047	1
775	GTPBP6	1180	1
776	GUK1	1280	1
777	GUSB	2298	1
778	H1FNT	1300	1
779	H2AFX	1593	1
780	H6PD	9115	1
781	HAND1	1738	1
782	HAND2	2368	1
783	HBEGF	2358	1
784	HCFC1	8426	1
785	HCG11	5679	1
786	HCG18	6814	1
787	HDAC10	2706	1
788	HDAC3	1945	1
789	HDLBP	6576	1
790	HECTD3	3628	1
791	HECTD4	15450	1
792	HERC2	15340	1
793	HERC2P10	638	1
794	HES6	1370	1
795	HEXB	1901	1
796	HEXDC	2222	1
797	HIGD2A	611	1
798	HIST1H1A	781	1
799	HIST3H2BB	452	1
800	HIVEP1	8874	1
801	HK2	7093	1
802	HLF	5599	1
803	HM13	3331	1
804	HMG20B	1584	1
805	HMGA2	4609	1
806	HMX1	1896	1
807	HMX2	1628	1
808	HNF4G	4093	1
809	HNRNPD	2257	1
810	HNRNPH1	2290	1
811	HOMER2	1992	1
812	HOMEZ	3741	1
813	HOXA13	2514	1
814	HOXA2	1778	1
815	HOXA4	1728	1
816	HOXA7	2015	1
817	HOXA-AS3	4168	1
818	HOXB6	1676	1
819	HOXB8	1823	1
820	HOXC5	2169	1
821	HOXC6	2238	1
822	HOXD11	1463	1
823	HOXD12	813	1
824	HOXD13	2327	1
825	HOXD3	2299	1
826	HOXD9	1885	1
827	HPCA	1406	1
828	HPGD	3027	1
829	HPS6	2672	1
830	HRAS	1234	1
831	HRASLS	1063	1
832	HS2ST1	7265	1
833	HS3ST1	1965	1
834	HS3ST3B1	2032	1
835	HS6ST1	3952	1
836	HSDL1	3668	1
837	HSF1	2152	1
838	HSF2	2885	1
839	HSF4	2618	1
840	HSP90AA1	4074	1
841	HSPA12A	5722	1
842	HSPA12B	3148	1
843	HSPB7	2892	1
844	HTATSF1	3133	1
845	HTR1B	1173	1
846	HTR7	3351	1
847	HTR7P1	4389	1
848	HTRA1	2120	1
849	IAH1	906	1
850	IARS2	3549	1
851	IBA57	7904	1
852	ICA1	2495	1
853	ICAM4	1489	1
854	ICAM5	3002	1
855	IDS	6035	1
856	IDUA	2186	1
857	IER5	2342	1
858	IFT43	1856	1
859	IGDCC4	6485	1
860	IGF2BP1	8769	1
861	IGFLR1	1196	1
862	IKZF4	5451	1
863	IL11RA	1824	1
864	IL17D	1861	1
865	IL17RD	8720	1
866	IL17RE	2856	1
867	IL21R	5094	1
868	IL27RA	2659	1
869	ILDR2	8127	1
870	ILVBL	2298	1
871	IMPAD1	7230	1
872	IMPDH1	2730	1
873	INF2	5569	1
874	ING1	4221	1
875	ING2	1116	1
876	INPP1	2163	1
877	INPP5D	4833	1
878	INPP5K	3372	1
879	INPPL1	4715	1
880	INSM1	2828	1
881	INSM2	3013	1
882	INSR	9059	1
883	IPO5	6002	1
884	IPO8	5690	1
885	IQSEC1	7462	1
886	IQSEC3	7394	1
887	IRF2BPL	4157	1
888	IRF5	3069	1
889	IRF7	2138	1
890	IRGC	1606	1
891	IRGQ	9687	1
892	IRS4	3881	1
893	IRX1	1858	1
894	IRX4	2221	1
895	IRX5	2062	1
896	IRX6	2329	1
897	ISM1	2592	1
898	ISM2	2990	1
899	ISYNA1	2728	1
900	ITGA2B	3334	1
901	ITGA6	5810	1
902	ITGA8	3261	1
903	ITGB1BP1	1928	1
904	ITGB4	6078	1
905	ITPKA	1849	1
906	ITPR3	9031	1
907	ITPRIPL2	7699	1
908	IVD	4665	1
909	JAG1	5987	1
910	JAK1	5053	1
911	JDP2	4274	1
912	JMJD1C	9300	1
913	JMJD6	5713	1
914	JMY	9129	1
915	JPH2	5941	1
916	JUN	3323	1
917	KALRN	14723	1
918	KANK3	2787	1
919	KANSL1-AS1	522	1
920	KAT8	1823	1
921	KATNAL1	7669	1
922	KATNB1	2646	1
923	KATNBL1	2740	1
924	KAZN	9368	1
925	KBTBD13	3123	1
926	KCNA7	4372	1
927	KCNC1	8366	1
928	KCNC2	6077	1
929	KCNC3	3176	1
930	KCNC4	4437	1
931	KCNF1	2289	1
932	KCNG1	2220	1
933	KCNH2	5464	1
934	KCNH4	3923	1
935	KCNIP1	2127	1
936	KCNJ4	2122	1
937	KCNK15	2532	1
938	KCNK3	3978	1
939	KCNK5	3783	1
940	KCNK7	1563	1
941	KCNN1	2657	1
942	KCNN2	2915	1
943	KCNQ1	3525	1
944	KCNQ3	11310	1
945	KCNS1	4539	1
946	KCNT1	4840	1
947	KCP	5399	1
948	KCTD13	1717	1
949	KCTD15	4932	1
950	KCTD17	1691	1
951	KCTD18	2937	1
952	KCTD8	2593	1
953	KDM3B	6813	1
954	KDM5B	6383	1
955	KHDC1	1840	1
956	KHSRP	3250	1
957	KIAA2013	2823	1
958	KIAA2026	7204	1
959	KIF13A	8714	1
960	KIF19	3643	1
961	KIF1B	16016	1
962	KIF2A	4364	1
963	KIF7	4558	1
964	KIF9	3603	1
965	KIR2DL2	1587	1
966	KIR2DL3	1596	1
967	KIR2DL5A	1596	1
968	KIR2DS2	1559	1
969	KIR2DS4	1564	1
970	KIR2DS5	1601	1
971	KIR3DL1	1901	1
972	KLF3	5615	1
973	KLF5	3350	1
974	KLF8	5421	1
975	KLF9	5208	1
976	KLHDC10	6438	1
977	KLHL11	2326	1
978	KLHL12	3338	1
979	KLHL13	4768	1
980	KLHL18	4726	1
981	KLHL22	2616	1
982	KLHL31	5743	1
983	KLHL34	2840	1
984	KLK14	1133	1
985	KPNA3	4474	1
986	KRAS	5421	1
987	KRT18P55	1950	1
988	KRT19	1471	1
989	KRT72	2015	1
990	KRT77	3304	1
991	KRT84	2073	1
992	KRTAP10-12	873	1
993	KSR1	4491	1
994	KXD1	1627	1
995	KY	5704	1
996	L3MBTL3	4215	1
997	LACC1	4550	1
998	LAGE3	1816	1
999	LAMA2	9692	1
1000	LAMA3	10701	1
1001	LAMA5	11426	1
1002	LAMB1	5846	1
1003	LAMP3	3341	1
1004	LAMTOR3	4280	1
1005	LANCL2	4353	1
1006	LARP4B	8546	1
1007	LASP1	4279	1
1008	LATS2	5542	1
1009	LDB1	2665	1
1010	LDLRAD3	2969	1
1011	LDLRAD4	10044	1
1012	LEF1	4128	1
1013	LFNG	3155	1
1014	LGI3	3266	1
1015	LGI4	2888	1
1016	LGR4	5247	1
1017	LHFPL2	5045	1
1018	LHFPL4	4880	1
1019	LHPP	1685	1
1020	LHX1	3431	1
1021	LHX2	2416	1
1022	LHX3	2579	1
1023	LHX5	2084	1
1024	LIMS2	3090	1
1025	LINC00174	4424	1
1026	LINC00226	595	1
1027	LINC00235	561	1
1028	LINC00313	579	1
1029	LINC00472	2933	1
1030	LINC00485	3719	1
1031	LINC00593	1330	1
1032	LINC00599	2922	1
1033	LINC00634	1506	1
1034	LINC00673	2257	1
1035	LINGO2	3412	1
1036	LINGO4	2606	1
1037	LIPE	3806	1
1038	LIX1L	1401	1
1039	LLGL1	4224	1
1040	LMBRD2	3237	1
1041	LMCD1	1734	1
1042	LMTK2	8945	1
1043	LOC100129917	1700	1
1044	LOC100130992	6477	1
1045	LOC100287944	569	1
1046	LOC100288846	1359	1
1047	LOC100289511	1431	1
1048	LOC100289656	895	1
1049	LOC100499489	2505	1
1050	LOC100506472	3566	1
1051	LOC100507250	1729	1
1052	LOC283177	2737	1
1053	LOC388242	1478	1
1054	LOC441242	1961	1
1055	LOC441601	1015	1
1056	LOC613038	1478	1
1057	LOC653160	1887	1
1058	LOC653653	1160	1
1059	LOC728743	3369	1
1060	LONRF2	13912	1
1061	LOX	5399	1
1062	LPCAT2	5388	1
1063	LPP-AS2	2883	1
1064	LRCH3	2258	1
1065	LRFN3	2515	1
1066	LRFN4	2528	1
1067	LRIG1	4762	1
1068	LRP3	3698	1
1069	LRP5	5128	1
1070	LRP6	10083	1
1071	LRP8	7778	1
1072	LRRC10B	2219	1
1073	LRRC45	2599	1
1074	LRRC4B	2957	1
1075	LRRC7	6245	1
1076	LRRC8C	7207	1
1077	LRRFIP1	7773	1
1078	LRRK1	7631	1
1079	LRRN2	3322	1
1080	LSM11	2561	1
1081	LSM4	1825	1
1082	LTB4R	4620	1
1083	LTB4R2	1560	1
1084	LY6K	1957	1
1085	LYN	4158	1
1086	LYNX1	5863	1
1087	LYRM1	1929	1
1088	LYRM7	6213	1
1089	LYST	13476	1
1090	LZTS1	5459	1
1091	MACROD1	1257	1
1092	MADD	6412	1
1093	MAFA	2373	1
1094	MAGEF1	1682	1
1095	MAGIX	2925	1
1096	MAML3	7088	1
1097	MAN1A2	5388	1
1098	MANEAL	3107	1
1099	MAP2K2	1733	1
1100	MAP2K7	3372	1
1101	MAP3K1	7511	1
1102	MAP3K10	3436	1
1103	MAP3K12	3640	1
1104	MAP3K6	4328	1
1105	MAP4	8714	1
1106	MAP4K3	4362	1
1107	MAP6D1	2138	1
1108	MAPK1	6080	1
1109	MAPK7	3320	1
1110	MAPK8IP1	3205	1
1111	MAPK8IP3	5636	1
1112	MAPKAPK2	3517	1
1113	MAPKAPK3	3153	1
1114	MAPKAPK5	2291	1
1115	MAPKAPK5-AS1	2285	1
1116	MAPT-AS1	840	1
1117	Mar2	1573	1
1118	Mar3	4136	1
1119	Mar8	2750	1
1120	MAT2A	3006	1
1121	MAT2B	2515	1
1122	MATR3	5989	1
1123	MAZ	2779	1
1124	MBD1	4811	1
1125	MBNL2	4728	1
1126	MBP	6900	1
1127	MCC	9266	1
1128	MCL1	4085	1
1129	MCOLN3	2850	1
1130	MDM2	7472	1
1131	ME1	3517	1
1132	ME3	2579	1
1133	MED12	6969	1
1134	MED14	6768	1
1135	MED16	2924	1
1136	MED30	972	1
1137	MEF2B	1451	1
1138	MEIS1-AS3	4099	1
1139	METTL22	1570	1
1140	MFAP3L	6303	1
1141	MFHAS1	5255	1
1142	MFNG	2136	1
1143	MFSD1	2362	1
1144	MFSD12	2818	1
1145	MFSD3	1446	1
1146	MGAT1	3938	1
1147	MGAT2	2711	1
1148	MICALL1	4495	1
1149	MID2	7345	1
1150	MIER1	5786	1
1151	MIF	561	1
1152	MIOS	3323	1
1153	MIR137HG	2469	1
1154	MIR210HG	2303	1
1155	MIR339	94	1
1156	MIR3665	105	1
1157	MIR4634	54	1
1158	MIS18A	1571	1
1159	MITF	6095	1
1160	MIXL1	699	1
1161	MKLN1	11417	1
1162	MKRN3	2713	1
1163	MKX	3639	1
1164	MLF1	2638	1
1165	MLNR	1239	1
1166	MLST8	2057	1
1167	MLYCD	2195	1
1168	MMP24	4333	1
1169	MMP25	3551	1
1170	MMRN2	4179	1
1171	MNX1	2614	1
1172	MOB4	3947	1
1173	MORN1	1641	1
1174	MPP5	5608	1
1175	MPPE1	3220	1
1176	MPRIP	11023	1
1177	MRAS	5126	1
1178	MRFAP1	2182	1
1179	MRGBP	1636	1
1180	MRGPRX1	1190	1
1181	MRPL10	1996	1
1182	MRPL12	1015	1
1183	MRPL35	3311	1
1184	MRPL41	604	1
1185	MRPL9	1292	1
1186	MRPS15	965	1
1187	MRPS35	1897	1
1188	MRS2	3348	1
1189	MSANTD2	2225	1
1190	MSANTD3	2170	1
1191	MSL1	3820	1
1192	MSX2P1	2161	1
1193	MTDH	7667	1
1194	MTHFD1L	3673	1
1195	MTHFD2L	2359	1
1196	MTMR1	2732	1
1197	MTMR10	4961	1
1198	MTSS1	5007	1
1199	MTX1	1642	1
1200	MUS81	2400	1
1201	MVD	1795	1
1202	MXI1	3835	1
1203	MXRA8	2273	1
1204	MYADM	3463	1
1205	MYADML2	2452	1
1206	MYC	2366	1
1207	MYCN	2605	1
1208	MYH11	6942	1
1209	MYLIP	3071	1
1210	MYO15A	11863	1
1211	MYO5A	12225	1
1212	MYOM3	5800	1
1213	MZF1	2921	1
1214	MZT1	2412	1
1215	N4BP2L1	3116	1
1216	NAA30	4475	1
1217	NAA60	2890	1
1218	NAAA	2562	1
1219	NACAD	4761	1
1220	NACC2	6899	1
1221	NAGLU	2782	1
1222	NAIP	6551	1
1223	NAP1L5	1958	1
1224	NARS2	2519	1
1225	NBEAL2	8828	1
1226	NCAM2	5002	1
1227	NCAN	6406	1
1228	NCBP1	5380	1
1229	NCCRP1	1973	1
1230	NCK1	2057	1
1231	NCL	2717	1
1232	NCOA2	6157	1
1233	NCS1	5010	1
1234	NDE1	4003	1
1235	NDFIP1	3597	1
1236	NDFIP2	4655	1
1237	NDP	2002	1
1238	NDRG2	2199	1
1239	NDUFA1	486	1
1240	NDUFA10	4915	1
1241	NDUFA2	893	1
1242	NECAB1	5140	1
1243	NEK3	2734	1
1244	NEK6	3263	1
1245	NEK9	5543	1
1246	NENF	949	1
1247	NFIX	5892	1
1248	NFKB1	4085	1
1249	NHEJ1	2103	1
1250	NHLRC2	6392	1
1251	NHP2	854	1
1252	NINJ1	1281	1
1253	NIPAL2	2255	1
1254	NKAIN1	2922	1
1255	NKAIN3	1566	1
1256	NKD2	2070	1
1257	NKIRAS1	1995	1
1258	NKPD1	4687	1
1259	NKX2-2	2080	1
1260	NKX2-3	2096	1
1261	NKX2-5	1961	1
1262	NKX3-1	3281	1
1263	NKX6-1	1116	1
1264	NKX6-2	1019	1
1265	NLGN2	4642	1
1266	NLRP6	2679	1
1267	NLRP8	3934	1
1268	NME2	1244	1
1269	NMT2	5004	1
1270	NOG	1892	1
1271	NOL10	3498	1
1272	NOL6	4853	1
1273	NOL7	874	1
1274	NOTCH1	9295	1
1275	NOTCH3	8071	1
1276	NOVA2	1877	1
1277	NPAP1	8053	1
1278	NPAS3	5984	1
1279	NPB	617	1
1280	NPC2	897	1
1281	NPHP4	5004	1
1282	NPL	3166	1
1283	NPNT	4733	1
1284	NPRL3	3177	1
1285	NPTX1	5437	1
1286	NPW	1016	1
1287	NR2F6	1804	1
1288	NRG1	7788	1
1289	NRG3	4198	1
1290	NRGN	1218	1
1291	NRIP3	3809	1
1292	NRSN2	2386	1
1293	NRXN1	10626	1
1294	NSD1	13059	1
1295	NSFL1C	3574	1
1296	NSL1	13220	1
1297	NSMAF	3782	1
1298	NSMCE4A	1405	1
1299	NSUN2	3372	1
1300	NSUN5	2446	1
1301	NT5DC2	2360	1
1302	NTAN1	1219	1
1303	NTM	4185	1
1304	NTN1	5954	1
1305	NUDT14	867	1
1306	NUDT15	2022	1
1307	NUDT16P1	2364	1
1308	NUDT3	2394	1
1309	NUDT4	4813	1
1310	NUMBL	3559	1
1311	NUP153	5687	1
1312	NUP188	5689	1
1313	NUP210	7191	1
1314	NUP43	3848	1
1315	NUP50	5501	1
1316	NUP88	2495	1
1317	NUP93	3716	1
1318	NUP98	7759	1
1319	NXPH1	2921	1
1320	NXPH2	2560	1
1321	NYX	2629	1
1322	OBSCN	28628	1
1323	OBSL1	7275	1
1324	ODC1	2062	1
1325	ODF3B	970	1
1326	OLFM2	1861	1
1327	OLFML2A	6540	1
1328	OLIG2	2514	1
1329	OPRD1	1774	1
1330	OR7E12P	1209	1
1331	OR7E37P	1203	1
1332	ORAI2	10811	1
1333	OSBP	5083	1
1334	OSBPL11	4638	1
1335	OSBPL8	7241	1
1336	OSGIN1	1940	1
1337	OSGIN2	4503	1
1338	OSMR	6147	1
1339	OSTF1	1313	1
1340	OTOP3	1791	1
1341	OTP	2678	1
1342	OTX1	2952	1
1343	P2RY8	4234	1
1344	PABPC1L2A	2175	1
1345	PABPC1L2B	2200	1
1346	PACS2	6841	1
1347	PACSIN2	3515	1
1348	PAH	2681	1
1349	PAK3	3279	1
1350	PAPOLB	4257	1
1351	PAPPA	10970	1
1352	PARD3B	8174	1
1353	PARD6B	4615	1
1354	PARD6G	3834	1
1355	PARL	1412	1
1356	PARP10	3518	1
1357	PARP16	2534	1
1358	PARP6	2626	1
1359	PARPBP	3081	1
1360	PAWR	1951	1
1361	PAX2	4209	1
1362	PAX9	3106	1
1363	PBRM1	7574	1
1364	PBX3	3104	1
1365	PCBP4	2255	1
1366	PCDH8	4003	1
1367	PCDHAC1	5950	1
1368	PCDHGA1	4653	1
1369	PCGF5	8075	1
1370	PCK1	2685	1
1371	PCLO	22303	1
1372	PCSK2	5051	1
1373	PCSK6	6691	1
1374	PCYT2	3850	1
1375	PDCD2	4443	1
1376	PDCD7	2851	1
1377	PDE10A	8323	1
1378	PDE12	3993	1
1379	PDE4A	5869	1
1380	PDE4B	5213	1
1381	PDE4C	5811	1
1382	PDE4D	11192	1
1383	PDE6B	3546	1
1384	PDE8A	4094	1
1385	PDE8B	4404	1
1386	PDIA2	1726	1
1387	PDIA4	2952	1
1388	PDIA6	2328	1
1389	PDK2	3392	1
1390	PDLIM7	2074	1
1391	PDP1	4452	1
1392	PDX1	2573	1
1393	PDZRN4	4094	1
1394	PELI2	5696	1
1395	PET117	1158	1
1396	PFKFB3	4683	1
1397	PGBD2	2709	1
1398	PGD	1937	1
1399	PGLS	1034	1
1400	PGM5	3338	1
1401	PGRMC2	3790	1
1402	PHF21B	3915	1
1403	PHF7	2276	1
1404	PHF8	7232	1
1405	PHLDA2	920	1
1406	PHOSPHO1	2173	1
1407	PHOX2A	1699	1
1408	PI4KB	4354	1
1409	PIAS2	7164	1
1410	PID1	2822	1
1411	PIF1	2656	1
1412	PIGH	1438	1
1413	PIGS	2873	1
1414	PIGX	3093	1
1415	PIM1	2709	1
1416	PIP4K2B	5732	1
1417	PITHD1	1622	1
1418	PITPNC1	6367	1
1419	PITPNM3	7151	1
1420	PKN3	3377	1
1421	PLAGL1	3608	1
1422	PLBD1	1932	1
1423	PLCD3	3459	1
1424	PLCXD1	5375	1
1425	PLD3	2438	1
1426	PLD5	3441	1
1427	PLEC	16441	1
1428	PLEKHA3	2469	1
1429	PLEKHG4	6803	1
1430	PLEKHG4B	11515	1
1431	PLEKHG5	5996	1
1432	PLEKHO1	1615	1
1433	PLIN5	2441	1
1434	PLK2	2838	1
1435	PLK5	1933	1
1436	PLOD3	2977	1
1437	PLXDC1	6252	1
1438	PM20D2	4708	1
1439	PNMA1	2643	1
1440	PNPLA2	2427	1
1441	PNPLA7	4806	1
1442	PODNL1	3605	1
1443	POFUT2	4823	1
1444	POLE	7840	1
1445	POLE4	696	1
1446	POLR1A	6637	1
1447	POLR2E	2866	1
1448	POLR2F	2102	1
1449	POU3F1	2928	1
1450	POU4F1	3814	1
1451	POU6F1	5301	1
1452	PPARA	10049	1
1453	PPARD	4460	1
1454	PPCS	1489	1
1455	PPFIA4	5045	1
1456	PPIEL	2637	1
1457	PPM1M	2342	1
1458	PPM1N	1714	1
1459	PPP1R10	4588	1
1460	PPP1R13B	4959	1
1461	PPP1R14C	2211	1
1462	PPP1R16B	6251	1
1463	PPP1R2	3467	1
1464	PPP1R37	2952	1
1465	PPP1R3B	5859	1
1466	PPP1R3F	3430	1
1467	PPP1R9B	4048	1
1468	PPP2CB	1970	1
1469	PPP2R5A	3415	1
1470	PPP2R5C	5035	1
1471	PPP3CC	2348	1
1472	PPP4R1	4099	1
1473	PPP4R4	4321	1
1474	PQLC1	2544	1
1475	PQLC3	1786	1
1476	PRDM15	7650	1
1477	PRDM5	2480	1
1478	PRICKLE1	4798	1
1479	PRKAR1B	2977	1
1480	PRKCZ	3079	1
1481	PRKG2	3328	1
1482	PRKX	6084	1
1483	PRKY	7217	1
1484	PRMT3	2733	1
1485	PROB1	3251	1
1486	PRODH	2408	1
1487	PROK2	1613	1
1488	PRPF18	1705	1
1489	PRPF31	2183	1
1490	PRR14	2118	1
1491	PRR16	1763	1
1492	PRR3	3404	1
1493	PRRG1	6092	1
1494	PRRT4	3545	1
1495	PRRX1	4071	1
1496	PRRX2	1309	1
1497	PRSS36	2839	1
1498	PRSS8	1940	1
1499	PSEN2	2298	1
1500	PSKH1	3481	1
1501	PSMD11	4018	1
1502	PSMD8	1539	1
1503	PSPC1	3142	1
1504	PTAR1	10051	1
1505	PTBP1	3281	1
1506	PTCH1	8999	1
1507	PTEN	5547	1
1508	PTGER1	1421	1
1509	PTGER3	10280	1
1510	PTMS	1150	1
1511	PTOV1	1884	1
1512	PTP4A1	5082	1
1513	PTP4A2	3929	1
1514	PTPN23	5263	1
1515	PTPN9	3938	1
1516	PTPRJ	9053	1
1517	PTPRT	12694	1
1518	PTPRZ1	8159	1
1519	PUM2	6111	1
1520	PURA	5294	1
1521	PURB	9069	1
1522	PWP2	3260	1
1523	PWWP2B	2612	1
1524	PYCR1	2061	1
1525	PYGM	3616	1
1526	QDPR	1653	1
1527	RAB11FIP1	7856	1
1528	RAB11FIP2	6061	1
1529	RAB1A	2643	1
1530	RAB20	1509	1
1531	RAB37	3603	1
1532	RAB3GAP2	7329	1
1533	RAB3IP	10025	1
1534	RAB40C	2933	1
1535	RAB6A	3560	1
1536	RAB7A	2232	1
1537	RABGEF1	3807	1
1538	RABL6	3890	1
1539	RAET1G	1107	1
1540	RAI14	5856	1
1541	RAI2	2742	1
1542	RALGAPA1	7864	1
1543	RAMP1	909	1
1544	RANBP1	884	1
1545	RANBP9	3113	1
1546	RAP1GAP	3596	1
1547	RAP2A	4358	1
1548	RAP2C	4196	1
1549	RAPGEF1	6308	1
1550	RAPGEF5	6622	1
1551	RAPGEFL1	3727	1
1552	RASL11A	1543	1
1553	RASSF8	7068	1
1554	RBBP6	7256	1
1555	RBFOX1	5415	1
1556	RBFOX2	7329	1
1557	RBM12B	5101	1
1558	RBM12B-AS1	709	1
1559	RBM15B	6638	1
1560	RBM26	3613	1
1561	RBM33	10325	1
1562	RBM39	3019	1
1563	RBM4	4230	1
1564	RBM43	3914	1
1565	RBMXL2	2215	1
1566	RBMXL3	3469	1
1567	RCAN3	3030	1
1568	RCAN3AS	429	1
1569	RCC2	4163	1
1570	RCE1	1471	1
1571	RCN1	2516	1
1572	RCOR1	5756	1
1573	RDH13	2767	1
1574	REC8	2331	1
1575	REL	2592	1
1576	REPIN1	3351	1
1577	RER1	3104	1
1578	RERE	8321	1
1579	RFFL	4346	1
1580	RFNG	1828	1
1581	RFTN1	3002	1
1582	RFX2	4112	1
1583	RFXAP	2825	1
1584	RGS10	974	1
1585	RGS12	7024	1
1586	RGS16	2432	1
1587	RGS3	6936	1
1588	RGS9BP	2894	1
1589	RHBDF1	2992	1
1590	RHBDL1	1559	1
1591	RHEB	2075	1
1592	RHOB	2367	1
1593	RHPN1-AS1	2013	1
1594	RIC8B	4989	1
1595	RICTOR	9533	1
1596	RIMBP3	5793	1
1597	RIMBP3B	5416	1
1598	RIMBP3C	5793	1
1599	RIN1	2684	1
1600	RIN3	3847	1
1601	RIOK3	4033	1
1602	RLN1	967	1
1603	RLN2	889	1
1604	RND2	4152	1
1605	RNF111	6213	1
1606	RNF112	3228	1
1607	RNF113A	1297	1
1608	RNF125	5888	1
1609	RNF135	2220	1
1610	RNF187	3133	1
1611	RNF207	3971	1
1612	RNF24	3560	1
1613	RNF39	2170	1
1614	RNPEP	2413	1
1615	ROCK1	6648	1
1616	RORA	11535	1
1617	RP1L1	7977	1
1618	RP9	1120	1
1619	RPA2	1720	1
1620	RPL15	4716	1
1621	RPL19	732	1
1622	RPL27A	4879	1
1623	RPL6	1130	1
1624	RPRD1B	3872	1
1625	RPS19	849	1
1626	RPS6KA4	3137	1
1627	RPS6KL1	5195	1
1628	RRAD	1476	1
1629	RRAS2	2752	1
1630	RRBP1	3792	1
1631	RRN3	3746	1
1632	RRN3P2	2396	1
1633	RRP9	1582	1
1634	RSPO2	3149	1
1635	RSPO3	2141	1
1636	RTL1	4193	1
1637	RTN4RL2	1263	1
1638	RUFY1	2976	1
1639	RUNX1T1	8992	1
1640	RUNX2	5969	1
1641	RXFP3	2533	1
1642	SACM1L	3707	1
1643	SACS	15639	1
1644	SAFB	3112	1
1645	SAFB2	3318	1
1646	SAMD13	1803	1
1647	SAP30L	6269	1
1648	SART3	4370	1
1649	SATB1	5861	1
1650	SATB2	6337	1
1651	SAV1	3141	1
1652	SBF1	8017	1
1653	SBF1P1	6125	1
1654	SCAI	12210	1
1655	SCNN1D	3054	1
1656	SCRT1	3552	1
1657	SCYL1	2649	1
1658	SCYL2	3804	1
1659	SEL1L3	4549	1
1660	SEMA3C	5174	1
1661	SEMA5B	5707	1
1662	SEMA6D	6959	1
1663	SEMA7A	3447	1
1664	SEPT5-GP1BB	4671	1
1665	SERGEF	1492	1
1666	SERPINB6	2851	1
1667	SERTAD4	2008	1
1668	SETD1B	8195	1
1669	SETD5	6827	1
1670	SETX	11016	1
1671	SEZ6	4212	1
1672	SF3A1	5120	1
1673	SFRP1	4467	1
1674	SFT2D1	690	1
1675	SFT2D3	2811	1
1676	SFTPA1	2278	1
1677	SFTPA2	2201	1
1678	SGSM1	6176	1
1679	SGSM3	2989	1
1680	SH2D4A	3503	1
1681	SH2D5	3834	1
1682	SH3BP2	9790	1
1683	SH3BP5	3559	1
1684	SH3GL3	1693	1
1685	SH3GLB2	1984	1
1686	SHANK2	10590	1
1687	SHANK3	7054	1
1688	SHB	6021	1
1689	SHC2	2494	1
1690	SHC3	9768	1
1691	SHCBP1L	2365	1
1692	SHISA3	1971	1
1693	SHISA5	2166	1
1694	SHISA9	9899	1
1695	SHOX2	3223	1
1696	SHROOM2	7445	1
1697	SHROOM3	11019	1
1698	SIGLEC1	6720	1
1699	SIKE1	5553	1
1700	SIL1	1988	1
1701	SIN3A	6991	1
1702	SIPA1L3	7983	1
1703	SIRPA	4478	1
1704	SIRT2	2399	1
1705	SIRT5	5897	1
1706	SIX1	2687	1
1707	SIX3	2523	1
1708	SIX5	3331	1
1709	SKIDA1	6596	1
1710	SKP2	3504	1
1711	SLC11A1	3852	1
1712	SLC12A4	5026	1
1713	SLC12A7	5304	1
1714	SLC15A4	2789	1
1715	SLC16A10	2891	1
1716	SLC16A11	1803	1
1717	SLC16A3	2482	1
1718	SLC16A8	1896	1
1719	SLC16A9	3987	1
1720	SLC17A7	2976	1
1721	SLC18B1	2425	1
1722	SLC19A1	2963	1
1723	SLC22A18	1625	1
1724	SLC22A3	3241	1
1725	SLC25A13	3193	1
1726	SLC25A23	3460	1
1727	SLC25A27	2986	1
1728	SLC25A42	3269	1
1729	SLC2A5	2855	1
1730	SLC2A8	2169	1
1731	SLC30A1	2018	1
1732	SLC34A3	2303	1
1733	SLC35F1	4852	1
1734	SLC35F3	2891	1
1735	SLC35G1	2403	1
1736	SLC38A1	8484	1
1737	SLC38A2	4884	1
1738	SLC39A8	6021	1
1739	SLC44A2	3551	1
1740	SLC45A1	2401	1
1741	SLC4A4	8010	1
1742	SLC5A2	2273	1
1743	SLC5A8	3286	1
1744	SLC6A20	5432	1
1745	SLC6A4	6606	1
1746	SLC6A8	3654	1
1747	SLC7A1	7343	1
1748	SLC7A2	7854	1
1749	SLC8A3	5617	1
1750	SLC9A3R2	2363	1
1751	SLC9A7	10034	1
1752	SLCO3A1	5762	1
1753	SLCO4A1	2776	1
1754	SLFNL1	2155	1
1755	SLIT2	4950	1
1756	SLTM	4147	1
1757	SLX4	7291	1
1758	SMAD2	10775	1
1759	SMAD3	6623	1
1760	SMAD4	8771	1
1761	SMARCA1	4086	1
1762	SMARCA4	5875	1
1763	SMARCAL1	3318	1
1764	SMARCC2	5681	1
1765	SMARCD3	1920	1
1766	SMG7	6076	1
1767	SMIM1	546	1
1768	SMO	3737	1
1769	SMPD2	1680	1
1770	SMPD3	5269	1
1771	SMYD2	1685	1
1772	SNAP47	2367	1
1773	SNCAIP	3640	1
1774	SNCB	1450	1
1775	SNED1	6834	1
1776	SNHG10	1961	1
1777	SNRK	5215	1
1778	SNX14	3504	1
1779	SNX20	4404	1
1780	SNX24	2137	1
1781	SNX8	4727	1
1782	SNX9	4200	1
1783	SOBP	6232	1
1784	SOCS1	1216	1
1785	SOCS2	3921	1
1786	SOCS2-AS1	574	1
1787	SOCS3	2734	1
1788	SOCS6	5846	1
1789	SOGA3	11818	1
1790	SORCS1	8152	1
1791	SORCS2	6053	1
1792	SORT1	7353	1
1793	SOS2	5313	1
1794	SOWAHA	3457	1
1795	SOWAHB	2921	1
1796	SOX11	8719	1
1797	SOX12	4629	1
1798	SOX2	2512	1
1799	SOX7	3216	1
1800	SP3	6695	1
1801	SP8	3729	1
1802	SPAG1	4031	1
1803	SPCS1	1084	1
1804	SPINT2	1802	1
1805	SPOCK1	4827	1
1806	SPOPL	5734	1
1807	SPPL2A	2003	1
1808	SPRED2	4650	1
1809	SPTB	10391	1
1810	SRC	4201	1
1811	SRCIN1	7050	1
1812	SREK1	8931	1
1813	SRF	4318	1
1814	SRRD	1293	1
1815	SRSF12	3599	1
1816	SRSF7	2489	1
1817	SRSF8	4333	1
1818	SSBP4	1787	1
1819	SSR3	3716	1
1820	SSTR3	2123	1
1821	SSTR5	2718	1
1822	ST3GAL2	4450	1
1823	ST3GAL3	2875	1
1824	ST6GAL1	4732	1
1825	ST6GALNAC4	1691	1
1826	STARD10	1988	1
1827	STBD1	2951	1
1828	STC2	5343	1
1829	STK10	6019	1
1830	STK35	6411	1
1831	STK39	3274	1
1832	STOX1	3593	1
1833	STRN	14110	1
1834	STRN4	3210	1
1835	STT3B	2481	1
1836	STUB1	1602	1
1837	STX11	5504	1
1838	STX1B	4544	1
1839	STX3	6475	1
1840	STXBP6	1957	1
1841	SUPT20H	3028	1
1842	SUSD2	3183	1
1843	SUSD3	1190	1
1844	SV2B	11700	1
1845	SYCE3	442	1
1846	SYNC	3493	1
1847	SYNDIG1	2437	1
1848	SYNJ1	7211	1
1849	SYNJ2	7564	1
1850	SYNM	7354	1
1851	SYPL2	3779	1
1852	SYT1	5327	1
1853	SYT5	1825	1
1854	SYT7	6400	1
1855	TACC1	8288	1
1856	TACO1	1469	1
1857	TACSTD2	2072	1
1858	TAF1	7692	1
1859	TAF4	4628	1
1860	TAF5L	6115	1
1861	TANC1	7512	1
1862	TAOK3	4384	1
1863	TAP1	2952	1
1864	TAPT1	4588	1
1865	TARBP1	5130	1
1866	TBC1D1	6896	1
1867	TBC1D12	5749	1
1868	TBC1D25	3812	1
1869	TBC1D2B	6067	1
1870	TBC1D30	7824	1
1871	TBC1D5	8476	1
1872	TBC1D8	4147	1
1873	TBC1D9	5486	1
1874	TBL1X	6018	1
1875	TBPL1	1889	1
1876	TBR1	3186	1
1877	TBX2	3380	1
1878	TBXA2R	2601	1
1879	TCAIM	5471	1
1880	TCF15	1227	1
1881	TCF24	2450	1
1882	TCF3	4678	1
1883	TCL1A	1620	1
1884	TCP11L1	3009	1
1885	TCTEX1D1	2264	1
1886	TDP1	3747	1
1887	TDRD10	2529	1
1888	TDRD7	3762	1
1889	TEAD1	9416	1
1890	TEAD2	2328	1
1891	TEKT5	1609	1
1892	TENM3	10810	1
1893	TEX10	3274	1
1894	TFDP3	1680	1
1895	TFG	2114	1
1896	TFRC	5295	1
1897	TGFB2	5954	1
1898	TGFBR3L	1256	1
1899	TGIF1	3014	1
1900	TGS1	3692	1
1901	TH	1910	1
1902	THBS1	5790	1
1903	THOC2	5610	1
1904	THOC7	1008	1
1905	THRA	3496	1
1906	THRB	7684	1
1907	TIGD5	2412	1
1908	TIMM9	1078	1
1909	TIMP2	3655	1
1910	TINCR	3693	1
1911	TLE1	3269	1
1912	TLE2	2920	1
1913	TLL1	7777	1
1914	TLN2	11649	1
1915	TLX1	2130	1
1916	TM2D1	1250	1
1917	TM9SF3	6140	1
1918	TMCC1	6724	1
1919	TMCO3	3086	1
1920	TMED5	6185	1
1921	TMED8	978	1
1922	TMEM106B	6514	1
1923	TMEM114	644	1
1924	TMEM117	2697	1
1925	TMEM129	2837	1
1926	TMEM132A	3520	1
1927	TMEM151A	2530	1
1928	TMEM163	1893	1
1929	TMEM164	5708	1
1930	TMEM165	2078	1
1931	TMEM170A	1054	1
1932	TMEM174	1758	1
1933	TMEM177	1738	1
1934	TMEM179	1623	1
1935	TMEM179B	1043	1
1936	TMEM184A	6276	1
1937	TMEM198	2218	1
1938	TMEM204	1910	1
1939	TMEM206	2145	1
1940	TMEM229B	4068	1
1941	TMEM237	5763	1
1942	TMEM240	1117	1
1943	TMEM242	5027	1
1944	TMEM245	7997	1
1945	TMEM30B	4442	1
1946	TMEM37	1687	1
1947	TMEM38B	3543	1
1948	TMEM56	7185	1
1949	TMEM62	2768	1
1950	TMEM63B	3199	1
1951	TMEM70	2192	1
1952	TMEM74B	1720	1
1953	TMEM88B	492	1
1954	TMOD1	3426	1
1955	TNFAIP3	4738	1
1956	TNFRSF18	1200	1
1957	TNFRSF21	3634	1
1958	TNFRSF25	1913	1
1959	TNFSF12-TNFSF13	1864	1
1960	TNFSF13	2276	1
1961	TNK2	4837	1
1962	TNPO1	8708	1
1963	TNRC6C	9780	1
1964	TOR1AIP2	14737	1
1965	TOR1B	2769	1
1966	TOR2A	2533	1
1967	TOR4A	4069	1
1968	TOX3	3384	1
1969	TP53INP1	5652	1
1970	TP53INP2	4124	1
1971	TPK1	2439	1
1972	TPM2	1574	1
1973	TPPP	6022	1
1974	TPSG1	1105	1
1975	TPTEP1	1430	1
1976	TRA2A	1839	1
1977	TRABD2B	7029	1
1978	TRADD	1482	1
1979	TRAF7	3667	1
1980	TRAM1	3099	1
1981	TRAM1L1	2027	1
1982	TRAPPC5	850	1
1983	TREX2	1255	1
1984	TRH	2010	1
1985	TRIB1	3632	1
1986	TRIM11	2691	1
1987	TRIM3	3404	1
1988	TRIM56	3527	1
1989	TRIM65	3439	1
1990	TRIM7	4715	1
1991	TRIM72	2152	1
1992	TRIP12	6428	1
1993	TRIP13	2861	1
1994	TRMT5	5281	1
1995	TRNP1	1949	1
1996	TRPC3	3619	1
1997	TRPM1	6801	1
1998	TRPM2	5879	1
1999	TRPM4	4096	1
[truncated: 672 more rows]

## Sheet: TableS3.Mapping Statistics
Sequencing statistics of RNA libraries
Sequencing statistics of mRNA libraries
Method	The amount of RNA	Sample name	Number of reads	adapter mapped reads	carrier mapped reads	rRNA mapped reads	unmappedreads	exon mapped reads	intron mapped reads	intergenic reads	genomic mapped reads(exon+introb+intergenic)	Cell type
Holo-seq	Single cell	mESC_holo_sc1	1446873	9034	149588	12700	65643	1089584	59559	60765	1209908	mESC
Holo-seq	Single cell	mESC_holo_sc2	4369492	15388	437012	102094	193795	3018122	245871	357210	3621203	mESC
Holo-seq	Single cell	mESC_holo_sc3	8158620	33538	1148264	77500	1780632	4652456	147998	318232	5118686	mESC
Holo-seq	Single cell	mESC_holo_sc4	931611	5429	196349	2080	33115	597147	45456	52035	694638	mESC
Holo-seq	Single cell	mESC_holo_sc5	842952	5392	204321	3497	32829	539140	25518	32255	596913	mESC
Holo-seq	Single cell	mESC_holo_sc6	695663	4589	80609	3337	34479	502451	28681	41517	572649	mESC
Holo-seq	Single cell	mESC_holo_sc7	689962	2467	77904	7675	129588	435650	13765	22913	472328	mESC
Holo-seq	Single cell	mESC_holo_sc8	632691	2831	67974	13242	42432	468242	16946	21024	506212	mESC
Holo-seq	Single cell	mESC_holo_sc9	1912822	12036	219732	17905	156250	536184	406136	564579	1506899	mESC
Holo-seq	Single cell	mESC_holo_sc10	691894	3374	73460	3030	12857	503087	40421	55665	599173	mESC
Holo-seq	Single cell	mESC_holo_sc11	616929	2641	71745	2503	22461	454869	24555	38155	517579	mESC
Holo-seq	Single cell	mESC_holo_sc12	818439	3794	104598	12338	2566	630880	22659	41604	695143	mESC
Holo-seq	Single cell	mESC_holo_sc13	762825	20901	94519	4667	27094	593542	7995	14107	615644	mESC
Holo-seq	Single cell	mESC_holo_sc14	824288	1163	109254	6975	20109	557380	55552	73855	686787	mESC
Holo-seq	Single cell	mESC_dual_mRNA_sc1	1191398	7874	157744	5655	72897	845202	42602	59424	947228	mESC
Holo-seq	Single cell	mESC_dual_mRNA_sc2	1429346	7300	144697	6509	292741	829940	72574	75585	978099	mESC
Holo-seq	Single cell	mESC_dual_mRNA_sc3	2778338	10776	306822	15169	437677	1781177	84127	142590	2007894	mESC
Holo-seq	Single cell	mESC_dual_mRNA_sc4	942571	13020	114021	5144	38355	723748	17259	31024	772031	mESC
Holo-seq	Single cell	mESC_dual_mRNA_sc5	1841132	12231	203009	3465	92669	1399687	44729	85342	1529758	mESC
Holo-seq	Single cell	mESC_dual_mRNA_sc6	1848263	12311	196816	6442	66183	1462329	33378	70804	1566511	mESC
Holo-seq	Single cell	mESC_dual_mRNA_sc7	1154828	8828	50373	8500	57974	947316	35897	45940	1029153	mESC
Holo-seq	Single cell	HCC_dual_mRNA_1	1537461	30801	193066	8977	52084	1115878	48879	87776	1252533	HCC
Holo-seq	Single cell	HCC_dual_mRNA_2	890050	4281	203942	41971	55532	517108	32581	34635	584324	HCC
Holo-seq	Single cell	HCC_dual_mRNA_3	480205	3344	53904	1539	6152	369875	19954	25437	415266	HCC
Holo-seq	Single cell	HCC_dual_mRNA_4	394218	2368	25168	1040	32366	299586	15423	18267	333276	HCC
Holo-seq	Single cell	HCC_dual_mRNA_5	1231964	8407	150716	6737	38990	896492	61925	68697	1027114	HCC
Holo-seq	Single cell	HCC_dual_mRNA_6	1139768	6508	158109	42193	49973	797294	43277	42414	882985	HCC
Holo-seq	Single cell	HCC_dual_mRNA_7	510115	2445	49442	3072	6924	407307	19839	21086	448232	HCC
Holo-seq	Single cell	HCC_dual_mRNA_8	1016033	3839	121909	57809	32476	718611	39327	42062	800000	HCC
Holo-seq	Single cell	HCC_dual_mRNA_9	1011144	7008	128838	45525	30171	712564	38804	48234	799602	HCC
Holo-seq	Single cell	HCC_dual_mRNA_10	930954	6379	138258	2835	31193	635109	52245	64935	752289	HCC
Holo-seq	Single cell	HCC_dual_mRNA_11	713481	4632	78041	3212	45482	527172	21021	33921	582114	HCC
Holo-seq	Single cell	HCC_dual_mRNA_12	1453306	194239	193892	4414	50737	895433	49080	65511	1010024	HCC
Holo-seq	Single cell	HCC_dual_mRNA_13	622523	3945	48725	4861	18604	493478	18965	33945	546388	HCC
Holo-seq	Single cell	HCC_dual_mRNA_14	711392	4627	92501	2744	8474	533427	33109	36510	603046	HCC
Holo-seq	Single cell	HCC_dual_mRNA_15	1495907	7054	285736	61950	302511	775398	25026	38232	838656	HCC
Holo-seq	Single cell	HCC_dual_mRNA_16	494555	3061	60500	2755	24886	371299	15753	16301	403353	HCC
Holo-seq	Single cell	HCC_dual_mRNA_17	1732475	99439	201146	10653	110894	1201157	50356	58830	1310343	HCC
Holo-seq	Single cell	HCC_dual_mRNA_18	1611105	6865	177961	8440	70768	1199095	73314	74662	1347071	HCC
Holo-seq	Single cell	HCC_dual_mRNA_19	671055	3009	66769	1810	175465	385310	10372	28320	424002	HCC
Holo-seq	Single cell	HCC_dual_mRNA_20	1235994	23878	165257	3980	31318	914216	44169	53176	1011561	HCC
Holo-seq	Single cell	HCC_dual_mRNA_21	899670	4846	24756	4532	13026	760944	41103	50463	852510	HCC
Holo-seq	Single cell	HCC_dual_mRNA_22	1039941	5169	217210	5896	15424	637719	64254	94269	796242	HCC
Holo-seq	Single cell	HCC_dual_mRNA_23	869573	15780	150272	4923	64359	567811	29266	37162	634239	HCC
Holo-seq	Single cell	HCC_dual_mRNA_24	1033762	22923	22695	6042	69147	818638	42506	51811	912955	HCC
Holo-seq	Single cell	HCC_dual_mRNA_25	1547494	9420	136025	69492	47919	1122701	69817	92120	1284638	HCC
Holo-seq	Single cell	HCC_dual_mRNA_26	274717	1962	35276	871	7985	209708	8561	10354	228623	HCC
Holo-seq	Single cell	HCC_dual_mRNA_27	1120773	53032	19850	4238	144155	796433	43173	59892	899498	HCC
Holo-seq	Single cell	HCC_dual_mRNA_28	620481	20353	18316	2974	45196	489563	22314	21765	533642	HCC
Holo-seq	Single cell	HCC_dual_mRNA_29	537734	3515	34097	4052	35985	426239	17035	16811	460085	HCC
Holo-seq	Single cell	HCC_dual_mRNA_30	560536	2208	57621	2209	45094	368304	37438	47662	453404	HCC
Holo-seq	Single cell	HCC_dual_mRNA_31	1895218	103307	258585	11561	133058	1217197	79375	92135	1388707	HCC
Holo-seq	Single cell	HCC_dual_mRNA_32	733071	2871	94581	5121	48038	535216	20062	27182	582460	HCC
Holo-seq	1ng	mESC_holo_1ng_1	9012451	246229	120609	44563	716488	7235255	228314	420993	7884562	mESC
Holo-seq	1ng	mESC_holo_1ng_2	8061383	183681	500693	41396	577256	6430269	122166	205922	6758357	mESC
Holo-seq	1ng	mESC_holo_1ng_3	14210604	340839	260936	57204	899004	11626131	365413	661077	12652621	mESC
Smart-seq2 with Covaris shearing and NEB Low Input Prep Kit	Single cell	mESC_smart_sc1	6828762	24645	N/A	54387	812676	5453277	201467	282310	5937054	mESC
Smart-seq2 with Covaris shearing and NEB Low Input Prep Kit	Single cell	mESC_smart_sc2	6080481	45050	N/A	36379	815805	4804428	166569	212250	5183247	mESC
Smart-seq2 with Covaris shearing and NEB Low Input Prep Kit	Single cell	mESC_smart_sc3	4127681	27374	N/A	24696	499495	3316532	126012	133572	3576116	mESC
Smart-seq2 with Covaris shearing and NEB Low Input Prep Kit	Single cell	mESC_smart_sc4	11171709	104072	N/A	75210	640218	9700614	267977	383618	10352209	mESC
Smart-seq2 with Covaris shearing and NEB Low Input Prep Kit	Single cell	mESC_smart_sc5	8943758	183686	N/A	40923	524854	7568885	283651	341759	8194295	mESC
Smart-seq2 with Covaris shearing and NEB Low Input Prep Kit	Single cell	mESC_smart_sc6	7140794	72918	N/A	22674	283542	6412098	149720	199842	6761660	mESC
Smart-seq2 with Covaris shearing and NEB Low Input Prep Kit	Single cell	mESC_smart_sc7	8123267	123730	N/A	28953	275878	7265075	193529	236102	7694706	mESC
Smart-seq2 with Covaris shearing and NEB Low Input Prep Kit	1ng	mESC_smart_1ng_1	11239693	19645	N/A	105067	521369	10239151	128202	226259	10593612	mESC
Smart-seq2 with Covaris shearing and NEB Low Input Prep Kit	1ng	mESC_smart_1ng_2	11917221	42655	N/A	83526	832625	10507077	133098	318240	10958415	mESC
Smart-seq2 with Covaris shearing and NEB Low Input Prep Kit	1ng	mESC_smart_1ng_3	9923221	40551	N/A	62555	543672	8965410	107897	203136	9276443	mESC
Sequencing statistics of total RNA libraries
Method	The amount of RNA	Sample name	Number of reads	adapter mapped reads	carrier mapped reads	rRNA mapped reads	unmappedreads	exon mapped reads	intron mapped reads	intergenic reads	genomic mapped reads(exon+introb+intergenic)	Cell type
Holo-seq	Single cell	mESC_strand_sc1	4308763	37965	436834	2142504	54195	655151	572040	410074	1637265	mESC
Holo-seq	Single cell	mESC_strand_sc2	4297425	35177	500042	2219698	71925	742534	361014	367035	1470583	mESC
Holo-seq	Single cell	mESC_strand_sc3	3513572	9852	386410	1695561	52896	640539	424487	303827	1368853	mESC
Holo-seq	Single cell	mESC_strand_sc4	4969294	113218	536480	2672372	121641	677416	502499	345668	1525583	mESC
Holo-seq	Single cell	mESC_strand_sc5	6058568	17215	758027	2826630	64457	1097191	810853	484195	2392239	mESC
Holo-seq	Single cell	mESC_strand_sc6	3169180	8043	385751	1694158	53573	519826	281040	226789	1027655	mESC
Holo-seq	Single cell	mESC_strand_sc7	9754287	29387	1332157	4697732	263188	1581494	1169173	681156	3431823	mESC
Holo-seq	Single cell	mESC_strand_sc8	4004466	35182	500641	1992884	25145	744808	402526	303280	1450614	mESC
Holo-seq	Single cell	mESC_strand_sc9	16231508	375734	3375893	7093973	301866	2367825	1776597	939620	5084042	mESC
Holo-seq	Single cell	mESC_strand_sc10	5152600	14700	640358	2446385	271166	1077356	125371	577264	1779991	mESC
Holo-seq	Single cell	293T_total_sc1	20781202	282126	451043	10623876	178668	5112389	3134221	998879	9245489	HEK293T
Holo-seq	Single cell	293T_total_sc2	17475854	123942	423133	9160172	957824	3702210	2381497	727076	6810783	HEK293T
Holo-seq	Single cell	293T_total_sc3	21081050	217480	505166	11426556	411179	4574554	3093244	852871	8520669	HEK293T
Holo-seq	Single cell	293T_total_sc4	7818902	51907	67760	4398436	74394	1657803	1212184	356418	3226405	HEK293T
Holo-seq	Single cell	293T_total_sc5	8553492	76894	182607	4599118	42410	1913565	1345741	393157	3652463	HEK293T
Holo-seq	Single cell	293T_total_sc6	7280869	111253	209066	3669965	105032	1782161	1146220	257172	3185553	HEK293T
Holo-seq	Single cell	BreastCancerSC_beforeCapt	8048987	20656	1018636	4136967	131498	846962	1166401	727867	2741230	MCF7
Holo-seq with illumina Exome Capture Kit	Single cell	BreastCancerSC_afterCapt	6374253	81394	61813	53693	215972	5520595	284345	156441	5961381	MCF7
Sequencing statistics of small RNA libraries
Method	The amount of RNA	Sample name	Number of reads	genomic mapped reads	unmapped reads	Cell type
Holo-seq	Single cell	mESC_dual_small_sc1	39936964	35523930	4413034	mESC
Holo-seq	Single cell	mESC_dual_small_sc2	3061548	1854380	1207168	mESC
Holo-seq	Single cell	mESC_dual_small_sc3	4700808	906786	3794022	mESC
Holo-seq	Single cell	mESC_small_sc4	4268212	2601049	1667163	mESC
Holo-seq	Single cell	mESC_small_sc5	6616567	4372228	2244339	mESC
Holo-seq	Single cell	mESC_small_sc6	19361116	12673787	6687329	mESC
Holo-seq	Single cell	mESC_small_sc7	18666911	12542298	6124613	mESC
Holo-seq	Single cell	mESC_small_sc8	9304725	6022949	3281776	mESC
Holo-seq	Single cell	mESC_small_sc9	1305970	97556	1208414	mESC
Holo-seq	Single cell	mESC_small_sc10	14214536	8557151	5657385	mESC
Holo-seq	Single cell	mESC_small_sc11	20170175	13647141	6523034	mESC
Holo-seq	Single cell	mESC_small_sc12	3894465	2564895	1329570	mESC
Holo-seq	Single cell	mESC_small_sc13	14668481	11243391	3425090	mESC
Holo-seq	Single cell	mESC_dual_small_sc4	2310876	624861	1686015	mESC
Holo-seq	Single cell	mESC_dual_small_sc5	2346408	910641	1435767	mESC
Holo-seq	Single cell	mESC_dual_small_sc6	15972184	11055946	4916238	mESC
Holo-seq	Single cell	mESC_dual_small_sc7	16349278	10702238	5647040	mESC
Holo-seq	1ng	Z4_1ng_small_1	3313903	2092730	1221173	ZHBTc4
Holo-seq	1ng	Z4_1ng_small_2	2842382	1935094	907288	ZHBTc4
Holo-seq	1ng	Z4_1ng_small_3	3568384	2160300	1408084	ZHBTc4
Holo-seq	Single cell	HCC_dual_small_1	10392236	6938896	3453340	HCC
Holo-seq	Single cell	HCC_dual_small_2	30314088	18497657	11816431	HCC
Holo-seq	Single cell	HCC_dual_small_3	5483330	3629965	1853365	HCC
Holo-seq	Single cell	HCC_dual_small_4	8720359	5474642	3245717	HCC
Holo-seq	Single cell	HCC_dual_small_5	6147449	3528636	2618813	HCC
Holo-seq	Single cell	HCC_dual_small_6	15469719	11752346	3717373	HCC
Holo-seq	Single cell	HCC_dual_small_7	14857076	11018008	3839068	HCC
Holo-seq	Single cell	HCC_dual_small_8	6337025	3845941	2491084	HCC
Holo-seq	Single cell	HCC_dual_small_9	25010988	22004668	3006320	HCC
Holo-seq	Single cell	HCC_dual_small_10	5330023	3381367	1948656	HCC
Holo-seq	Single cell	HCC_dual_small_11	5018950	3418407	1600543	HCC
Holo-seq	Single cell	HCC_dual_small_12	8041432	5328253	2713179	HCC
Holo-seq	Single cell	HCC_dual_small_13	5407531	3754990	1652541	HCC
Holo-seq	Single cell	HCC_dual_small_14	7108346	4565691	2542655	HCC
Holo-seq	Single cell	HCC_dual_small_15	8629886	5394542	3235344	HCC
Holo-seq	Single cell	HCC_dual_small_16	11273685	7586063	3687622	HCC
Holo-seq	Single cell	HCC_dual_small_17	7351304	3933683	3417621	HCC
Holo-seq	Single cell	HCC_dual_small_18	6537650	4101068	2436582	HCC
Holo-seq	Single cell	HCC_dual_small_19	14632194	9873805	4758389	HCC
Holo-seq	Single cell	HCC_dual_small_20	14513122	9445140	5067982	HCC
Holo-seq	Single cell	HCC_dual_small_21	3198994	2204107	994887	HCC
Holo-seq	Single cell	HCC_dual_small_22	6145211	1989205	4156006	HCC
Holo-seq	Single cell	HCC_dual_small_23	12474366	8118318	4356048	HCC
Holo-seq	Single cell	HCC_dual_small_24	4536729	3148490	1388239	HCC
Holo-seq	Single cell	HCC_dual_small_25	15397539	11183233	4214306	HCC
Holo-seq	Single cell	HCC_dual_small_26	9876408	6531269	3345139	HCC
Holo-seq	Single cell	HCC_dual_small_27	7317551	4948128	2369423	HCC
Holo-seq	Single cell	HCC_dual_small_28	12313688	7825349	4488339	HCC
Holo-seq	Single cell	HCC_dual_small_29	3970324	2775654	1194670	HCC
Holo-seq	Single cell	HCC_dual_small_30	11600692	7373400	4227292	HCC
Holo-seq	Single cell	HCC_dual_small_31	11166083	7056965	4109118	HCC
Holo-seq	Single cell	HCC_dual_small_32	8636259	5428753	3207506	HCC

## Sheet: TableS4.Cost Prediction
Single cell library cost with different methods
	Commerical Kit	Library cost	Sequencing cost	Total cost
Holo-Seq-ployA mRNA Library	NEBNext® Ultra™ RNA Library Prep Kit for Illumina® , NEB E7490 & E7530 (Half reaction/per cell)	~$25	~$5	~$30
Holo-Seq-directional total RNA Library	NEBNext® Ultra™ Directional RNA Library Prep Kit for Illumina® , NEB E7420 (Half reaction/per cell)	~$35	~$15	~$50
Holo-Seq-Small RNA Library	NEBNext® Multiplex Small RNA Library Prep Set for Illumina®, NEB E7300 or E7580 or E7560 or E7330 (Half reaction/per cell)	~$20	~$12.5	~$32.5
We calculate the sequencing cost as $2.5 per million reads referred to the illumina HiSeq X Ten platform
