# Supplementary material for: Holo-Seq: single-cell sequencing of holo-transcriptome
Source: Genome Biol. 2018 Oct 17;19:163. doi: 10.1186/s13059-018-1553-7 (PMC6193298; doi:10.1186/s13059-018-1553-7)
Supplement: Supplementary file 3 — Table S5. Known and novel antisense transcripts identified from 10 mESC single cells. Table S6. Core and housekeeping genes displayed in Fig. 3e. Table S7. miRNAs detected in 13 mESC single cells. Table S8 snoRNAs detected in 13 mESC single cells. Table S9. tsRNAs detected in 13 mESC single cells. Table S10. List of miRNAs and their potential target genes detected in 7 mESC single cells. Table S11. Super-enhancers and their regulated master miRNA(expressed) in 7 mESC single cells. Table S12. Super-enhancers and their regulated mRNAs (expressed) in 7 mESC single cells. Table S13. miRNAs detected in 32 HCC single cells. Table S14. Six featured transcript groups in Fig. 6a. Table S15. GO term analysis of transcripts of groups 1, 3, 4, 5 in Fig. 6a. Table S16. List of miRNAs and their potential target genes detected in 32 HCC single cells. Table S17. List of oncomiRs (miR-155-5p, miR-221-5p) and their target gene pairs. Table S18. miRNAs and their target gene pairs expressed in negative correlation (p < 0.05) among Exp-sub II&III. Table S19. Super-enhancers and their regulated master genes expressed in 32 HCC single cells. Table S20. Super-enhancers and their regulated master miRNAs expressed in 32 HCC single cells. Table S21. The matrix of super-enhancer regulated master miRNAs and genes’ expression correlation (Spearman r) among 32 HCC single cells. Table S22. List of gene sets in the right panel in Fig. 7b. (XLSX 2860 kb) [file 13059_2018_1553_MOESM3_ESM.xlsx]

## Sheet: TableS5.Antisense transcript
Known and novel antisense transcripts identified from 10 mESC single cells
	Chr	Start	End	Name
New Antisense Transcript	chr1	3264000	3268999	Unanno_antisense_negIsland0
	chr1	8926000	8930999	Unanno_antisense_negIsland1
	chr1	11609000	11614999	Unanno_antisense_posIsland0
	chr1	15852000	15857999	Unanno_antisense_negIsland2
	chr1	46132000	46133999	Unanno_antisense_posIsland1
	chr1	58813000	58814999	Unanno_antisense_posIsland2
	chr1	60843000	60848999	Unanno_antisense_posIsland3
	chr1	66783000	66792999	Unanno_antisense_negIsland3
	chr1	74206000	74207999	Unanno_antisense_posIsland4
	chr1	88423000	88426999	Unanno_antisense_posIsland5
	chr1	90993000	90998999	Unanno_antisense_posIsland6
	chr1	129791000	129793999	Unanno_antisense_posIsland8
	chr1	133541000	133546999	Unanno_antisense_posIsland9
	chr1	145596000	145596999	Unanno_antisense_posIsland10
	chr1	154925000	154930999	Unanno_antisense_posIsland11
	chr1	173787000	173794999	Unanno_antisense_posIsland13
	chr10	23505000	23506999	Unanno_antisense_negIsland4
	chr10	23576000	23581999	Unanno_antisense_posIsland14
	chr10	28642000	28642999	Unanno_antisense_negIsland5
	chr10	42385000	42388999	Unanno_antisense_posIsland15
	chr10	61830000	61833999	Unanno_antisense_negIsland6
	chr10	79755000	79756999	Unanno_antisense_posIsland16
	chr10	80289000	80291999	Unanno_antisense_posIsland17
	chr10	80639000	80644999	Unanno_antisense_posIsland18
	chr10	110927000	110933999	Unanno_antisense_posIsland20
	chr10	116490000	116497999	Unanno_antisense_negIsland7
	chr10	119798000	119800999	Unanno_antisense_negIsland8
	chr10	127521000	127526999	Unanno_antisense_posIsland21
	chr11	6258000	6258999	Unanno_antisense_posIsland22
	chr11	6315000	6319999	Unanno_antisense_posIsland23
	chr11	8738000	8742999	Unanno_antisense_negIsland11
	chr11	8820000	8827999	Unanno_antisense_negIsland12
	chr11	9343000	9350999	Unanno_antisense_posIsland24
	chr11	26686000	26687999	Unanno_antisense_posIsland25
	chr11	33052000	33062999	Unanno_antisense_negIsland13
	chr11	50195000	50198999	Unanno_antisense_posIsland26
	chr11	60371000	60371999	Unanno_antisense_posIsland27
	chr11	60393000	60397999	Unanno_antisense_posIsland28
	chr11	62365000	62366999	Unanno_antisense_posIsland29
	chr11	68715000	68716999	Unanno_antisense_posIsland30
	chr11	69480000	69484999	Unanno_antisense_negIsland14
	chr11	72257000	72261999	Unanno_antisense_posIsland31
	chr11	76362000	76370999	Unanno_antisense_negIsland15
	chr11	82776000	82777999	Unanno_antisense_posIsland33
	chr11	97639000	97643999	Unanno_antisense_negIsland16
	chr11	97888000	97891999	Unanno_antisense_posIsland34
	chr11	100181000	100182999	Unanno_antisense_posIsland35
	chr11	102945000	102953999	Unanno_antisense_negIsland17
	chr11	105890000	105893999	Unanno_antisense_posIsland36
	chr11	106643000	106648999	Unanno_antisense_negIsland18
	chr11	106851000	106853999	Unanno_antisense_negIsland19
	chr11	110888000	110888999	Unanno_antisense_posIsland37
	chr11	120422000	120424999	Unanno_antisense_negIsland20
	chr11	120440000	120441999	Unanno_antisense_negIsland21
	chr12	4789000	4789999	Unanno_antisense_posIsland38
	chr12	17554000	17557999	Unanno_antisense_posIsland39
	chr12	20705000	20709999	Unanno_antisense_posIsland40
	chr12	22837000	22842999	Unanno_antisense_posIsland41
	chr12	29316000	29320999	Unanno_antisense_negIsland23
	chr12	41131000	41137999	Unanno_antisense_negIsland24
	chr12	41992000	41999999	Unanno_antisense_posIsland42
	chr12	55877000	55884999	Unanno_antisense_negIsland25
	chr12	77323000	77330999	Unanno_antisense_negIsland26
	chr12	77883000	77884999	Unanno_antisense_posIsland43
	chr12	79507000	79512999	Unanno_antisense_posIsland44
	chr12	111929000	111934999	Unanno_antisense_negIsland27
	chr12	115517000	115519999	Unanno_antisense_negIsland29
	chr13	8761000	8766999	Unanno_antisense_posIsland45
	chr13	23417000	23421999	Unanno_antisense_posIsland46
	chr13	24562000	24568999	Unanno_antisense_posIsland47
	chr13	30801000	30802999	Unanno_antisense_posIsland48
	chr13	32795000	32796999	Unanno_antisense_negIsland30
	chr13	58493000	58495999	Unanno_antisense_negIsland31
	chr13	64465000	64471999	Unanno_antisense_negIsland33
	chr13	65748000	65750999	Unanno_antisense_negIsland34
	chr13	66595000	66599999	Unanno_antisense_negIsland35
	chr13	66627000	66630999	Unanno_antisense_negIsland36
	chr13	66676000	66677999	Unanno_antisense_negIsland37
	chr13	67507000	67508999	Unanno_antisense_negIsland38
	chr13	67807000	67808999	Unanno_antisense_negIsland39
	chr13	94850000	94851999	Unanno_antisense_posIsland51
	chr13	112486000	112489999	Unanno_antisense_posIsland52
	chr14	10563000	10566999	Unanno_antisense_negIsland40
	chr14	25310000	25311999	Unanno_antisense_posIsland53
	chr14	34780000	34781999	Unanno_antisense_negIsland41
	chr14	56101000	56102999	Unanno_antisense_posIsland56
	chr14	119043000	119045999	Unanno_antisense_negIsland42
	chr15	4722000	4725999	Unanno_antisense_posIsland57
	chr15	9285000	9286999	Unanno_antisense_posIsland59
	chr15	22630000	22634999	Unanno_antisense_posIsland60
	chr15	27204000	27208999	Unanno_antisense_posIsland61
	chr15	34371000	34372999	Unanno_antisense_negIsland43
	chr15	36525000	36538999	Unanno_antisense_negIsland44
	chr15	36700000	36705999	Unanno_antisense_negIsland45
	chr15	39073000	39078999	Unanno_antisense_posIsland62
	chr15	51714000	51715999	Unanno_antisense_posIsland63
	chr15	55703000	55708999	Unanno_antisense_negIsland47
	chr15	61818000	61821999	Unanno_antisense_posIsland64
	chr15	72824000	72825999	Unanno_antisense_negIsland48
	chr15	74656000	74659999	Unanno_antisense_posIsland65
	chr15	74789000	74789999	Unanno_antisense_posIsland66
	chr15	78757000	78760999	Unanno_antisense_posIsland68
	chr15	79908000	79913999	Unanno_antisense_negIsland49
	chr15	98762000	98763999	Unanno_antisense_negIsland50
	chr15	98780000	98781999	Unanno_antisense_negIsland51
	chr15	98864000	98868999	Unanno_antisense_posIsland69
	chr15	103071000	103074999	Unanno_antisense_posIsland70
	chr16	7303000	7303999	Unanno_antisense_posIsland71
	chr16	10283000	10284999	Unanno_antisense_negIsland52
	chr16	32148000	32150999	Unanno_antisense_negIsland53
	chr16	32274000	32274999	Unanno_antisense_posIsland72
	chr16	37883000	37886999	Unanno_antisense_posIsland73
	chr16	55966000	55969999	Unanno_antisense_posIsland74
	chr16	76136000	76143999	Unanno_antisense_posIsland75
	chr16	91507000	91509999	Unanno_antisense_posIsland76
	chr16	98284000	98284999	Unanno_antisense_negIsland54
	chr17	19069000	19075999	Unanno_antisense_posIsland77
	chr17	24312000	24313999	Unanno_antisense_negIsland55
	chr17	28465000	28467999	Unanno_antisense_posIsland78
	chr17	35400000	35404999	Unanno_antisense_posIsland79
	chr17	35971000	35975999	Unanno_antisense_negIsland56
	chr17	79250000	79251999	Unanno_antisense_negIsland58
	chr17	84583000	84586999	Unanno_antisense_negIsland59
	chr17	87833000	87834999	Unanno_antisense_negIsland60
	chr18	35097000	35102999	Unanno_antisense_negIsland61
	chr18	44895000	44899999	Unanno_antisense_negIsland62
	chr18	47809000	47811999	Unanno_antisense_posIsland80
	chr18	48206000	48207999	Unanno_antisense_posIsland81
	chr18	60428000	60429999	Unanno_antisense_negIsland63
	chr18	60936000	60936999	Unanno_antisense_posIsland82
	chr18	68572000	68576999	Unanno_antisense_negIsland64
	chr18	75160000	75162999	Unanno_antisense_posIsland83
	chr18	82863000	82870999	Unanno_antisense_posIsland84
	chr19	5185000	5186999	Unanno_antisense_negIsland65
	chr19	5492000	5493999	Unanno_antisense_posIsland85
	chr19	5745000	5751999	Unanno_antisense_posIsland86
	chr19	5801000	5802999	Unanno_antisense_negIsland66
	chr19	8781000	8787999	Unanno_antisense_negIsland67
	chr19	8798000	8800999	Unanno_antisense_posIsland87
	chr19	9044000	9047999	Unanno_antisense_posIsland88
	chr19	9083000	9093999	Unanno_antisense_posIsland89
	chr19	10696000	10703999	Unanno_antisense_posIsland90
	chr19	22798000	22801999	Unanno_antisense_posIsland91
	chr19	38944000	38949999	Unanno_antisense_posIsland92
	chr19	41030000	41031999	Unanno_antisense_negIsland68
	chr19	60842000	60844999	Unanno_antisense_negIsland69
	chr19	60913000	60914999	Unanno_antisense_negIsland70
	chr19	61005000	61007999	Unanno_antisense_posIsland93
	chr2	13496000	13504999	Unanno_antisense_posIsland94
	chr2	15943000	15949999	Unanno_antisense_posIsland95
	chr2	20303000	20310999	Unanno_antisense_posIsland96
	chr2	20419000	20421999	Unanno_antisense_posIsland97
	chr2	34628000	34631999	Unanno_antisense_posIsland98
	chr2	71187000	71193999	Unanno_antisense_negIsland71
	chr2	75500000	75504999	Unanno_antisense_posIsland99
	chr2	84345000	84349999	Unanno_antisense_negIsland73
	chr2	102622000	102624999	Unanno_antisense_posIsland100
	chr2	120622000	120627999	Unanno_antisense_negIsland74
	chr2	150068000	150068999	Unanno_antisense_posIsland101
	chr2	154180000	154181999	Unanno_antisense_negIsland75
	chr2	158587000	158590999	Unanno_antisense_posIsland102
	chr2	165636000	165646999	Unanno_antisense_negIsland76
	chr2	177262000	177263999	Unanno_antisense_posIsland103
	chr2	177766000	177770999	Unanno_antisense_posIsland104
	chr3	14374000	14376999	Unanno_antisense_posIsland105
	chr3	50173000	50175999	Unanno_antisense_negIsland77
	chr3	52916000	52922999	Unanno_antisense_posIsland106
	chr3	57486000	57491999	Unanno_antisense_negIsland78
	chr3	66902000	66905999	Unanno_antisense_posIsland107
	chr3	87718000	87719999	Unanno_antisense_posIsland108
	chr3	93127000	93135999	Unanno_antisense_posIsland110
	chr3	93364000	93368999	Unanno_antisense_posIsland111
	chr3	95200000	95204999	Unanno_antisense_negIsland79
	chr4	46481000	46485999	Unanno_antisense_posIsland112
	chr4	77220000	77225999	Unanno_antisense_negIsland81
	chr4	88818000	88825999	Unanno_antisense_posIsland113
	chr4	125181000	125181999	Unanno_antisense_posIsland114
	chr4	146017000	146020999	Unanno_antisense_negIsland83
	chr4	149479000	149479999	Unanno_antisense_posIsland115
	chr4	149611000	149622999	Unanno_antisense_posIsland116
	chr5	24737000	24741999	Unanno_antisense_posIsland117
	chr5	54044000	54045999	Unanno_antisense_posIsland118
	chr5	82055000	82062999	Unanno_antisense_posIsland119
	chr5	89632000	89638999	Unanno_antisense_posIsland120
	chr5	98435000	98438999	Unanno_antisense_negIsland84
	chr5	108329000	108333999	Unanno_antisense_posIsland121
	chr5	116009000	116013999	Unanno_antisense_posIsland122
	chr5	121655000	121658999	Unanno_antisense_posIsland123
	chr5	124389000	124392999	Unanno_antisense_posIsland124
	chr5	125937000	125941999	Unanno_antisense_posIsland125
	chr5	129526000	129528999	Unanno_antisense_posIsland126
	chr6	6974000	6977999	Unanno_antisense_posIsland127
	chr6	67217000	67222999	Unanno_antisense_posIsland128
	chr6	67603000	67605999	Unanno_antisense_posIsland129
	chr6	67887000	67891999	Unanno_antisense_posIsland130
	chr6	115774000	115779999	Unanno_antisense_negIsland85
	chr6	128886000	128891999	Unanno_antisense_posIsland131
	chr6	134117000	134117999	Unanno_antisense_posIsland132
	chr6	135331000	135332999	Unanno_antisense_posIsland133
	chr7	3656000	3658999	Unanno_antisense_posIsland134
	chr7	4009000	4013999	Unanno_antisense_negIsland86
	chr7	5305000	5307999	Unanno_antisense_posIsland135
	chr7	13508000	13511999	Unanno_antisense_posIsland136
	chr7	14343000	14347999	Unanno_antisense_posIsland137
	chr7	25670000	25673999	Unanno_antisense_posIsland138
	chr7	26329000	26332999	Unanno_antisense_posIsland139
	chr7	99375000	99377999	Unanno_antisense_posIsland141
	chr7	106961000	106961999	Unanno_antisense_negIsland87
	chr7	113088000	113093999	Unanno_antisense_negIsland88
	chr7	113345000	113349999	Unanno_antisense_negIsland89
	chr7	140099000	140101999	Unanno_antisense_negIsland90
	chr8	41652000	41657999	Unanno_antisense_negIsland91
	chr8	64217000	64220999	Unanno_antisense_negIsland92
	chr8	93411000	93413999	Unanno_antisense_posIsland144
	chr8	125626000	125627999	Unanno_antisense_posIsland145
	chr8	131621000	131626999	Unanno_antisense_posIsland146
	chr9	10195000	10197999	Unanno_antisense_negIsland93
	chr9	40011000	40015999	Unanno_antisense_posIsland147
	chr9	40610000	40613999	Unanno_antisense_posIsland148
	chr9	59513000	59519999	Unanno_antisense_posIsland149
	chr9	59526000	59526999	Unanno_antisense_posIsland150
	chr9	64021000	64026999	Unanno_antisense_posIsland151
	chr9	72595000	72597999	Unanno_antisense_posIsland152
	chr9	78326000	78329999	Unanno_antisense_negIsland94
	chr9	79748000	79750999	Unanno_antisense_negIsland95
	chr9	106332000	106333999	Unanno_antisense_posIsland153
	chr9	107516000	107522999	Unanno_antisense_negIsland96
	chr9	120036000	120040999	Unanno_antisense_posIsland154
	chr9	120481000	120483999	Unanno_antisense_posIsland155
	chr9	123370000	123371999	Unanno_antisense_posIsland156
	chrX	16264000	16264999	Unanno_antisense_posIsland157
	chrX	36066000	36071999	Unanno_antisense_negIsland97
	chrX	69858000	69862999	Unanno_antisense_negIsland98
	chrX	103395000	103398999	Unanno_antisense_posIsland158
	chrX	120263000	120267999	Unanno_antisense_posIsland159
Known Antisense Transcript	chr1	74334820	74350910	Tmbim1
	chr1	74552633	74577416	Cnot9
	chr1	94830984	94844525	Capn10
	chr1	120355245	120355842	2900060B14Rik
	chr1	132613903	132618634	Yod1
	chr2	6109510	6134040	Echdc3
	chr2	32612753	32617764	Tor2a
	chr2	121973422	121978818	B2m
	chr2	125498835	125501378	Eid1
	chr2	140483933	140497212	Flrt3
	chr3	95022465	95032599	Mllt11
	chr3	95682427	95686151	Ciart
	chr3	96361879	96365780	Txnip
	chr3	96410584	96433742	6330549D23Rik
	chr4	123343123	123348453	Gm12925
	chr5	100506980	100524292	Tmem150cos
	chr5	116888730	116915496	Srrm4os
	chr6	119429685	119433904	Fbxl14
	chr6	124959255	124987888	Zfp384
	chr6	124989865	124999282	Ing4
	chr6	148303177	148304118	Rps4l
	chr7	26013741	26015283	9130221H12Rik
	chr7	26246720	26262644	Ceacam1
	chr7	31247182	31250610	Nphs1os
	chr7	52748043	52765778	Nucb1
	chr7	150399015	150482452	Kcnq1ot1
	chr8	72655225	72657650	Nr2c2ap
	chr8	87437233	87446814	Gm38426
	chr8	108806128	108859654	4930506A18Rik
	chr8	109912124	109927105	Nqo1
	chr8	109936388	109948938	Nob1
	chr9	21876689	21889871	Ecsit
	chr9	35367050	35374985	Pus3
	chr9	50302629	50313744	Plet1
	chr9	65738129	65751358	Pclaf
	chr9	107955489	107958032	Amigo3
	chr10	53316766	53329021	Asf1a
	chr10	55826722	55836686	Msl3l2
	chr10	66467822	66504074	Gm31763
	chr11	22872004	22876496	Zrsr1
	chr11	61497911	61523452	Fam83g
	chr11	69617096	69619126	Tmem102
	chr11	86024184	86071070	Ints2
	chr13	23444971	23461077	Zfp322a
	chr13	34056527	34080334	Nqo2
	chr13	49678115	49687978	Omd
	chr13	67914752	67927937	Zfp273
	chr14	73637697	73640165	Lpar6
	chr15	58720783	58733945	Rnf139
	chr15	96020904	96028405	2610037D02Rik
	chr16	36828485	36872801	Iqcb1
	chr17	23693733	23701193	Zfp213
	chr17	27156756	27165571	Bak1
	chr17	28279470	28308290	Scube3
	chr17	28314362	28342831	Zfp523
	chr17	28344722	28365553	Def6
	chr18	37800144	37803858	Taf7
	chr18	57705014	57712051	4930511M06Rik
	chr18	67934529	67955141	Seh1l
	chr18	85116685	85120916	Timm21
	chr19	8962876	8963260	5730408K05Rik
	chr19	31157330	31161082	Cstf2t
	chrX	20447291	20451863	Timp1
	chrX	71654824	71674500	G6pdx
	chrX	135868221	135872708	Trap1a
	chrX	166412974	166416849	G530011O06Rik

## Sheet: TableS6.Core&housekeeping genes
IDs of core and housekeeping genes displayed in Fig.3e
Core Genes	Housekeeping Genes
Smad2	Nol11
Zmynd8	Srsf6
Zic3	Ube2i
Smad7	Cpsf6
Pvrl2	Gnai2
Trim6	Nme1
Igf2bp3	Eif6
Agtrap	Rbm39
Stat3	Tbl3
Zfx	Hmox1
Rcor2	Park7
Usp48	Ssr1
Tbx3	Sesn2
Rbpms2	Tgoln2
Lasp1	Tars2
Rest	Sall4
Jarid2	Srsf7
Scd2	Tram1
Cdh1	Sdhd
Tcf3	Ucp2
L1td1	Eif2b1
Trim71	Jub
Mybl2	Tmem85
Gpx4	Srm
Trp53	Hnrnph3
Nanog	Slbp
Ezr	Syncrip
Dlc1	Pcgf6
Eif4ebp1	Ints5
Ctbp2	Serinc1
Phc1	Mtr
Tet1	Cops7a
Vdac1	Mrpl37
Trim28	Prelid1
Akap12	Grinl1a
Hk2	Tbrg4
Pou5f1	Cfl1
	Lsm2
	Ppp1ca
	Hcfc1

## Sheet: TableS7.miRNA
miRNAs detected in 13 mESC single cells in Figure 4a, 4b and 4c.
mESC_dual_small_sc1	mESC_dual_small_sc2	mESC_dual_small_sc3	mESC_small_sc4	mESC_small_sc5	mESC_small_sc6	mESC_small_sc7	mESC_small_sc8	mESC_small_sc9	mESC_small_sc10	mESC_small_sc11	mESC_small_sc12	mESC_small_sc13
mmu-let-7g-5p	mmu-let-7g-5p	mmu-let-7g-5p	mmu-let-7g-5p	mmu-let-7g-5p	mmu-let-7g-5p	mmu-let-7g-5p	mmu-let-7g-5p	mmu-let-7g-5p	mmu-let-7g-5p	mmu-let-7g-5p	mmu-let-7g-5p	mmu-let-7g-5p
mmu-let-7i-5p	mmu-let-7i-5p	mmu-let-7i-5p	mmu-let-7i-5p	mmu-let-7i-5p	mmu-let-7g-3p	mmu-let-7i-5p	mmu-let-7i-5p	mmu-let-7i-5p	mmu-let-7i-5p	mmu-let-7i-5p	mmu-let-7g-3p	mmu-let-7i-5p
mmu-let-7i-3p	mmu-let-7i-3p	mmu-let-7i-3p	mmu-let-7i-3p	mmu-let-7i-3p	mmu-let-7i-5p	mmu-let-7i-3p	mmu-let-7i-3p	mmu-miR-15b-5p	mmu-miR-15b-5p	mmu-let-7i-3p	mmu-let-7i-5p	mmu-miR-15b-5p
mmu-miR-15b-5p	mmu-miR-30a-5p	mmu-miR-15b-5p	mmu-miR-15b-5p	mmu-miR-1a-1-5p	mmu-let-7i-3p	mmu-miR-15b-5p	mmu-miR-15b-5p	mmu-miR-23b-3p	mmu-miR-23b-3p	mmu-miR-15b-5p	mmu-miR-15b-5p	mmu-miR-23b-3p
mmu-miR-23b-3p	mmu-miR-99a-5p	mmu-miR-23b-3p	mmu-miR-23b-3p	mmu-miR-15b-5p	mmu-miR-15b-5p	mmu-miR-27b-3p	mmu-miR-27b-3p	mmu-miR-27b-3p	mmu-miR-27b-3p	mmu-miR-23b-3p	mmu-miR-15b-3p	mmu-miR-27b-3p
mmu-miR-27b-3p	mmu-miR-99b-5p	mmu-miR-27b-3p	mmu-miR-27b-3p	mmu-miR-15b-3p	mmu-miR-15b-3p	mmu-miR-30a-5p	mmu-miR-30b-5p	mmu-miR-30a-5p	mmu-miR-30a-5p	mmu-miR-27b-5p	mmu-miR-23b-3p	mmu-miR-30a-5p
mmu-miR-30a-5p	mmu-miR-126a-5p	mmu-miR-30a-5p	mmu-miR-30a-5p	mmu-miR-23b-3p	mmu-miR-23b-3p	mmu-miR-30a-3p	mmu-miR-99a-5p	mmu-miR-30a-3p	mmu-miR-30a-3p	mmu-miR-27b-3p	mmu-miR-27b-3p	mmu-miR-30a-3p
mmu-miR-30a-3p	mmu-miR-134-5p	mmu-miR-30a-3p	mmu-miR-30a-3p	mmu-miR-27b-3p	mmu-miR-27b-3p	mmu-miR-30b-5p	mmu-miR-99b-5p	mmu-miR-30b-5p	mmu-miR-30b-5p	mmu-miR-30a-5p	mmu-miR-30a-5p	mmu-miR-30b-5p
mmu-miR-30b-5p	mmu-miR-142a-5p	mmu-miR-30b-5p	mmu-miR-30b-5p	mmu-miR-30a-5p	mmu-miR-30a-5p	mmu-miR-99a-5p	mmu-miR-99b-3p	mmu-miR-99a-5p	mmu-miR-99a-5p	mmu-miR-30a-3p	mmu-miR-30a-3p	mmu-miR-99a-5p
mmu-miR-99a-5p	mmu-miR-145a-5p	mmu-miR-99a-5p	mmu-miR-99a-5p	mmu-miR-30a-3p	mmu-miR-30a-3p	mmu-miR-99b-5p	mmu-miR-101a-3p	mmu-miR-99b-5p	mmu-miR-99b-5p	mmu-miR-30b-5p	mmu-miR-30b-5p	mmu-miR-99b-5p
mmu-miR-99b-5p	mmu-miR-146a-5p	mmu-miR-99b-5p	mmu-miR-99b-5p	mmu-miR-30b-5p	mmu-miR-30b-5p	mmu-miR-99b-3p	mmu-miR-126a-5p	mmu-miR-101a-3p	mmu-miR-101a-3p	mmu-miR-99a-5p	mmu-miR-99a-5p	mmu-miR-101a-5p
mmu-miR-101a-3p	mmu-miR-151-3p	mmu-miR-101a-3p	mmu-miR-125a-5p	mmu-miR-99a-5p	mmu-miR-99a-5p	mmu-miR-101a-3p	mmu-miR-126a-3p	mmu-miR-125a-5p	mmu-miR-125a-5p	mmu-miR-99b-5p	mmu-miR-99b-5p	mmu-miR-101a-3p
mmu-miR-125a-5p	mmu-miR-10b-5p	mmu-miR-125b-2-3p	mmu-miR-126a-5p	mmu-miR-99b-5p	mmu-miR-99b-5p	mmu-miR-125a-5p	mmu-miR-127-3p	mmu-miR-126a-5p	mmu-miR-126a-5p	mmu-miR-99b-3p	mmu-miR-99b-3p	mmu-miR-125a-5p
mmu-miR-126a-3p	mmu-miR-182-5p	mmu-miR-126a-5p	mmu-miR-126a-3p	mmu-miR-99b-3p	mmu-miR-101a-3p	mmu-miR-126a-3p	mmu-miR-128-1-5p	mmu-miR-126a-3p	mmu-miR-126a-3p	mmu-miR-101a-5p	mmu-miR-101a-3p	mmu-miR-126a-5p
mmu-miR-127-3p	mmu-miR-183-5p	mmu-miR-126a-3p	mmu-miR-127-3p	mmu-miR-101a-3p	mmu-miR-125a-5p	mmu-miR-127-3p	mmu-miR-130a-3p	mmu-miR-127-3p	mmu-miR-127-3p	mmu-miR-101a-3p	mmu-miR-125a-5p	mmu-miR-126a-3p
mmu-miR-128-1-5p	mmu-miR-184-3p	mmu-miR-127-3p	mmu-miR-130a-3p	mmu-miR-125a-5p	mmu-miR-126a-5p	mmu-miR-128-1-5p	mmu-miR-132-3p	mmu-miR-128-1-5p	mmu-miR-130a-3p	mmu-miR-125a-5p	mmu-miR-125a-3p	mmu-miR-127-3p
mmu-miR-130a-3p	mmu-miR-203-3p	mmu-miR-128-1-5p	mmu-miR-132-3p	mmu-miR-125b-2-3p	mmu-miR-126a-3p	mmu-miR-130a-3p	mmu-miR-134-5p	mmu-miR-130a-3p	mmu-miR-140-5p	mmu-miR-126a-5p	mmu-miR-125b-2-3p	mmu-miR-130a-3p
mmu-miR-134-5p	mmu-miR-204-5p	mmu-miR-130a-3p	mmu-miR-134-5p	mmu-miR-126a-5p	mmu-miR-127-3p	mmu-miR-132-3p	mmu-miR-140-3p	mmu-miR-132-3p	mmu-miR-140-3p	mmu-miR-126a-3p	mmu-miR-126a-5p	mmu-miR-132-3p
mmu-miR-140-5p	mmu-miR-205-5p	mmu-miR-134-5p	mmu-miR-140-5p	mmu-miR-126a-3p	mmu-miR-128-1-5p	mmu-miR-134-5p	mmu-miR-141-3p	mmu-miR-134-5p	mmu-miR-142a-5p	mmu-miR-127-3p	mmu-miR-126a-3p	mmu-miR-134-5p
mmu-miR-140-3p	mmu-miR-292a-5p	mmu-miR-140-5p	mmu-miR-140-3p	mmu-miR-127-3p	mmu-miR-130a-5p	mmu-miR-140-3p	mmu-miR-142a-5p	mmu-miR-137-3p	mmu-miR-142a-3p	mmu-miR-130a-3p	mmu-miR-127-5p	mmu-miR-140-3p
mmu-miR-141-3p	mmu-miR-295-3p	mmu-miR-140-3p	mmu-miR-142a-5p	mmu-miR-130a-3p	mmu-miR-130a-3p	mmu-miR-141-3p	mmu-miR-142a-3p	mmu-miR-140-3p	mmu-miR-144-3p	mmu-miR-137-3p	mmu-miR-127-3p	mmu-miR-142a-5p
mmu-miR-142a-5p	mmu-miR-300-3p	mmu-miR-142a-5p	mmu-miR-142a-3p	mmu-miR-132-3p	mmu-miR-132-3p	mmu-miR-142a-5p	mmu-miR-144-5p	mmu-miR-142a-5p	mmu-miR-145a-3p	mmu-miR-140-5p	mmu-miR-130a-3p	mmu-miR-142a-3p
mmu-miR-142a-3p	mmu-let-7d-5p	mmu-miR-142a-3p	mmu-miR-144-3p	mmu-miR-134-5p	mmu-miR-134-5p	mmu-miR-142a-3p	mmu-miR-144-3p	mmu-miR-142a-3p	mmu-miR-146a-5p	mmu-miR-140-3p	mmu-miR-132-5p	mmu-miR-144-5p
mmu-miR-144-5p	mmu-miR-106a-5p	mmu-miR-144-3p	mmu-miR-145a-5p	mmu-miR-140-5p	mmu-miR-140-5p	mmu-miR-144-3p	mmu-miR-145a-5p	mmu-miR-144-5p	mmu-miR-149-3p	mmu-miR-141-3p	mmu-miR-132-3p	mmu-miR-144-3p
mmu-miR-144-3p	mmu-miR-106b-5p	mmu-miR-145a-5p	mmu-miR-145a-3p	mmu-miR-140-3p	mmu-miR-140-3p	mmu-miR-145a-5p	mmu-miR-146a-5p	mmu-miR-144-3p	mmu-miR-150-5p	mmu-miR-142a-5p	mmu-miR-136-3p	mmu-miR-145a-5p
mmu-miR-145a-5p	mmu-miR-148a-3p	mmu-miR-145a-3p	mmu-miR-146a-5p	mmu-miR-141-3p	mmu-miR-141-5p	mmu-miR-146a-5p	mmu-miR-149-5p	mmu-miR-145a-5p	mmu-miR-151-5p	mmu-miR-142a-3p	mmu-miR-137-3p	mmu-miR-145a-3p
mmu-miR-145a-3p	mmu-miR-192-5p	mmu-miR-146a-5p	mmu-miR-149-5p	mmu-miR-142a-5p	mmu-miR-141-3p	mmu-miR-149-5p	mmu-miR-151-3p	mmu-miR-145a-3p	mmu-miR-151-3p	mmu-miR-144-5p	mmu-miR-140-5p	mmu-miR-146a-5p
mmu-miR-146a-5p	mmu-miR-200a-3p	mmu-miR-149-5p	mmu-miR-150-5p	mmu-miR-142a-3p	mmu-miR-142a-5p	mmu-miR-150-5p	mmu-miR-152-3p	mmu-miR-146a-5p	mmu-miR-10b-5p	mmu-miR-144-3p	mmu-miR-140-3p	mmu-miR-149-5p
mmu-miR-146a-3p	mmu-miR-208a-3p	mmu-miR-150-5p	mmu-miR-151-5p	mmu-miR-144-5p	mmu-miR-142a-3p	mmu-miR-151-5p	mmu-miR-153-3p	mmu-miR-149-5p	mmu-miR-181a-2-3p	mmu-miR-145a-5p	mmu-miR-142a-5p	mmu-miR-150-5p
mmu-miR-149-5p	mmu-let-7b-5p	mmu-miR-155-5p	mmu-miR-151-3p	mmu-miR-144-3p	mmu-miR-144-5p	mmu-miR-151-3p	mmu-miR-155-5p	mmu-miR-150-5p	mmu-miR-182-5p	mmu-miR-145a-3p	mmu-miR-142a-3p	mmu-miR-151-5p
mmu-miR-149-3p	mmu-let-7b-3p	mmu-miR-10b-5p	mmu-miR-155-5p	mmu-miR-145a-5p	mmu-miR-144-3p	mmu-miR-152-3p	mmu-miR-10b-5p	mmu-miR-151-3p	mmu-miR-183-5p	mmu-miR-146a-5p	mmu-miR-144-5p	mmu-miR-151-3p
mmu-miR-150-5p	mmu-let-7e-5p	mmu-miR-182-5p	mmu-miR-10b-5p	mmu-miR-145a-3p	mmu-miR-145a-5p	mmu-miR-10b-5p	mmu-miR-182-5p	mmu-miR-152-3p	mmu-miR-190a-5p	mmu-miR-150-5p	mmu-miR-144-3p	mmu-miR-152-3p
mmu-miR-151-3p	mmu-miR-20a-5p	mmu-miR-183-5p	mmu-miR-181a-2-3p	mmu-miR-146a-5p	mmu-miR-145a-3p	mmu-miR-10b-3p	mmu-miR-183-5p	mmu-miR-155-5p	mmu-miR-191-5p	mmu-miR-151-5p	mmu-miR-145a-5p	mmu-miR-155-5p
mmu-miR-152-3p	mmu-miR-21a-5p	mmu-miR-184-3p	mmu-miR-182-5p	mmu-miR-149-5p	mmu-miR-146a-5p	mmu-miR-182-5p	mmu-miR-184-3p	mmu-miR-10b-5p	mmu-miR-200b-3p	mmu-miR-151-3p	mmu-miR-146a-5p	mmu-miR-10b-5p
mmu-miR-155-5p	mmu-miR-34a-5p	mmu-miR-186-5p	mmu-miR-183-5p	mmu-miR-150-5p	mmu-miR-146a-3p	mmu-miR-183-5p	mmu-miR-185-5p	mmu-miR-182-5p	mmu-miR-203-3p	mmu-miR-153-3p	mmu-miR-149-5p	mmu-miR-129-1-3p
mmu-miR-10b-5p	mmu-miR-98-5p	mmu-miR-190a-5p	mmu-miR-184-3p	mmu-miR-151-5p	mmu-miR-149-5p	mmu-miR-184-3p	mmu-miR-188-5p	mmu-miR-183-5p	mmu-miR-205-5p	mmu-miR-155-5p	mmu-miR-149-3p	mmu-miR-182-5p
mmu-miR-181a-2-3p	mmu-miR-98-3p	mmu-miR-191-5p	mmu-miR-185-5p	mmu-miR-151-3p	mmu-miR-149-3p	mmu-miR-185-5p	mmu-miR-191-5p	mmu-miR-184-3p	mmu-miR-122-5p	mmu-miR-10b-5p	mmu-miR-150-5p	mmu-miR-183-5p
mmu-miR-182-5p	mmu-miR-330-5p	mmu-miR-193a-5p	mmu-miR-191-5p	mmu-miR-152-3p	mmu-miR-150-5p	mmu-miR-191-5p	mmu-miR-200b-3p	mmu-miR-190a-5p	mmu-miR-122-3p	mmu-miR-181a-2-3p	mmu-miR-151-5p	mmu-miR-184-3p
mmu-miR-183-5p	mmu-miR-148b-3p	mmu-miR-193a-3p	mmu-miR-195a-5p	mmu-miR-155-5p	mmu-miR-150-3p	mmu-miR-191-3p	mmu-miR-203-3p	mmu-miR-193a-3p	mmu-miR-143-5p	mmu-miR-182-5p	mmu-miR-151-3p	mmu-miR-185-5p
mmu-miR-184-3p	mmu-miR-338-3p	mmu-miR-200b-3p	mmu-miR-195a-3p	mmu-miR-10b-5p	mmu-miR-151-5p	mmu-miR-200b-3p	mmu-miR-204-5p	mmu-miR-200b-3p	mmu-miR-143-3p	mmu-miR-183-5p	mmu-miR-152-3p	mmu-miR-186-5p
mmu-miR-187-3p	mmu-miR-340-5p	mmu-miR-203-3p	mmu-miR-200b-3p	mmu-miR-181a-2-3p	mmu-miR-151-3p	mmu-miR-203-3p	mmu-miR-205-5p	mmu-miR-203-3p	mmu-miR-30e-5p	mmu-miR-190a-5p	mmu-miR-155-5p	mmu-miR-187-3p
mmu-miR-188-5p	mmu-miR-10a-5p	mmu-miR-204-5p	mmu-miR-203-5p	mmu-miR-182-5p	mmu-miR-152-5p	mmu-miR-204-5p	mmu-miR-143-3p	mmu-miR-204-5p	mmu-miR-292a-5p	mmu-miR-190a-3p	mmu-miR-10b-5p	mmu-miR-191-5p
mmu-miR-191-5p	mmu-miR-17-5p	mmu-miR-205-5p	mmu-miR-203-3p	mmu-miR-183-5p	mmu-miR-155-5p	mmu-miR-205-5p	mmu-miR-30e-5p	mmu-miR-205-5p	mmu-miR-292a-3p	mmu-miR-193a-3p	mmu-miR-129-1-3p	mmu-miR-200b-3p
mmu-miR-193a-3p	mmu-miR-25-5p	mmu-miR-122-5p	mmu-miR-204-5p	mmu-miR-184-3p	mmu-miR-10b-5p	mmu-miR-122-5p	mmu-miR-291a-3p	mmu-miR-122-5p	mmu-miR-293-5p	mmu-miR-194-1-3p	mmu-miR-182-5p	mmu-miR-203-3p
mmu-miR-200b-3p	mmu-miR-25-3p	mmu-miR-122-3p	mmu-miR-205-5p	mmu-miR-185-5p	mmu-miR-129-1-3p	mmu-miR-143-3p	mmu-miR-292a-5p	mmu-miR-122-3p	mmu-miR-293-3p	mmu-miR-200b-3p	mmu-miR-183-5p	mmu-miR-204-5p
mmu-miR-203-5p	mmu-miR-100-5p	mmu-miR-143-5p	mmu-miR-206-3p	mmu-miR-185-3p	mmu-miR-181a-2-3p	mmu-miR-30e-5p	mmu-miR-295-3p	mmu-miR-143-5p	mmu-miR-294-5p	mmu-miR-203-3p	mmu-miR-185-5p	mmu-miR-205-5p
mmu-miR-203-3p	mmu-miR-200c-3p	mmu-miR-143-3p	mmu-miR-122-5p	mmu-miR-186-5p	mmu-miR-182-5p	mmu-miR-290a-5p	mmu-miR-299a-5p	mmu-miR-143-3p	mmu-miR-294-3p	mmu-miR-204-5p	mmu-miR-186-5p	mmu-miR-122-5p
mmu-miR-204-5p	mmu-miR-210-3p	mmu-miR-30e-5p	mmu-miR-143-3p	mmu-miR-191-5p	mmu-miR-183-5p	mmu-miR-292a-5p	mmu-miR-299a-3p	mmu-miR-30e-5p	mmu-miR-295-3p	mmu-miR-205-5p	mmu-miR-187-3p	mmu-miR-143-3p
mmu-miR-205-5p	mmu-miR-212-5p	mmu-miR-30e-3p	mmu-miR-30e-5p	mmu-miR-195a-5p	mmu-miR-183-3p	mmu-miR-293-5p	mmu-miR-300-3p	mmu-miR-30e-3p	mmu-let-7d-5p	mmu-miR-122-5p	mmu-miR-191-5p	mmu-miR-30e-5p
mmu-miR-122-5p	mmu-miR-211-5p	mmu-miR-292a-5p	mmu-miR-292a-5p	mmu-miR-200b-5p	mmu-miR-184-3p	mmu-miR-294-3p	mmu-miR-302a-5p	mmu-miR-291a-3p	mmu-miR-130b-5p	mmu-miR-122-3p	mmu-miR-195a-5p	mmu-miR-30e-3p
mmu-miR-143-5p	mmu-miR-221-3p	mmu-miR-293-3p	mmu-miR-295-3p	mmu-miR-200b-3p	mmu-miR-185-5p	mmu-miR-295-5p	mmu-let-7d-5p	mmu-miR-292a-5p	mmu-miR-130b-3p	mmu-miR-143-5p	mmu-miR-200b-3p	mmu-miR-292a-5p
mmu-miR-143-3p	mmu-miR-222-3p	mmu-miR-295-3p	mmu-miR-299a-5p	mmu-miR-203-5p	mmu-miR-186-5p	mmu-miR-295-3p	mmu-miR-106a-5p	mmu-miR-292a-3p	mmu-miR-30d-5p	mmu-miR-143-3p	mmu-miR-203-3p	mmu-miR-292a-3p
mmu-miR-30e-5p	mmu-miR-199b-3p	mmu-miR-300-3p	mmu-miR-300-3p	mmu-miR-203-3p	mmu-miR-186-3p	mmu-miR-299a-5p	mmu-miR-106b-5p	mmu-miR-293-5p	mmu-miR-148a-3p	mmu-miR-30e-5p	mmu-miR-204-5p	mmu-miR-293-5p
mmu-miR-290a-5p	mmu-miR-7b-5p	mmu-miR-301a-3p	mmu-let-7d-5p	mmu-miR-204-5p	mmu-miR-190a-5p	mmu-miR-300-3p	mmu-miR-106b-3p	mmu-miR-293-3p	mmu-miR-192-5p	mmu-miR-292a-5p	mmu-miR-205-5p	mmu-miR-293-3p
mmu-miR-291a-5p	mmu-miR-361-3p	mmu-let-7d-5p	mmu-miR-106a-5p	mmu-miR-205-5p	mmu-miR-191-5p	mmu-miR-302a-5p	mmu-miR-30d-5p	mmu-miR-295-3p	mmu-miR-200a-3p	mmu-miR-292a-3p	mmu-miR-122-5p	mmu-miR-294-3p
mmu-miR-292a-5p	mmu-miR-375-3p	mmu-miR-106a-5p	mmu-miR-106b-5p	mmu-miR-206-3p	mmu-miR-193a-5p	mmu-let-7d-5p	mmu-miR-148a-3p	mmu-miR-299a-5p	mmu-let-7b-5p	mmu-miR-293-5p	mmu-miR-143-3p	mmu-miR-296-3p
mmu-miR-294-3p	mmu-miR-378a-5p	mmu-miR-130b-5p	mmu-miR-30d-5p	mmu-miR-122-5p	mmu-miR-193a-3p	mmu-let-7d-3p	mmu-miR-192-5p	mmu-miR-300-3p	mmu-let-7c-2-3p	mmu-miR-293-3p	mmu-miR-30e-5p	mmu-miR-300-3p
mmu-miR-295-3p	mmu-miR-379-5p	mmu-miR-130b-3p	mmu-miR-148a-3p	mmu-miR-122-3p	mmu-miR-195a-5p	mmu-miR-106a-5p	mmu-miR-200a-3p	mmu-let-7d-5p	mmu-let-7e-5p	mmu-miR-294-3p	mmu-miR-30e-3p	mmu-miR-34c-5p
mmu-miR-300-3p	mmu-miR-381-3p	mmu-miR-30c-1-3p	mmu-miR-192-5p	mmu-miR-143-5p	mmu-miR-200b-5p	mmu-miR-106b-5p	mmu-let-7a-1-3p	mmu-miR-106a-5p	mmu-let-7f-1-3p	mmu-miR-295-3p	mmu-miR-291a-5p	mmu-miR-34b-5p
mmu-miR-34b-3p	mmu-miR-335-5p	mmu-miR-30d-5p	mmu-miR-200a-3p	mmu-miR-143-3p	mmu-miR-200b-3p	mmu-miR-106b-3p	mmu-let-7b-5p	mmu-miR-106b-5p	mmu-miR-15a-5p	mmu-miR-301a-3p	mmu-miR-292a-5p	mmu-let-7d-5p
mmu-let-7d-5p	mmu-miR-335-3p	mmu-miR-30d-3p	mmu-let-7a-1-3p	mmu-miR-30e-5p	mmu-miR-203-5p	mmu-miR-130b-5p	mmu-let-7b-3p	mmu-miR-130b-5p	mmu-miR-20a-5p	mmu-let-7d-5p	mmu-miR-292a-3p	mmu-let-7d-3p
mmu-miR-106a-5p	mmu-miR-409-3p	mmu-miR-148a-3p	mmu-let-7b-5p	mmu-miR-30e-3p	mmu-miR-203-3p	mmu-miR-30d-5p	mmu-let-7c-2-3p	mmu-miR-130b-3p	mmu-miR-21a-5p	mmu-miR-106a-5p	mmu-miR-293-5p	mmu-miR-106b-5p
mmu-miR-106b-5p	mmu-miR-433-3p	mmu-miR-192-5p	mmu-let-7b-3p	mmu-miR-292a-5p	mmu-miR-204-5p	mmu-miR-148a-3p	mmu-let-7e-5p	mmu-miR-30c-1-3p	mmu-miR-22-5p	mmu-miR-106b-3p	mmu-miR-293-3p	mmu-miR-106b-3p
mmu-miR-130b-5p	mmu-miR-666-5p	mmu-miR-192-3p	mmu-let-7e-5p	mmu-miR-295-5p	mmu-miR-205-5p	mmu-miR-192-5p	mmu-let-7f-1-3p	mmu-miR-30d-5p	mmu-miR-22-3p	mmu-miR-130b-5p	mmu-miR-294-3p	mmu-miR-130b-5p
mmu-miR-130b-3p	mmu-miR-451a	mmu-miR-200a-3p	mmu-let-7f-1-3p	mmu-miR-295-3p	mmu-miR-205-3p	mmu-miR-200a-3p	mmu-miR-15a-5p	mmu-miR-148a-3p	mmu-miR-23a-3p	mmu-miR-130b-3p	mmu-miR-295-5p	mmu-miR-30c-1-3p
mmu-miR-19b-2-5p	mmu-miR-484	mmu-let-7a-1-3p	mmu-miR-15a-5p	mmu-miR-299a-5p	mmu-miR-122-5p	mmu-let-7a-1-3p	mmu-miR-20a-5p	mmu-miR-192-5p	mmu-miR-26b-5p	mmu-miR-30c-1-3p	mmu-miR-295-3p	mmu-miR-30d-5p
mmu-miR-30d-5p	mmu-miR-543-3p	mmu-let-7b-5p	mmu-miR-20a-5p	mmu-miR-300-3p	mmu-miR-143-5p	mmu-let-7b-5p	mmu-miR-21a-5p	mmu-miR-200a-3p	mmu-miR-29a-3p	mmu-miR-30d-5p	mmu-miR-296-5p	mmu-miR-148a-3p
mmu-miR-148a-3p	mmu-miR-541-5p	mmu-let-7b-3p	mmu-miR-21a-5p	mmu-miR-301a-3p	mmu-miR-143-3p	mmu-let-7b-3p	mmu-miR-22-3p	mmu-let-7a-1-3p	mmu-miR-29c-3p	mmu-miR-148a-3p	mmu-miR-34c-5p	mmu-miR-196a-1-3p
mmu-miR-192-5p	mmu-miR-369-5p	mmu-let-7c-2-3p	mmu-miR-22-3p	mmu-miR-34c-5p	mmu-miR-30e-5p	mmu-let-7c-2-3p	mmu-miR-23a-5p	mmu-let-7b-5p	mmu-miR-27a-3p	mmu-miR-192-5p	mmu-let-7d-5p	mmu-let-7b-5p
mmu-miR-200a-3p	mmu-miR-423-5p	mmu-let-7e-5p	mmu-miR-23a-3p	mmu-let-7d-5p	mmu-miR-30e-3p	mmu-let-7e-5p	mmu-miR-23a-3p	mmu-let-7b-3p	mmu-miR-93-5p	mmu-miR-200a-5p	mmu-let-7d-3p	mmu-let-7b-3p
mmu-miR-208a-3p	mmu-miR-495-3p	mmu-let-7f-1-3p	mmu-miR-26b-5p	mmu-let-7d-3p	mmu-miR-291a-3p	mmu-let-7f-1-3p	mmu-miR-26b-5p	mmu-let-7c-2-3p	mmu-miR-34a-5p	mmu-miR-200a-3p	mmu-miR-106b-5p	mmu-let-7e-5p
mmu-let-7a-1-3p	mmu-miR-146b-5p	mmu-let-7f-2-3p	mmu-miR-29a-3p	mmu-miR-106a-5p	mmu-miR-292a-5p	mmu-let-7f-2-3p	mmu-miR-27a-3p	mmu-let-7e-5p	mmu-miR-98-5p	mmu-let-7a-1-3p	mmu-miR-106b-3p	mmu-miR-15a-5p
mmu-let-7b-5p	mmu-miR-704	mmu-miR-15a-5p	mmu-miR-29c-3p	mmu-miR-106b-5p	mmu-miR-292a-3p	mmu-miR-15a-5p	mmu-miR-34a-5p	mmu-let-7f-1-3p	mmu-miR-98-3p	mmu-let-7b-5p	mmu-miR-130b-5p	mmu-miR-16-2-3p
mmu-let-7b-3p	mmu-miR-297c-5p	mmu-miR-20a-5p	mmu-miR-27a-3p	mmu-miR-106b-3p	mmu-miR-293-5p	mmu-miR-20a-5p	mmu-miR-98-5p	mmu-miR-15a-5p	mmu-miR-148b-3p	mmu-let-7b-3p	mmu-miR-30d-5p	mmu-miR-18a-3p
mmu-let-7c-2-3p	mmu-miR-544-5p	mmu-miR-21a-5p	mmu-miR-31-5p	mmu-miR-30d-5p	mmu-miR-293-3p	mmu-miR-21a-5p	mmu-miR-323-3p	mmu-miR-20a-5p	mmu-miR-342-3p	mmu-let-7c-2-3p	mmu-miR-148a-5p	mmu-miR-20a-5p
mmu-let-7e-5p	mmu-miR-1957a	mmu-miR-22-5p	mmu-miR-31-3p	mmu-miR-148a-3p	mmu-miR-294-3p	mmu-miR-22-3p	mmu-miR-330-5p	mmu-miR-21a-5p	mmu-miR-135b-5p	mmu-let-7e-5p	mmu-miR-148a-3p	mmu-miR-20a-3p
mmu-let-7f-1-3p	mmu-miR-1981-5p	mmu-miR-22-3p	mmu-miR-93-5p	mmu-miR-192-5p	mmu-miR-295-5p	mmu-miR-23a-5p	mmu-miR-331-3p	mmu-miR-22-5p	mmu-miR-107-3p	mmu-let-7f-1-3p	mmu-miR-192-5p	mmu-miR-21a-5p
mmu-let-7f-2-3p	mmu-miR-2861	mmu-miR-23a-3p	mmu-miR-98-5p	mmu-miR-192-3p	mmu-miR-295-3p	mmu-miR-23a-3p	mmu-miR-337-3p	mmu-miR-22-3p	mmu-miR-10a-5p	mmu-let-7f-2-3p	mmu-let-7b-5p	mmu-miR-21a-3p
mmu-miR-15a-5p	mmu-miR-3065-5p	mmu-miR-26b-5p	mmu-miR-98-3p	mmu-miR-200a-3p	mmu-miR-296-3p	mmu-miR-26b-5p	mmu-miR-148b-3p	mmu-miR-23a-3p	mmu-miR-17-5p	mmu-miR-15a-5p	mmu-let-7b-3p	mmu-miR-22-3p
mmu-miR-20a-5p	mmu-miR-486b-3p	mmu-miR-29a-3p	mmu-miR-322-5p	mmu-miR-208a-3p	mmu-miR-299a-3p	mmu-miR-29a-3p	mmu-miR-338-5p	mmu-miR-26b-5p	mmu-miR-19a-3p	mmu-miR-18a-5p	mmu-let-7e-5p	mmu-miR-23a-3p
mmu-miR-21a-5p	mmu-miR-3962	mmu-miR-29c-3p	mmu-miR-331-3p	mmu-let-7b-5p	mmu-miR-300-5p	mmu-miR-29c-3p	mmu-miR-340-5p	mmu-miR-29a-3p	mmu-miR-25-3p	mmu-miR-20a-5p	mmu-miR-15a-5p	mmu-miR-24-2-5p
mmu-miR-22-5p	mmu-miR-3964	mmu-miR-27a-3p	mmu-miR-148b-3p	mmu-let-7b-3p	mmu-miR-300-3p	mmu-miR-27a-3p	mmu-miR-341-3p	mmu-miR-29c-3p	mmu-miR-100-5p	mmu-miR-21a-5p	mmu-miR-18a-5p	mmu-miR-26b-5p
mmu-miR-22-3p	mmu-miR-3965	mmu-miR-31-3p	mmu-miR-340-5p	mmu-let-7c-2-3p	mmu-miR-301a-3p	mmu-miR-31-5p	mmu-miR-342-3p	mmu-miR-27a-3p	mmu-miR-139-5p	mmu-miR-22-5p	mmu-miR-18a-3p	mmu-miR-29a-3p
mmu-miR-23a-5p	mmu-miR-3967	mmu-miR-34a-5p	mmu-miR-341-3p	mmu-let-7e-5p	mmu-miR-302a-5p	mmu-miR-93-5p	mmu-miR-346-3p	mmu-miR-31-5p	mmu-miR-200c-3p	mmu-miR-22-3p	mmu-miR-20a-5p	mmu-miR-29c-3p
mmu-miR-23a-3p	mmu-miR-3970	mmu-miR-98-5p	mmu-miR-342-3p	mmu-miR-15a-5p	mmu-miR-34c-5p	mmu-miR-96-5p	mmu-miR-10a-5p	mmu-miR-34a-5p	mmu-miR-210-3p	mmu-miR-23a-3p	mmu-miR-21a-5p	mmu-miR-27a-5p
mmu-miR-26b-5p	mmu-miR-5099	mmu-miR-98-3p	mmu-miR-101b-3p	mmu-miR-18a-5p	mmu-miR-34c-3p	mmu-miR-34a-5p	mmu-miR-17-5p	mmu-miR-98-5p	mmu-miR-214-3p	mmu-miR-26b-5p	mmu-miR-21a-3p	mmu-miR-27a-3p
mmu-miR-29a-3p	mmu-miR-5106	mmu-miR-328-5p	mmu-miR-10a-5p	mmu-miR-20a-5p	mmu-let-7d-5p	mmu-miR-98-5p	mmu-miR-19a-3p	mmu-miR-331-3p	mmu-miR-216a-5p	mmu-miR-29a-3p	mmu-miR-22-5p	mmu-miR-31-5p
mmu-miR-29c-3p	mmu-miR-5110	mmu-miR-331-5p	mmu-miR-17-5p	mmu-miR-21a-5p	mmu-let-7d-3p	mmu-miR-98-3p	mmu-miR-25-5p	mmu-miR-148b-3p	mmu-miR-223-3p	mmu-miR-29c-5p	mmu-miR-22-3p	mmu-miR-31-3p
mmu-miR-27a-3p	mmu-miR-5112	mmu-miR-331-3p	mmu-miR-19a-3p	mmu-miR-22-5p	mmu-miR-106a-5p	mmu-miR-330-5p	mmu-miR-25-3p	mmu-miR-338-5p	mmu-miR-320-5p	mmu-miR-29c-3p	mmu-miR-23a-3p	mmu-miR-93-5p
mmu-miR-31-5p	mmu-miR-5124a	mmu-miR-337-3p	mmu-miR-25-5p	mmu-miR-22-3p	mmu-miR-106b-5p	mmu-miR-331-3p	mmu-miR-100-5p	mmu-miR-338-3p	mmu-miR-221-5p	mmu-miR-27a-3p	mmu-miR-24-2-5p	mmu-miR-96-5p
mmu-miR-93-5p	mmu-miR-6239	mmu-miR-148b-3p	mmu-miR-25-3p	mmu-miR-23a-3p	mmu-miR-106b-3p	mmu-miR-148b-3p	mmu-miR-139-5p	mmu-miR-340-5p	mmu-miR-221-3p	mmu-miR-93-5p	mmu-miR-26b-5p	mmu-miR-34a-5p
mmu-miR-34a-5p	mmu-miR-6244	mmu-miR-340-5p	mmu-miR-32-5p	mmu-miR-24-2-5p	mmu-miR-130b-3p	mmu-miR-338-5p	mmu-miR-200c-3p	mmu-miR-341-3p	mmu-miR-222-3p	mmu-miR-34a-5p	mmu-miR-29a-3p	mmu-miR-129-2-3p
mmu-miR-98-5p	mmu-let-7j	mmu-miR-342-3p	mmu-miR-100-5p	mmu-miR-26b-5p	mmu-miR-30d-5p	mmu-miR-340-5p	mmu-miR-210-3p	mmu-miR-342-3p	mmu-miR-199b-5p	mmu-miR-98-5p	mmu-miR-29c-3p	mmu-miR-98-5p
mmu-miR-328-5p	mmu-miR-6402	mmu-miR-101b-5p	mmu-miR-200c-3p	mmu-miR-29a-5p	mmu-miR-30d-3p	mmu-miR-341-3p	mmu-miR-212-5p	mmu-miR-107-3p	mmu-miR-199b-3p	mmu-miR-148b-5p	mmu-miR-27a-3p	mmu-miR-322-5p
mmu-miR-329-5p	mmu-miR-6409	mmu-miR-107-3p	mmu-miR-212-5p	mmu-miR-29a-3p	mmu-miR-148a-3p	mmu-miR-342-3p	mmu-miR-212-3p	mmu-miR-10a-5p	mmu-miR-7b-5p	mmu-miR-148b-3p	mmu-miR-93-5p	mmu-miR-322-3p
mmu-miR-330-3p	mmu-let-7k	mmu-miR-10a-5p	mmu-miR-181a-1-3p	mmu-miR-29c-3p	mmu-miR-192-5p	mmu-miR-351-5p	mmu-miR-223-3p	mmu-miR-17-5p	mmu-miR-217-5p	mmu-miR-338-3p	mmu-miR-34a-5p	mmu-miR-323-3p
mmu-miR-331-3p	mmu-miR-129b-3p	mmu-miR-10a-3p	mmu-miR-214-5p	mmu-miR-27a-3p	mmu-miR-192-3p	mmu-miR-10a-5p	mmu-miR-320-5p	mmu-miR-19a-3p	mmu-miR-365-1-5p	mmu-miR-340-3p	mmu-miR-129-2-3p	mmu-miR-324-3p
mmu-miR-148b-3p	mmu-miR-292b-3p	mmu-miR-17-5p	mmu-miR-223-3p	mmu-miR-31-5p	mmu-miR-200a-5p	mmu-miR-10a-3p	mmu-miR-33-5p	mmu-miR-25-5p	mmu-miR-370-5p	mmu-miR-350-3p	mmu-miR-98-5p	mmu-miR-325-5p
mmu-miR-340-5p	mmu-miR-126b-3p	mmu-miR-17-3p	mmu-miR-320-3p	mmu-miR-93-5p	mmu-miR-200a-3p	mmu-miR-17-5p	mmu-miR-33-3p	mmu-miR-25-3p	mmu-miR-425-5p	mmu-miR-101b-5p	mmu-miR-98-3p	mmu-miR-325-3p
mmu-miR-341-3p	mmu-miR-8117	mmu-miR-19a-3p	mmu-miR-33-3p	mmu-miR-34a-5p	mmu-let-7a-1-3p	mmu-miR-19a-3p	mmu-miR-211-5p	mmu-miR-100-5p	mmu-miR-744-5p	mmu-miR-107-3p	mmu-miR-322-5p	mmu-miR-326-3p
mmu-miR-346-3p		mmu-miR-25-3p	mmu-miR-211-5p	mmu-miR-98-5p	mmu-let-7b-5p	mmu-miR-25-5p	mmu-miR-221-3p	mmu-miR-139-5p	mmu-miR-344d-1-5p	mmu-miR-10a-5p	mmu-miR-326-3p	mmu-miR-328-3p
mmu-miR-107-3p		mmu-miR-32-5p	mmu-miR-221-3p	mmu-miR-103-1-5p	mmu-let-7b-3p	mmu-miR-25-3p	mmu-miR-222-3p	mmu-miR-200c-3p	mmu-miR-429-3p	mmu-miR-10a-3p	mmu-miR-328-5p	mmu-miR-330-3p
mmu-miR-10a-5p		mmu-miR-100-5p	mmu-miR-222-3p	mmu-miR-322-5p	mmu-let-7c-1-3p	mmu-miR-28a-5p	mmu-miR-224-5p	mmu-miR-210-3p	mmu-miR-451a	mmu-miR-17-5p	mmu-miR-328-3p	mmu-miR-331-3p
mmu-miR-17-5p		mmu-miR-139-5p	mmu-miR-199b-5p	mmu-miR-322-3p	mmu-let-7c-2-3p	mmu-miR-100-5p	mmu-miR-199b-3p	mmu-miR-212-5p	mmu-miR-291b-5p	mmu-miR-19a-3p	mmu-miR-329-5p	mmu-miR-148b-5p
mmu-miR-25-5p		mmu-miR-200c-3p	mmu-miR-199b-3p	mmu-miR-329-5p	mmu-let-7e-5p	mmu-miR-139-5p	mmu-miR-7b-5p	mmu-miR-214-3p	mmu-miR-423-3p	mmu-miR-25-3p	mmu-miR-329-3p	mmu-miR-148b-3p
mmu-miR-25-3p		mmu-miR-210-3p	mmu-miR-181c-3p	mmu-miR-331-3p	mmu-let-7e-3p	mmu-miR-200c-3p	mmu-miR-217-5p	mmu-miR-223-3p	mmu-miR-146b-5p	mmu-miR-100-5p	mmu-miR-330-5p	mmu-miR-338-5p
mmu-miR-100-5p		mmu-miR-212-5p	mmu-miR-7b-5p	mmu-miR-337-3p	mmu-let-7f-1-3p	mmu-miR-210-3p	mmu-miR-194-2-3p	mmu-miR-33-5p	mmu-miR-669c-5p	mmu-miR-139-5p	mmu-miR-330-3p	mmu-miR-339-5p
mmu-miR-200c-3p		mmu-miR-181a-1-3p	mmu-miR-217-5p	mmu-miR-148b-5p	mmu-miR-15a-5p	mmu-miR-212-5p	mmu-miR-365-1-5p	mmu-miR-33-3p	mmu-miR-696	mmu-miR-200c-3p	mmu-miR-331-3p	mmu-miR-340-5p
mmu-miR-210-3p		mmu-miR-214-3p	mmu-miR-378a-5p	mmu-miR-148b-3p	mmu-miR-16-2-3p	mmu-miR-223-3p	mmu-miR-375-3p	mmu-miR-211-5p	mmu-miR-704	mmu-miR-210-3p	mmu-miR-148b-3p	mmu-miR-340-3p
mmu-miR-212-5p		mmu-miR-223-5p	mmu-miR-378a-3p	mmu-miR-339-5p	mmu-miR-18a-5p	mmu-miR-33-5p	mmu-miR-378a-5p	mmu-miR-221-3p	mmu-miR-706	mmu-miR-214-5p	mmu-miR-338-5p	mmu-miR-341-3p
mmu-miR-181a-1-3p		mmu-miR-223-3p	mmu-miR-379-5p	mmu-miR-340-5p	mmu-miR-18a-3p	mmu-miR-33-3p	mmu-miR-378a-3p	mmu-miR-222-5p	mmu-miR-708-3p	mmu-miR-214-3p	mmu-miR-338-3p	mmu-miR-342-3p
mmu-miR-214-3p		mmu-miR-320-3p	mmu-miR-381-3p	mmu-miR-340-3p	mmu-miR-20a-5p	mmu-miR-211-5p	mmu-miR-379-5p	mmu-miR-222-3p	mmu-miR-709	mmu-miR-223-3p	mmu-miR-340-5p	mmu-miR-101b-3p
mmu-miR-223-3p		mmu-miR-33-5p	mmu-miR-383-5p	mmu-miR-341-3p	mmu-miR-20a-3p	mmu-miR-221-3p	mmu-miR-381-3p	mmu-miR-199b-3p	mmu-miR-712-3p	mmu-miR-320-3p	mmu-miR-340-3p	mmu-miR-107-3p
mmu-miR-320-3p		mmu-miR-33-3p	mmu-miR-335-5p	mmu-miR-342-3p	mmu-miR-21a-5p	mmu-miR-222-3p	mmu-miR-383-5p	mmu-miR-7b-5p	mmu-miR-714	mmu-miR-33-5p	mmu-miR-341-3p	mmu-miR-10a-5p
mmu-miR-211-5p		mmu-miR-211-5p	mmu-miR-335-3p	mmu-miR-345-5p	mmu-miR-21a-3p	mmu-miR-199b-3p	mmu-miR-335-5p	mmu-miR-217-5p	mmu-miR-450b-5p	mmu-miR-221-5p	mmu-miR-342-3p	mmu-miR-10a-3p
mmu-miR-221-3p		mmu-miR-221-5p	mmu-miR-133b-3p	mmu-miR-350-3p	mmu-miR-22-5p	mmu-miR-181b-1-3p	mmu-miR-335-3p	mmu-miR-363-3p	mmu-miR-92b-3p	mmu-miR-221-3p	mmu-miR-101b-3p	mmu-miR-17-5p
mmu-miR-222-3p		mmu-miR-221-3p	mmu-miR-215-5p	mmu-miR-351-5p	mmu-miR-22-3p	mmu-miR-7a-1-3p	mmu-miR-133b-3p	mmu-miR-375-3p	mmu-miR-598-5p	mmu-miR-222-5p	mmu-miR-107-3p	mmu-miR-19a-3p
mmu-miR-199b-3p		mmu-miR-222-3p	mmu-miR-409-3p	mmu-miR-101b-5p	mmu-miR-23a-5p	mmu-miR-7b-5p	mmu-miR-409-3p	mmu-miR-378a-5p	mmu-miR-598-3p	mmu-miR-222-3p	mmu-miR-10a-5p	mmu-miR-25-3p
mmu-miR-7b-5p		mmu-miR-224-5p	mmu-miR-425-5p	mmu-miR-101b-3p	mmu-miR-23a-3p	mmu-miR-217-5p	mmu-miR-411-3p	mmu-miR-379-5p	mmu-miR-466i-5p	mmu-miR-199b-5p	mmu-miR-17-5p	mmu-miR-28a-5p
mmu-miR-217-5p		mmu-miR-199b-5p	mmu-miR-433-3p	mmu-miR-107-3p	mmu-miR-24-2-5p	mmu-miR-365-1-5p	mmu-miR-412-3p	mmu-miR-381-3p	mmu-miR-466i-3p	mmu-miR-199b-3p	mmu-miR-17-3p	mmu-miR-28a-3p
mmu-miR-361-3p		mmu-miR-199b-3p	mmu-miR-744-5p	mmu-miR-10a-5p	mmu-miR-26b-5p	mmu-miR-375-3p	mmu-miR-370-3p	mmu-miR-383-5p	mmu-miR-1b-5p	mmu-miR-181b-1-3p	mmu-miR-19a-3p	mmu-miR-100-5p
mmu-miR-363-3p		mmu-miR-125b-1-3p	mmu-miR-672-5p	mmu-miR-17-5p	mmu-miR-26b-3p	mmu-miR-378a-5p	mmu-miR-425-5p	mmu-miR-335-5p	mmu-miR-466k	mmu-miR-7b-5p	mmu-miR-25-3p	mmu-miR-139-5p
mmu-miR-375-3p		mmu-miR-219a-2-3p	mmu-miR-429-3p	mmu-miR-19a-3p	mmu-miR-29a-5p	mmu-miR-378a-3p	mmu-miR-433-3p	mmu-miR-335-3p	mmu-miR-466j	mmu-miR-217-5p	mmu-miR-28a-3p	mmu-miR-200c-3p
mmu-miR-379-5p		mmu-miR-363-3p	mmu-miR-451a	mmu-miR-25-5p	mmu-miR-29a-3p	mmu-miR-379-5p	mmu-miR-434-5p	mmu-miR-409-3p	mmu-miR-1192	mmu-miR-365-1-5p	mmu-miR-32-5p	mmu-miR-210-3p
mmu-miR-381-3p		mmu-miR-375-3p	mmu-miR-486a-3p	mmu-miR-25-3p	mmu-miR-29c-5p	mmu-miR-379-3p	mmu-miR-1224-5p	mmu-miR-433-3p	mmu-miR-1195	mmu-miR-381-3p	mmu-miR-100-5p	mmu-miR-214-3p
mmu-miR-382-3p		mmu-miR-379-5p	mmu-miR-543-3p	mmu-miR-32-5p	mmu-miR-29c-3p	mmu-miR-381-3p	mmu-miR-1247-5p	mmu-miR-434-5p	mmu-miR-1895	mmu-miR-335-5p	mmu-miR-139-5p	mmu-miR-223-3p
mmu-miR-335-5p		mmu-miR-381-3p	mmu-miR-541-5p	mmu-miR-100-5p	mmu-miR-27a-5p	mmu-miR-383-5p	mmu-miR-744-5p	mmu-miR-744-5p	mmu-miR-1930-3p	mmu-miR-215-5p	mmu-miR-200c-3p	mmu-miR-320-5p
mmu-miR-335-3p		mmu-miR-382-5p	mmu-miR-542-3p	mmu-miR-139-5p	mmu-miR-27a-3p	mmu-miR-335-5p	mmu-miR-770-3p	mmu-miR-672-5p	mmu-miR-1934-3p	mmu-miR-434-5p	mmu-miR-210-3p	mmu-miR-320-3p
mmu-miR-215-5p		mmu-miR-383-5p	mmu-miR-369-5p	mmu-miR-200c-3p	mmu-miR-31-5p	mmu-miR-335-3p	mmu-miR-672-5p	mmu-miR-666-5p	mmu-miR-1946a	mmu-miR-770-3p	mmu-miR-223-3p	mmu-miR-33-5p
mmu-miR-409-3p		mmu-miR-335-5p	mmu-miR-495-3p	mmu-miR-210-3p	mmu-miR-31-3p	mmu-miR-215-5p	mmu-miR-3058-3p	mmu-miR-429-3p	mmu-miR-1957a	mmu-miR-802-5p	mmu-miR-320-5p	mmu-miR-33-3p
mmu-miR-370-3p		mmu-miR-133b-3p	mmu-miR-146b-5p	mmu-miR-212-5p	mmu-miR-92a-2-5p	mmu-miR-409-3p	mmu-miR-666-5p	mmu-miR-451a	mmu-miR-1946b	mmu-miR-672-5p	mmu-miR-320-3p	mmu-miR-211-5p
mmu-miR-431-5p		mmu-miR-409-3p	mmu-miR-669c-5p	mmu-miR-214-3p	mmu-miR-93-5p	mmu-miR-410-3p	mmu-miR-496a-3p	mmu-miR-532-5p	mmu-miR-2137	mmu-miR-429-3p	mmu-miR-33-3p	mmu-miR-221-5p
mmu-miR-433-3p		mmu-miR-410-3p	mmu-miR-696	mmu-miR-223-3p	mmu-miR-96-5p	mmu-miR-411-5p	mmu-miR-760-5p	mmu-miR-541-5p	mmu-miR-2861	mmu-miR-451a	mmu-miR-211-5p	mmu-miR-221-3p
mmu-miR-434-5p		mmu-miR-411-5p	mmu-miR-455-5p	mmu-miR-320-3p	mmu-miR-34a-5p	mmu-miR-411-3p	mmu-miR-451a	mmu-miR-376c-3p	mmu-miR-669d-2-3p	mmu-miR-486a-3p	mmu-miR-221-5p	mmu-miR-222-3p
mmu-miR-1249-3p		mmu-miR-425-5p	mmu-miR-704	mmu-miR-33-5p	mmu-miR-98-5p	mmu-miR-370-5p	mmu-miR-483-5p	mmu-miR-369-5p	mmu-miR-3470a	mmu-miR-543-3p	mmu-miR-221-3p	mmu-miR-199b-3p
mmu-miR-770-3p		mmu-miR-431-5p	mmu-miR-92b-5p	mmu-miR-33-3p	mmu-miR-98-3p	mmu-miR-370-3p	mmu-miR-484	mmu-miR-423-5p	mmu-miR-3470b	mmu-miR-367-3p	mmu-miR-222-3p	mmu-miR-7b-5p
mmu-miR-672-5p		mmu-miR-433-3p	mmu-miR-466i-5p	mmu-miR-211-5p	mmu-miR-322-5p	mmu-miR-433-3p	mmu-miR-485-3p	mmu-miR-495-3p	mmu-miR-3960	mmu-miR-20b-3p	mmu-miR-199b-3p	mmu-miR-219a-2-3p
mmu-miR-1298-5p		mmu-miR-672-5p	mmu-miR-1b-5p	mmu-miR-221-3p	mmu-miR-324-5p	mmu-miR-434-5p	mmu-miR-486a-3p	mmu-miR-146b-5p	mmu-miR-3473b	mmu-miR-146b-5p	mmu-miR-125b-1-3p	mmu-miR-361-3p
mmu-miR-764-5p		mmu-miR-3059-5p	mmu-miR-1187	mmu-miR-222-5p	mmu-miR-324-3p	mmu-miR-744-5p	mmu-miR-543-3p	mmu-miR-455-3p	mmu-miR-5099	mmu-miR-669c-5p	mmu-miR-7b-5p	mmu-miR-363-3p
mmu-miR-3099-3p		mmu-miR-666-5p	mmu-miR-1198-5p	mmu-miR-222-3p	mmu-miR-326-3p	mmu-miR-758-5p	mmu-miR-541-5p	mmu-miR-705	mmu-miR-3473c	mmu-miR-499-5p	mmu-miR-217-5p	mmu-miR-375-3p
mmu-miR-666-5p		mmu-miR-429-3p	mmu-miR-669n	mmu-miR-224-3p	mmu-miR-329-3p	mmu-miR-671-5p	mmu-miR-369-5p	mmu-miR-708-5p	mmu-miR-5118	mmu-miR-455-3p	mmu-miR-219a-2-3p	mmu-miR-378a-3p
mmu-miR-496a-3p		mmu-miR-451a	mmu-miR-1957a	mmu-miR-199b-5p	mmu-miR-330-5p	mmu-miR-802-5p	mmu-miR-20b-5p	mmu-miR-500-5p	mmu-miR-5124a	mmu-miR-704	mmu-miR-361-5p	mmu-miR-379-5p
mmu-miR-760-5p		mmu-miR-541-5p	mmu-miR-1969	mmu-miR-199b-3p	mmu-miR-331-3p	mmu-miR-672-5p	mmu-miR-423-5p	mmu-miR-877-5p	mmu-miR-5126	mmu-miR-709	mmu-miR-363-3p	mmu-miR-381-3p
mmu-miR-429-3p		mmu-miR-376c-3p	mmu-miR-1983	mmu-miR-181c-5p	mmu-miR-337-5p	mmu-miR-666-5p	mmu-miR-495-3p	mmu-miR-467f	mmu-miR-6236	mmu-miR-181d-5p	mmu-miR-378a-3p	mmu-miR-382-5p
mmu-miR-365-2-5p		mmu-miR-369-5p	mmu-miR-2861	mmu-miR-125b-1-3p	mmu-miR-337-3p	mmu-miR-496a-3p	mmu-miR-146b-5p	mmu-miR-2861	mmu-miR-6238	mmu-miR-92b-3p	mmu-miR-379-5p	mmu-miR-382-3p
mmu-miR-451a		mmu-miR-369-3p	mmu-miR-486b-5p	mmu-miR-7a-1-3p	mmu-miR-148b-5p	mmu-miR-429-3p	mmu-miR-669c-5p	mmu-miR-3063-5p	mmu-miR-6239	mmu-miR-1306-5p	mmu-miR-379-3p	mmu-miR-383-5p
mmu-miR-484		mmu-miR-20b-5p	mmu-miR-486b-3p	mmu-miR-7b-5p	mmu-miR-148b-3p	mmu-miR-449a-5p	mmu-miR-696	mmu-miR-3065-3p	mmu-miR-6240	mmu-miR-1957a	mmu-miR-381-3p	mmu-miR-335-5p
mmu-miR-543-3p		mmu-miR-495-3p	mmu-miR-374c-3p	mmu-miR-217-5p	mmu-miR-339-5p	mmu-miR-451a	mmu-miR-704	mmu-miR-3960	mmu-miR-6244	mmu-miR-1981-5p	mmu-miR-382-5p	mmu-miR-384-3p
mmu-miR-541-5p		mmu-miR-146b-5p	mmu-miR-3470b	mmu-miR-361-5p	mmu-miR-339-3p	mmu-miR-452-5p	mmu-miR-706	mmu-miR-101c	mmu-miR-5124b	mmu-miR-2137	mmu-miR-382-3p	mmu-miR-409-5p
mmu-miR-542-5p		mmu-miR-455-5p	mmu-miR-3962	mmu-miR-362-3p	mmu-miR-340-5p	mmu-miR-484	mmu-miR-708-3p	mmu-miR-3967	mmu-miR-6392-5p	mmu-miR-2861	mmu-miR-383-5p	mmu-miR-409-3p
mmu-miR-369-5p		mmu-miR-704	mmu-miR-3963	mmu-miR-363-5p	mmu-miR-341-5p	mmu-miR-485-5p	mmu-miR-710	mmu-miR-5099	mmu-miR-6404	mmu-miR-3065-5p	mmu-miR-335-5p	mmu-miR-410-3p
mmu-miR-20b-5p		mmu-miR-708-5p	mmu-miR-3964	mmu-miR-363-3p	mmu-miR-341-3p	mmu-miR-486a-3p	mmu-miR-500-5p	mmu-miR-5106	mmu-miR-6538	mmu-miR-3074-1-3p	mmu-miR-384-5p	mmu-miR-411-5p
mmu-miR-291b-5p		mmu-miR-193b-3p	mmu-miR-3965	mmu-miR-365-1-5p	mmu-miR-342-3p	mmu-miR-543-3p	mmu-miR-297c-5p	mmu-miR-5119	mmu-miR-6916-5p	mmu-miR-3082-5p	mmu-miR-384-3p	mmu-miR-370-5p
mmu-miR-677-5p		mmu-miR-574-3p	mmu-miR-3967	mmu-miR-376a-3p	mmu-miR-345-5p	mmu-miR-541-5p	mmu-miR-574-5p	mmu-miR-6236	mmu-miR-6937-5p	mmu-miR-486b-3p	mmu-miR-409-3p	mmu-miR-370-3p
mmu-miR-497a-5p		mmu-miR-669f-5p	mmu-miR-3968	mmu-miR-378a-5p	mmu-miR-345-3p	mmu-miR-369-5p	mmu-miR-92b-5p	mmu-miR-6237	mmu-miR-6946-5p	mmu-miR-374c-3p	mmu-miR-410-3p	mmu-miR-425-5p
mmu-miR-423-5p		mmu-miR-669h-3p	mmu-miR-3970	mmu-miR-378a-3p	mmu-miR-135b-5p	mmu-miR-369-3p	mmu-miR-92b-3p	mmu-miR-6239	mmu-miR-6990-5p	mmu-miR-3960	mmu-miR-376b-3p	mmu-miR-431-5p
mmu-miR-423-3p		mmu-miR-1934-3p	mmu-miR-5099	mmu-miR-379-5p	mmu-miR-107-3p	mmu-miR-20b-5p	mmu-miR-1b-5p	mmu-miR-6240	mmu-miR-7045-5p	mmu-miR-101c	mmu-miR-411-5p	mmu-miR-433-3p
mmu-miR-495-3p		mmu-miR-1954	mmu-miR-5106	mmu-miR-379-3p	mmu-miR-10a-5p	mmu-miR-677-5p	mmu-miR-669h-5p	mmu-miR-6244	mmu-miR-7045-3p	mmu-miR-3968	mmu-miR-411-3p	mmu-miR-434-5p
mmu-miR-146b-5p		mmu-miR-1957a	mmu-miR-5108	mmu-miR-380-3p	mmu-miR-10a-3p	mmu-miR-677-3p	mmu-miR-1188-5p	mmu-miR-6336	mmu-miR-7048-5p	mmu-miR-5099	mmu-miR-431-3p	mmu-miR-434-3p
mmu-miR-669c-3p		mmu-miR-1981-5p	mmu-miR-5110	mmu-miR-381-5p	mmu-miR-17-5p	mmu-miR-423-5p	mmu-miR-1192	mmu-miR-145b	mmu-miR-7049-3p	mmu-miR-5106	mmu-miR-433-3p	mmu-miR-1247-5p
mmu-miR-455-5p		mmu-miR-2861	mmu-miR-5112	mmu-miR-381-3p	mmu-miR-17-3p	mmu-miR-495-3p	mmu-miR-1931	mmu-let-7j	mmu-miR-7069-5p	mmu-miR-5108	mmu-miR-434-3p	mmu-miR-744-5p
mmu-miR-455-3p		mmu-miR-3065-5p	mmu-miR-5119	mmu-miR-383-5p	mmu-miR-19a-3p	mmu-miR-146b-5p	mmu-miR-1934-3p	mmu-miR-21c	mmu-miR-7116-5p	mmu-miR-5112	mmu-miR-744-5p	mmu-miR-374b-5p
mmu-miR-704		mmu-miR-3071-5p	mmu-miR-6239	mmu-miR-335-5p	mmu-miR-25-5p	mmu-miR-704	mmu-miR-1306-5p	mmu-miR-6937-5p	mmu-miR-7116-3p	mmu-miR-6237	mmu-miR-592-5p	mmu-miR-1249-5p
mmu-miR-705		mmu-miR-486b-3p	mmu-miR-6244	mmu-miR-335-3p	mmu-miR-25-3p	mmu-miR-706	mmu-miR-1951	mmu-miR-7669-3p	mmu-miR-7652-5p	mmu-miR-6239	mmu-miR-770-3p	mmu-miR-1249-3p
mmu-miR-706		mmu-miR-3964	mmu-miR-6336	mmu-miR-133b-3p	mmu-miR-28a-5p	mmu-miR-708-5p	mmu-miR-1954	mmu-miR-129b-3p	mmu-miR-7654-3p	mmu-miR-6240	mmu-miR-672-5p	mmu-miR-770-3p
mmu-miR-708-3p		mmu-miR-3965	mmu-let-7j	mmu-miR-196b-5p	mmu-miR-28a-3p	mmu-miR-708-3p	mmu-miR-669n	mmu-miR-292b-3p	mmu-miR-7658-3p	mmu-miR-6244	mmu-miR-1298-5p	mmu-miR-672-5p
mmu-miR-709		mmu-miR-101c	mmu-miR-21c	mmu-miR-409-3p	mmu-miR-32-5p	mmu-miR-709	mmu-miR-1957a	mmu-miR-126b-3p	mmu-miR-7667-5p	mmu-miR-21c	mmu-miR-666-5p	mmu-miR-1298-5p
mmu-miR-500-3p		mmu-miR-3967	mmu-miR-6409	mmu-miR-411-5p	mmu-miR-100-5p	mmu-miR-718	mmu-miR-1961	mmu-miR-142b	mmu-miR-292b-3p	mmu-miR-6937-5p	mmu-miR-674-5p	mmu-miR-764-5p
mmu-miR-652-5p		mmu-miR-3968	mmu-miR-7068-5p	mmu-miR-411-3p	mmu-miR-139-5p	mmu-miR-743b-5p	mmu-miR-1969	mmu-miR-8117	mmu-miR-7684-5p	mmu-miR-292b-3p	mmu-miR-674-3p	mmu-miR-666-5p
mmu-miR-742-3p		mmu-miR-3970	mmu-miR-7074-5p	mmu-miR-425-5p	mmu-miR-200c-3p	mmu-miR-297c-5p	mmu-miR-1946b		mmu-miR-126b-5p	mmu-miR-126b-5p	mmu-miR-451a	mmu-miR-496a-3p
mmu-miR-193b-3p		mmu-miR-5099	mmu-miR-129b-3p	mmu-miR-433-3p	mmu-miR-210-3p	mmu-miR-421-3p	mmu-miR-1983		mmu-miR-126b-3p	mmu-miR-126b-3p	mmu-miR-532-5p	mmu-miR-451a
mmu-miR-466g		mmu-miR-5106	mmu-miR-292b-3p	mmu-miR-434-5p	mmu-miR-212-5p	mmu-miR-466h-3p	mmu-miR-1981-5p		mmu-miR-142b	mmu-miR-142b	mmu-miR-484	mmu-miR-484
mmu-miR-467c-3p		mmu-miR-5108	mmu-miR-126b-5p	mmu-miR-434-3p	mmu-miR-181a-1-3p	mmu-miR-574-5p	mmu-miR-2861		mmu-miR-8101	mmu-miR-3618-5p	mmu-miR-485-3p	mmu-miR-485-5p
mmu-miR-493-3p		mmu-miR-3544-5p	mmu-miR-7685-5p	mmu-miR-1247-5p	mmu-miR-223-3p	mmu-miR-92b-5p	mmu-miR-3065-3p		mmu-miR-8110	mmu-miR-935	mmu-miR-486a-3p	mmu-miR-485-3p
mmu-miR-574-5p		mmu-miR-6237	mmu-miR-7688-5p	mmu-miR-1247-3p	mmu-miR-320-5p	mmu-miR-92b-3p	mmu-miR-3098-5p				mmu-miR-543-3p	mmu-miR-486a-3p
mmu-miR-92b-5p		mmu-miR-6239	mmu-miR-142b	mmu-miR-675-5p	mmu-miR-320-3p	mmu-miR-466d-5p	mmu-miR-1912-5p				mmu-miR-541-5p	mmu-miR-543-3p
mmu-miR-92b-3p		mmu-miR-6240	mmu-miR-8117	mmu-miR-744-5p	mmu-miR-33-5p	mmu-miR-877-3p	mmu-miR-3470a				mmu-miR-369-5p	mmu-miR-539-5p
mmu-miR-466d-5p		mmu-let-7j	mmu-miR-3618-5p	mmu-miR-374b-5p	mmu-miR-33-3p	mmu-miR-653-3p	mmu-miR-3470b				mmu-miR-369-3p	mmu-miR-541-5p
mmu-miR-875-3p		mmu-miR-6412		mmu-miR-671-3p	mmu-miR-211-5p	mmu-miR-669g	mmu-miR-3962				mmu-miR-20b-5p	mmu-miR-542-3p
mmu-miR-877-3p		mmu-miR-30f		mmu-miR-672-5p	mmu-miR-221-3p	mmu-miR-466i-5p	mmu-miR-3964				mmu-miR-291b-5p	mmu-miR-376c-3p
mmu-miR-598-3p		mmu-let-7k		mmu-miR-764-5p	mmu-miR-222-5p	mmu-miR-1b-5p	mmu-miR-3965				mmu-miR-677-5p	mmu-miR-369-5p
mmu-miR-467e-3p		mmu-miR-6937-5p		mmu-miR-3058-5p	mmu-miR-222-3p	mmu-miR-669j	mmu-miR-3967				mmu-miR-423-5p	mmu-miR-20b-5p
mmu-miR-466l-5p		mmu-miR-7031-5p		mmu-miR-496a-3p	mmu-miR-224-5p	mmu-miR-1188-5p	mmu-miR-3970				mmu-miR-423-3p	mmu-miR-291b-3p
mmu-miR-466i-5p		mmu-miR-7085-5p		mmu-miR-673-3p	mmu-miR-199b-5p	mmu-miR-466j	mmu-miR-3473b				mmu-miR-495-3p	mmu-miR-497a-5p
mmu-miR-466i-3p		mmu-miR-129b-3p		mmu-miR-674-5p	mmu-miR-199b-3p	mmu-miR-1192	mmu-miR-5099				mmu-miR-146b-5p	mmu-miR-423-5p
mmu-miR-1b-5p		mmu-miR-292b-3p		mmu-miR-674-3p	mmu-miR-181c-5p	mmu-miR-1195	mmu-miR-5100				mmu-miR-669c-3p	mmu-miR-423-3p
mmu-miR-669f-5p		mmu-miR-126b-5p		mmu-miR-429-3p	mmu-miR-181c-3p	mmu-miR-1198-5p	mmu-miR-5101				mmu-miR-455-3p	mmu-miR-495-3p
mmu-miR-669h-3p		mmu-miR-126b-3p		mmu-miR-451a	mmu-miR-7a-1-3p	mmu-miR-1199-5p	mmu-miR-5106				mmu-miR-700-3p	mmu-miR-690
mmu-miR-1192		mmu-miR-142b		mmu-miR-452-3p	mmu-miR-7b-5p	mmu-miR-1199-3p	mmu-miR-3473c				mmu-miR-704	mmu-miR-146b-5p
mmu-miR-1195		mmu-miR-3535		mmu-miR-463-3p	mmu-miR-217-5p	mmu-miR-1895	mmu-miR-5108				mmu-miR-706	mmu-miR-669b-3p
mmu-miR-1198-5p		mmu-miR-8109		mmu-miR-532-5p	mmu-miR-361-5p	mmu-miR-1904	mmu-miR-5110				mmu-miR-708-3p	mmu-miR-669c-3p
mmu-miR-1895		mmu-miR-8117		mmu-miR-484	mmu-miR-361-3p	mmu-miR-1934-3p	mmu-miR-5112				mmu-miR-709	mmu-miR-455-3p
mmu-miR-1903				mmu-miR-486a-5p	mmu-miR-363-3p	mmu-miR-1954	mmu-miR-5113				mmu-miR-711	mmu-miR-698-5p
mmu-miR-1892				mmu-miR-486a-3p	mmu-miR-375-3p	mmu-miR-1957a	mmu-miR-5118				mmu-miR-501-3p	mmu-miR-704
mmu-miR-1901				mmu-miR-543-3p	mmu-miR-377-3p	mmu-miR-1961	mmu-miR-5119				mmu-miR-652-3p	mmu-miR-706
mmu-miR-1306-5p				mmu-miR-541-5p	mmu-miR-378a-5p	mmu-miR-1969	mmu-miR-3473d				mmu-miR-490-3p	mmu-miR-708-5p
mmu-miR-1954				mmu-miR-542-3p	mmu-miR-378a-3p	mmu-miR-1839-5p	mmu-miR-5124a				mmu-miR-676-3p	mmu-miR-709
mmu-miR-669n				mmu-miR-494-5p	mmu-miR-379-5p	mmu-miR-1981-5p	mmu-miR-5128				mmu-miR-615-3p	mmu-miR-500-5p
mmu-miR-1957a				mmu-miR-494-3p	mmu-miR-381-3p	mmu-miR-1982-5p	mmu-miR-5616-3p				mmu-miR-181d-5p	mmu-miR-652-3p
mmu-miR-1968-5p				mmu-miR-376c-3p	mmu-miR-383-5p	mmu-miR-2861	mmu-miR-5620-3p				mmu-miR-190b-3p	mmu-miR-615-3p
mmu-miR-1946b				mmu-miR-369-5p	mmu-miR-335-5p	mmu-miR-3065-3p	mmu-miR-6238				mmu-miR-193b-3p	mmu-miR-743b-5p
mmu-miR-2136				mmu-miR-20b-5p	mmu-miR-335-3p	mmu-miR-3079-5p	mmu-miR-6239				mmu-miR-421-3p	mmu-miR-421-3p
mmu-miR-664-5p				mmu-miR-450a-2-3p	mmu-miR-215-5p	mmu-miR-3081-3p	mmu-miR-6240				mmu-miR-466h-5p	mmu-miR-574-5p
mmu-miR-2861				mmu-miR-677-3p	mmu-miR-409-5p	mmu-miR-3090-5p	mmu-miR-6244				mmu-miR-466h-3p	mmu-miR-574-3p
mmu-miR-3072-3p				mmu-miR-497a-5p	mmu-miR-409-3p	mmu-miR-486b-5p	mmu-miR-6355				mmu-miR-493-5p	mmu-miR-590-3p
mmu-miR-3074-1-3p				mmu-miR-497a-3p	mmu-miR-370-3p	mmu-miR-486b-3p	mmu-miR-145b				mmu-miR-504-5p	mmu-miR-92b-5p
mmu-miR-466p-5p				mmu-miR-423-5p	mmu-miR-425-5p	mmu-miR-3473a	mmu-miR-6369				mmu-miR-574-5p	mmu-miR-92b-3p
mmu-miR-466n-3p				mmu-miR-423-3p	mmu-miR-425-3p	mmu-miR-3962	mmu-let-7j				mmu-miR-574-3p	mmu-miR-872-3p
mmu-miR-344c-3p				mmu-miR-495-3p	mmu-miR-433-3p	mmu-miR-3963	mmu-miR-1957b				mmu-miR-590-3p	mmu-miR-598-3p
mmu-miR-1912-3p				mmu-miR-146b-5p	mmu-miR-434-5p	mmu-miR-3964	mmu-miR-6409				mmu-miR-92b-5p	mmu-miR-466i-5p
mmu-miR-3470b				mmu-miR-669c-5p	mmu-miR-434-3p	mmu-miR-3965	mmu-miR-451b				mmu-miR-92b-3p	mmu-miR-1b-5p
mmu-miR-3961				mmu-miR-499-5p	mmu-miR-1224-5p	mmu-miR-3967	mmu-let-7k				mmu-miR-872-5p	mmu-miR-1188-5p
mmu-miR-3962				mmu-miR-455-5p	mmu-miR-744-5p	mmu-miR-3969	mmu-miR-6539				mmu-miR-598-3p	mmu-miR-1192
mmu-miR-3963				mmu-miR-703	mmu-miR-374b-5p	mmu-miR-3970	mmu-miR-3473e				mmu-miR-582-5p	mmu-miR-467h
mmu-miR-3964				mmu-miR-704	mmu-miR-374b-3p	mmu-miR-3473b	mmu-miR-6897-3p				mmu-miR-466i-5p	mmu-miR-1195
mmu-miR-3965				mmu-miR-705	mmu-miR-758-5p	mmu-miR-5099	mmu-miR-6906-3p				mmu-miR-1b-5p	mmu-miR-1198-5p
mmu-miR-3967				mmu-miR-708-3p	mmu-miR-671-3p	mmu-miR-5101	mmu-miR-6914-3p				mmu-miR-1191a	mmu-miR-1934-3p
mmu-miR-3968				mmu-miR-711	mmu-miR-667-3p	mmu-miR-5106	mmu-miR-6932-3p				mmu-miR-1195	mmu-miR-1946a
mmu-miR-3969				mmu-miR-712-3p	mmu-miR-672-5p	mmu-miR-5108	mmu-miR-6937-5p				mmu-miR-1198-5p	mmu-miR-1952
mmu-miR-3970				mmu-miR-500-3p	mmu-miR-764-5p	mmu-miR-5110	mmu-miR-6946-5p				mmu-miR-1895	mmu-miR-1957a
mmu-miR-5098				mmu-miR-717	mmu-miR-3058-5p	mmu-miR-5112	mmu-miR-6948-3p				mmu-miR-1957a	mmu-miR-1839-5p
mmu-miR-5099				mmu-miR-450b-5p	mmu-miR-666-5p	mmu-miR-5119	mmu-miR-6978-5p				mmu-miR-1946b	mmu-miR-1981-5p
mmu-miR-5106				mmu-miR-505-3p	mmu-miR-496a-3p	mmu-miR-5124a	mmu-miR-7003-5p				mmu-miR-1839-5p	mmu-miR-664-3p
mmu-miR-5108				mmu-miR-652-5p	mmu-miR-673-5p	mmu-miR-3544-3p	mmu-miR-7020-3p				mmu-miR-2137	mmu-miR-2861
mmu-miR-5112				mmu-miR-652-3p	mmu-miR-673-3p	mmu-miR-5618-5p	mmu-miR-7027-5p				mmu-miR-2861	mmu-miR-3065-5p
mmu-miR-5118				mmu-miR-490-5p	mmu-miR-760-5p	mmu-miR-6236	mmu-miR-7034-3p				mmu-miR-3061-5p	mmu-miR-3071-5p
mmu-miR-5119				mmu-miR-615-3p	mmu-miR-448-3p	mmu-miR-6238	mmu-miR-7061-5p				mmu-miR-3065-5p	mmu-miR-3074-1-3p
mmu-miR-466q				mmu-miR-742-5p	mmu-miR-429-3p	mmu-miR-6239	mmu-miR-7073-3p				mmu-miR-3065-3p	mmu-miR-3081-3p
mmu-miR-3572-5p				mmu-miR-876-3p	mmu-miR-451a	mmu-miR-6240	mmu-miR-7082-5p				mmu-miR-3071-5p	mmu-miR-486b-5p
mmu-miR-5126				mmu-miR-193b-3p	mmu-miR-452-5p	mmu-miR-6244	mmu-miR-7086-5p				mmu-miR-3078-3p	mmu-miR-486b-3p
mmu-miR-5131				mmu-miR-466h-5p	mmu-miR-468-3p	mmu-miR-6354	mmu-miR-7091-5p				mmu-miR-486b-5p	mmu-miR-374c-3p
mmu-miR-5621-3p				mmu-miR-574-5p	mmu-miR-532-5p	mmu-miR-145b	mmu-miR-7116-5p				mmu-miR-486b-3p	mmu-miR-3470b
mmu-miR-6237				mmu-miR-574-3p	mmu-miR-484	mmu-let-7j	mmu-miR-7116-3p				mmu-miR-374c-3p	mmu-miR-3474
mmu-miR-6239				mmu-miR-92b-5p	mmu-miR-485-3p	mmu-miR-6379	mmu-miR-129b-3p				mmu-miR-3473a	mmu-miR-3960
mmu-miR-6240				mmu-miR-872-5p	mmu-miR-486a-5p	mmu-miR-6409	mmu-miR-292b-3p				mmu-miR-3963	mmu-miR-3963
mmu-miR-6244				mmu-miR-511-3p	mmu-miR-486a-3p	mmu-let-7k	mmu-miR-1191b-5p				mmu-miR-3968	mmu-miR-3965
mmu-miR-6372				mmu-miR-582-5p	mmu-miR-540-5p	mmu-miR-6540-5p	mmu-miR-3620-5p				mmu-miR-3473b	mmu-miR-3968
mmu-let-7j				mmu-miR-582-3p	mmu-miR-540-3p	mmu-miR-3473e	mmu-miR-126b-3p				mmu-miR-5099	mmu-miR-3969
mmu-miR-6383				mmu-miR-1b-5p	mmu-miR-543-3p	mmu-miR-6914-5p	mmu-miR-7688-5p				mmu-miR-5100	mmu-miR-3473b
mmu-miR-21c				mmu-miR-1197-5p	mmu-miR-541-5p	mmu-miR-6933-5p	mmu-miR-3473f				mmu-miR-5106	mmu-miR-5099
mmu-miR-6402				mmu-miR-1198-5p	mmu-miR-542-3p	mmu-miR-6937-5p	mmu-miR-142b				mmu-miR-5108	mmu-miR-5100
mmu-miR-6409				mmu-miR-1895	mmu-miR-494-5p	mmu-miR-6945-3p	mmu-miR-8100				mmu-miR-5110	mmu-miR-5106
mmu-miR-6412				mmu-miR-1894-5p	mmu-miR-376c-3p	mmu-miR-6950-5p	mmu-miR-3535				mmu-miR-5112	mmu-miR-3473c
mmu-miR-451b				mmu-miR-1927	mmu-miR-369-5p	mmu-miR-6950-3p	mmu-miR-8109				mmu-miR-5118	mmu-miR-5108
mmu-let-7k				mmu-miR-1954	mmu-miR-20b-5p	mmu-miR-6957-5p					mmu-miR-5119	mmu-miR-5110
mmu-miR-6906-3p				mmu-miR-1957a	mmu-miR-677-5p	mmu-miR-3547-5p					mmu-miR-466q	mmu-miR-5112
mmu-miR-6944-3p				mmu-miR-1962	mmu-miR-497a-5p	mmu-miR-6990-5p					mmu-miR-5124a	mmu-miR-5119
mmu-miR-6947-5p				mmu-miR-1969	mmu-miR-423-5p	mmu-miR-7016-5p					mmu-miR-5126	mmu-miR-5124a
mmu-miR-6948-3p				mmu-miR-1983	mmu-miR-423-3p	mmu-miR-7023-5p					mmu-miR-6236	mmu-miR-5128
mmu-miR-6957-3p				mmu-miR-1839-3p	mmu-miR-495-3p	mmu-miR-7027-5p					mmu-miR-6238	mmu-miR-5132-5p
mmu-miR-6962-5p				mmu-miR-1981-5p	mmu-miR-146b-5p	mmu-miR-7028-3p					mmu-miR-6239	mmu-miR-6236
mmu-miR-6963-5p				mmu-miR-2136	mmu-miR-669b-5p	mmu-miR-7029-5p					mmu-miR-6240	mmu-miR-6238
mmu-miR-6987-5p				mmu-miR-2137	mmu-miR-455-5p	mmu-miR-7032-5p					mmu-miR-6244	mmu-miR-6239
mmu-miR-7001-5p				mmu-miR-2183	mmu-miR-455-3p	mmu-miR-7039-3p					mmu-miR-6350	mmu-miR-6240
mmu-miR-7006-5p				mmu-miR-664-3p	mmu-miR-704	mmu-miR-7045-3p					mmu-miR-145b	mmu-miR-6244
mmu-miR-7029-5p				mmu-miR-2861	mmu-miR-706	mmu-miR-7046-3p					mmu-let-7j	mmu-let-7j
mmu-miR-7034-3p				mmu-miR-3064-5p	mmu-miR-708-5p	mmu-miR-7050-3p					mmu-miR-6402	mmu-miR-378c
mmu-miR-7044-5p				mmu-miR-3068-3p	mmu-miR-708-3p	mmu-miR-7061-5p					mmu-miR-6412	mmu-miR-1957b
mmu-miR-7070-5p				mmu-miR-3078-5p	mmu-miR-500-3p	mmu-miR-7063-5p					mmu-miR-30f	mmu-miR-6420
mmu-miR-7070-3p				mmu-miR-486b-5p	mmu-miR-450b-5p	mmu-miR-7075-3p					mmu-miR-6538	mmu-miR-30f
mmu-miR-7078-5p				mmu-miR-486b-3p	mmu-miR-181d-5p	mmu-miR-7116-5p					mmu-miR-6540-5p	mmu-miR-6516-3p
mmu-miR-7116-3p				mmu-miR-3074-2-3p	mmu-miR-874-5p	mmu-miR-7116-3p					mmu-miR-6910-5p	mmu-miR-6538
mmu-miR-7652-5p				mmu-miR-3110-3p	mmu-miR-874-3p	mmu-miR-7118-5p					mmu-miR-6937-5p	mmu-miR-6937-5p
mmu-miR-7661-3p				mmu-miR-374c-3p	mmu-miR-147-3p	mmu-miR-7231-5p					mmu-miR-6952-5p	mmu-miR-6945-3p
mmu-miR-7666-5p				mmu-miR-3962	mmu-miR-193b-5p	mmu-miR-7238-5p					mmu-miR-6960-5p	mmu-miR-6957-3p
mmu-miR-7668-5p				mmu-miR-3963	mmu-miR-193b-3p	mmu-miR-7578					mmu-miR-6994-5p	mmu-miR-6990-5p
mmu-miR-7669-3p				mmu-miR-3964	mmu-miR-467c-5p	mmu-miR-7651-3p					mmu-miR-7033-5p	mmu-miR-7027-5p
mmu-miR-129b-3p				mmu-miR-3965	mmu-miR-574-5p	mmu-miR-7670-5p					mmu-miR-7058-5p	mmu-miR-7046-5p
mmu-miR-292b-3p				mmu-miR-378b	mmu-miR-574-3p	mmu-miR-7670-3p					mmu-miR-7079-5p	mmu-miR-7074-5p
mmu-miR-1191b-5p				mmu-miR-101c	mmu-miR-590-3p	mmu-miR-129b-3p					mmu-miR-7116-3p	mmu-miR-7116-5p
mmu-miR-7678-3p				mmu-miR-3967	mmu-miR-92b-5p	mmu-miR-292b-3p					mmu-miR-7237-3p	mmu-miR-219b-5p
mmu-miR-126b-3p				mmu-miR-3968	mmu-miR-92b-3p	mmu-miR-7683-5p					mmu-miR-219b-3p	mmu-miR-219b-3p
mmu-miR-7688-5p				mmu-miR-3969	mmu-miR-872-5p	mmu-miR-3473f					mmu-miR-7652-5p	mmu-miR-7652-5p
mmu-miR-3473f				mmu-miR-3970	mmu-miR-877-5p	mmu-miR-142b					mmu-miR-7658-5p	mmu-miR-7667-5p
mmu-miR-142b				mmu-miR-5099	mmu-miR-582-5p	mmu-miR-497b					mmu-miR-7669-3p	mmu-miR-7669-3p
mmu-miR-8101				mmu-miR-5100	mmu-miR-582-3p	mmu-miR-3535					mmu-miR-129b-3p	mmu-miR-129b-3p
mmu-miR-8103				mmu-miR-5106	mmu-miR-669h-3p	mmu-miR-8117					mmu-miR-292b-5p	mmu-miR-292b-5p
mmu-miR-3535				mmu-miR-5107-5p	mmu-miR-1188-5p	mmu-miR-3552					mmu-miR-292b-3p	mmu-miR-292b-3p
mmu-miR-8109				mmu-miR-5108	mmu-miR-467f						mmu-miR-3473f	mmu-miR-126b-3p
mmu-miR-8117				mmu-miR-5110	mmu-miR-466j						mmu-miR-142b	mmu-miR-3473f
				mmu-miR-5112	mmu-miR-1192						mmu-miR-8109	mmu-miR-8090
				mmu-miR-5119	mmu-miR-1193-3p						mmu-miR-8117	mmu-miR-142b
				mmu-miR-5124a	mmu-miR-1194							mmu-miR-3535
				mmu-miR-5132-3p	mmu-miR-1195							mmu-miR-8109
				mmu-miR-5133	mmu-miR-1198-5p							mmu-miR-8110
				mmu-miR-5135	mmu-miR-1895							mmu-miR-8112
				mmu-miR-5627-5p	mmu-miR-1931							mmu-miR-8117
				mmu-miR-6236	mmu-miR-1933-5p
				mmu-miR-6237	mmu-miR-1934-3p
				mmu-miR-6238	mmu-miR-1945
				mmu-miR-6239	mmu-miR-1306-3p
				mmu-miR-6240	mmu-miR-1948-5p
				mmu-miR-6241	mmu-miR-669o-5p
				mmu-miR-6244	mmu-miR-1954
				mmu-miR-195b	mmu-miR-669n
				mmu-miR-6352	mmu-miR-1957a
				mmu-miR-6358	mmu-miR-1961
				mmu-miR-6368	mmu-miR-1971
				mmu-miR-6369	mmu-miR-1983
				mmu-miR-21b	mmu-miR-1839-5p
				mmu-let-7j	mmu-miR-1981-5p
				mmu-miR-6379	mmu-miR-2137
				mmu-miR-378c	mmu-miR-767
				mmu-miR-6392-5p	mmu-miR-2861
				mmu-miR-6392-3p	mmu-miR-3065-3p
				mmu-miR-6409	mmu-miR-3080-5p
				mmu-miR-6412	mmu-miR-3081-3p
				mmu-miR-6420	mmu-miR-3086-5p
				mmu-let-7k	mmu-miR-3090-3p
				mmu-miR-6899-3p	mmu-miR-344g-3p
				mmu-miR-6901-5p	mmu-miR-3102-5p
				mmu-miR-6903-3p	mmu-miR-486b-5p
				mmu-miR-6904-5p	mmu-miR-486b-3p
				mmu-miR-6905-5p	mmu-miR-3074-2-3p
				mmu-miR-6932-3p	mmu-miR-374c-3p
				mmu-miR-6933-3p	mmu-miR-3112-3p
				mmu-miR-6934-5p	mmu-miR-1912-3p
				mmu-miR-6940-5p	mmu-miR-3470a
				mmu-miR-6941-5p	mmu-miR-3470b
				mmu-miR-6942-3p	mmu-miR-3960
				mmu-miR-6946-3p	mmu-miR-3962
				mmu-miR-6963-5p	mmu-miR-3963
				mmu-miR-6973a-5p	mmu-miR-3964
				mmu-miR-6978-5p	mmu-miR-3965
				mmu-miR-6981-5p	mmu-miR-378b
				mmu-miR-6986-3p	mmu-miR-101c
				mmu-miR-6990-5p	mmu-miR-3967
				mmu-miR-7006-5p	mmu-miR-3969
				mmu-miR-7009-3p	mmu-miR-28b
				mmu-miR-7027-3p	mmu-miR-3970
				mmu-miR-7032-5p	mmu-miR-3971
				mmu-miR-7050-3p	mmu-miR-3473b
				mmu-miR-7057-3p	mmu-miR-5099
				mmu-miR-7058-5p	mmu-miR-5100
				mmu-miR-7061-5p	mmu-miR-5101
				mmu-miR-7075-5p	mmu-miR-5103
				mmu-miR-7080-5p	mmu-miR-5106
				mmu-miR-7089-3p	mmu-miR-5108
				mmu-miR-7116-3p	mmu-miR-5112
				mmu-miR-7119-3p	mmu-miR-5118
				mmu-miR-7216-3p	mmu-miR-5119
				mmu-miR-7222-5p	mmu-miR-466q
				mmu-miR-7650-5p	mmu-miR-3473d
				mmu-miR-7651-3p	mmu-miR-5124a
				mmu-miR-7654-5p	mmu-miR-5128
				mmu-miR-129b-3p	mmu-miR-5134-5p
				mmu-miR-292b-3p	mmu-miR-3544-3p
				mmu-miR-7679-3p	mmu-miR-5617-5p
				mmu-miR-219c-5p	mmu-miR-5620-3p
				mmu-miR-126b-5p	mmu-miR-6236
				mmu-miR-126b-3p	mmu-miR-6238
				mmu-miR-8097	mmu-miR-6239
				mmu-miR-142b	mmu-miR-6240
				mmu-miR-3535	mmu-miR-6244
				mmu-miR-8109	mmu-miR-195b
				mmu-miR-8117	mmu-miR-6336
				mmu-miR-8120	mmu-miR-6338
					mmu-miR-6339
					mmu-miR-6344
					mmu-miR-145b
					mmu-miR-6369
					mmu-miR-21b
					mmu-let-7j
					mmu-miR-6379
					mmu-miR-6382
					mmu-miR-378c
					mmu-miR-21c
					mmu-miR-6399
					mmu-miR-6401
					mmu-miR-6402
					mmu-miR-6409
					mmu-miR-6412
					mmu-miR-30f
					mmu-miR-6516-3p
					mmu-let-7k
					mmu-miR-3473e
					mmu-miR-6897-3p
					mmu-miR-6903-3p
					mmu-miR-6910-5p
					mmu-miR-6914-5p
					mmu-miR-6928-5p
					mmu-miR-6929-5p
					mmu-miR-6942-5p
					mmu-miR-6942-3p
					mmu-miR-6944-3p
					mmu-miR-6945-3p
					mmu-miR-6963-3p
					mmu-miR-6976-5p
					mmu-miR-6983-5p
					mmu-miR-6983-3p
					mmu-miR-6984-5p
					mmu-miR-6986-3p
					mmu-miR-6990-5p
					mmu-miR-6973b-5p
					mmu-miR-7008-5p
					mmu-miR-7027-5p
					mmu-miR-7032-5p
					mmu-miR-7046-3p
					mmu-miR-7047-5p
					mmu-miR-7060-3p
					mmu-miR-7063-3p
					mmu-miR-7076-3p
					mmu-miR-7081-3p
					mmu-miR-7082-5p
					mmu-miR-7092-5p
					mmu-miR-7093-5p
					mmu-miR-7116-5p
					mmu-miR-7116-3p
					mmu-miR-7216-3p
					mmu-miR-7226-5p
					mmu-miR-7230-3p
					mmu-miR-7238-5p
					mmu-miR-7651-3p
					mmu-miR-7658-3p
					mmu-miR-7669-3p
					mmu-miR-7670-5p
					mmu-miR-129b-3p
					mmu-miR-292b-3p
					mmu-miR-7683-3p
					mmu-miR-126b-5p
					mmu-miR-126b-3p
					mmu-miR-7688-5p
					mmu-miR-7688-3p
					mmu-miR-3473f
					mmu-miR-8095
					mmu-miR-142b
					mmu-miR-8101
					mmu-miR-3535
					mmu-miR-8113
					mmu-miR-8117

## Sheet: TableS8.snoRNA
snoRNAs detected in 13 mESC single cells in Figure 4a, 4b and 4c.
mESC_dual_small_sc1	mESC_dual_small_sc2	mESC_dual_small_sc3	mESC_small_sc4	mESC_small_sc5	mESC_small_sc6	mESC_small_sc7	mESC_small_sc8	mESC_small_sc9	mESC_small_sc10	mESC_small_sc11	mESC_small_sc12	mESC_small_sc13
Gm22357	Gm22357	Gm22357	Gm22247	Gm22357	Gm22331	Gm22193	Gm22247	Gm22357	Gm22357	Gm22193	Gm22247	Gm22193
Gm22455	Gm22455	Gm22455	Gm22357	Gm22455	Gm22357	Gm22293	Gm22357	Gm22455	Gm22455	Gm22357	Gm22270	Gm22247
Gm22489	Gm22489	Gm22489	Gm22455	Gm22571	Gm22455	Gm22357	Gm22455	Gm22489	Gm22579	Gm22455	Gm22357	Gm22357
Gm22879	Gm22879	Gm22879	Gm22486	Gm22864	Gm22489	Gm22455	Gm22486	Gm22879	Gm22865	Gm22879	Gm22455	Gm22455
Gm22980	Gm22980	Gm22980	Gm22489	Gm22865	Gm22579	Gm22489	Gm22489	Gm22980	Gm22879	Gm22980	Gm22489	Gm22486
Gm23008	Gm23008	Gm23008	Gm22865	Gm22879	Gm22865	Gm22571	Gm22865	Gm23008	Gm22980	Gm23008	Gm22676	Gm22489
Gm23017	Gm23017	Gm23130	Gm22879	Gm22980	Gm22879	Gm22865	Gm22879	Gm23130	Gm23008	Gm23017	Gm22865	Gm22571
Gm23130	Gm23130	Gm23212	Gm22980	Gm23008	Gm22980	Gm22879	Gm22980	Gm23201	Gm23017	Gm23130	Gm22879	Gm22579
Gm23201	Gm23212	Gm23344	Gm23008	Gm23017	Gm23008	Gm22980	Gm23008	Gm23212	Gm23130	Gm23201	Gm22980	Gm22864
Gm23212	Gm23245	Gm23389	Gm23017	Gm23130	Gm23017	Gm23008	Gm23017	Gm23245	Gm23187	Gm23212	Gm23008	Gm22865
Gm23344	Gm23344	Gm23650	Gm23130	Gm23212	Gm23130	Gm23017	Gm23130	Gm23262	Gm23201	Gm23245	Gm23017	Gm22879
Gm23389	Gm23389	Gm23969	Gm23201	Gm23245	Gm23136	Gm23130	Gm23201	Gm23344	Gm23212	Gm23262	Gm23130	Gm22980
Gm23456	Gm23650	Gm24067	Gm23212	Gm23344	Gm23187	Gm23168	Gm23212	Gm23389	Gm23344	Gm23389	Gm23136	Gm23008
Gm23650	Gm23969	Gm24463	Gm23245	Gm23389	Gm23201	Gm23201	Gm23245	Gm23650	Gm23389	Gm23626	Gm23201	Gm23017
Gm23969	Gm24134	Gm24494	Gm23344	Gm23650	Gm23212	Gm23212	Gm23344	Gm23969	Gm23547	Gm23650	Gm23212	Gm23130
Gm23991	Gm24299	Gm24837	Gm23389	Gm23969	Gm23344	Gm23245	Gm23389	Gm24134	Gm23626	Gm23969	Gm23344	Gm23187
Gm24044	Gm24463	Gm25091	Gm23650	Gm24067	Gm23389	Gm23344	Gm23650	Gm24148	Gm23650	Gm24067	Gm23389	Gm23201
Gm24067	Gm24494	Gm25789	Gm23969	Gm24148	Gm23598	Gm23389	Gm23969	Gm24299	Gm23795	Gm24134	Gm23455	Gm23212
Gm24134	Gm24826	Gm25878	Gm23991	Gm24299	Gm23650	Gm23455	Gm23991	Gm24357	Gm23897	Gm24148	Gm23650	Gm23344
Gm24148	Gm25091	Gm26135	Gm24067	Gm24357	Gm23795	Gm23650	Gm24067	Gm24463	Gm23969	Gm24299	Gm23969	Gm23389
Gm24299	Gm25117	Gm26224	Gm24134	Gm24463	Gm23969	Gm23969	Gm24134	Gm24494	Gm24067	Gm24357	Gm23991	Gm23626
Gm24357	Gm25419	Gm26457	Gm24148	Gm24494	Gm23991	Gm23991	Gm24148	Gm24837	Gm24134	Gm24463	Gm24044	Gm23650
Gm24463	Gm25789	Snord110	Gm24299	Gm24826	Gm24134	Gm24067	Gm24262	Gm25091	Gm24148	Gm24494	Gm24067	Gm23925
Gm24494	Gm25878	Snord111	Gm24357	Gm25055	Gm24148	Gm24134	Gm24299	Gm25788	Gm24262	Gm25091	Gm24119	Gm23969
Gm24837	Gm26135	Snord12	Gm24411	Gm25091	Gm24262	Gm24148	Gm24357	Gm25789	Gm24299	Gm25117	Gm24134	Gm23991
Gm25091	Gm26224	Snord21	Gm24463	Gm25419	Gm24299	Gm24262	Gm24411	Gm25878	Gm24357	Gm25789	Gm24148	Gm24067
Gm25117	Gm26457	Snord45c	Gm24494	Gm25480	Gm24339	Gm24299	Gm24463	Gm26135	Gm24451	Gm25802	Gm24299	Gm24119
Gm25506	Rnu3a	Snord47	Gm24826	Gm25789	Gm24357	Gm24339	Gm24494	Gm26224	Gm24463	Gm25878	Gm24355	Gm24134
Gm25789	Snord110	Snord50a	Gm25091	Gm25791	Gm24463	Gm24355	Gm24826	Gm26293	Gm24494	Gm26135	Gm24357	Gm24148
Gm25791	Snord111	Snord50b	Gm25117	Gm25802	Gm24494	Gm24357	Gm25091	Gm26330	Gm24826	Gm26224	Gm24455	Gm24299
Gm25802	Snord12	Snord55	Gm25419	Gm25878	Gm24826	Gm24412	Gm25117	Gm26457	Gm24837	Gm26293	Gm24463	Gm24339
Gm25878	Snord14d	Snord59a	Gm25506	Gm26135	Gm25091	Gm24463	Gm25410	Rnu3a	Gm25091	Gm26330	Gm24494	Gm24357
Gm26135	Snord21	Snord68	Gm25789	Gm26224	Gm25117	Gm24494	Gm25419	Snora9	Gm25117	Gm26457	Gm24727	Gm24463
Gm26224	Snord32a	Snord80	Gm25791	Gm26236	Gm25419	Gm24826	Gm25789	Snord100	Gm25125	Scar9	Gm24826	Gm24494
Gm26236	Snord37	Snord82	Gm25802	Gm26293	Gm25569	Gm24837	Gm25791	Snord110	Gm25419	Snora9	Gm24837	Gm24826
Gm26293	Snord45c	Snord87	Gm25878	Gm26330	Gm25771	Gm25091	Gm25802	Snord111	Gm25480	Snord100	Gm24888	Gm24837
Gm26330	Snord47	Snord99	Gm26135	Gm26457	Gm25789	Gm25117	Gm25878	Snord12	Gm25582	Snord110	Gm25091	Gm25091
Gm26457	Snord50b		Gm26224	Rnu3a	Gm25791	Gm25188	Gm26132	Snord14d	Gm25767	Snord12	Gm25117	Gm25117
Rnu3a	Snord55		Gm26236	Snora9	Gm25802	Gm25419	Gm26135	Snord17	Gm25789	Snord13	Gm25419	Gm25410
Snora75	Snord57		Gm26293	Snord111	Gm25878	Gm25506	Gm26175	Snord21	Gm25802	Snord14c	Gm25506	Gm25419
Snord110	Snord59a		Gm26330	Snord12	Gm26079	Gm25569	Gm26224	Snord32a	Gm25878	Snord15b	Gm25789	Gm25480
Snord111	Snord68		Gm26457	Snord14c	Gm26135	Gm25771	Gm26236	Snord34	Gm26132	Snord21	Gm25791	Gm25506
Snord12	Snord82		Rnu3a	Snord14d	Gm26224	Gm25789	Gm26293	Snord37	Gm26135	Snord37	Gm25878	Gm25635
Snord14c	Snord87		Snora73a	Snord21	Gm26236	Gm25791	Gm26330	Snord45c	Gm26224	Snord45c	Gm25907	Gm25683
Snord14d			Snora73b	Snord37	Gm26247	Gm25802	Gm26457	Snord47	Gm26457	Snord47	Gm26135	Gm25789
Snord15b			Snord110	Snord38a	Gm26293	Gm25878	Rnu3a	Snord50a	Rnu3a	Snord50a	Gm26224	Gm25791
Snord21			Snord111	Snord47	Gm26330	Gm26135	Snora24	Snord50b	Scar10	Snord50b	Gm26236	Gm25878
Snord32a			Snord12	Snord50a	Gm26457	Gm26224	Snora73a	Snord55	Snhg7	Snord55	Gm26293	Gm26135
Snord34			Snord13	Snord50b	Rnu3a	Gm26236	Snora73b	Snord57	Snora16a	Snord57	Gm26330	Gm26175
Snord37			Snord14c	Snord55	Rnu73b	Gm26293	Snord110	Snord59a	Snora26	Snord59a	Gm26457	Gm26224
Snord38a			Snord14d	Snord57	Snora3	Gm26330	Snord111	Snord68	Snora3	Snord64	Gm26493	Gm26236
Snord45c			Snord15b	Snord59a	Snora68	Gm26457	Snord12	Snord71	Snora33	Snord68	Rnu3a	Gm26293
Snord47			Snord17	Snord68	Snora73a	Rnu3a	Snord13	Snord80	Snora61	Snord80	Rnu73b	Gm26330
Snord50a			Snord21	Snord80	Snora73b	Snora62	Snord14c	Snord82	Snora65	Snord82	Snora24	Gm26397
Snord50b			Snord32a	Snord82	Snord107	Snora73a	Snord14d	Snord87	Snora68	Snord87	Snora3	Gm26448
Snord55			Snord34	Snord87	Snord110	Snora73b	Snord15a	Snord99	Snora73b	Snord99	Snora44	Gm26457
Snord57			Snord37	Snord99	Snord111	Snord100	Snord15b		Snora75		Snora61	Gm26493
Snord59a			Snord38a		Snord12	Snord110	Snord17		Snord110		Snora62	Rnu3a
Snord68			Snord45c		Snord14c	Snord111	Snord21		Snord111		Snora68	Rnu73b
Snord80			Snord47		Snord14d	Snord12	Snord32a		Snord12		Snora73a	Scar9
Snord82			Snord50a		Snord15b	Snord15a	Snord37		Snord14c		Snora73b	Snora16a
Snord87			Snord50b		Snord16a	Snord15b	Snord45c		Snord15b		Snora9	Snora30
Snord99			Snord55		Snord17	Snord17	Snord47		Snord21		Snord100	Snora61
			Snord57		Snord21	Snord21	Snord50a		Snord32a		Snord107	Snora73a
			Snord59a		Snord32a	Snord32a	Snord50b		Snord34		Snord11	Snora73b
			Snord68		Snord37	Snord37	Snord55		Snord45c		Snord110	Snora9
			Snord78		Snord45b	Snord45c	Snord57		Snord47		Snord111	Snord100
			Snord80		Snord45c	Snord47	Snord59a		Snord50a		Snord12	Snord107
			Snord82		Snord47	Snord50a	Snord68		Snord50b		Snord14c	Snord110
			Snord87		Snord50a	Snord50b	Snord78		Snord55		Snord14d	Snord111
			Snord99		Snord50b	Snord55	Snord80		Snord57		Snord14e	Snord12
					Snord55	Snord57	Snord82		Snord59a		Snord15b	Snord13
					Snord57	Snord59a	Snord87		Snord64		Snord16a	Snord14c
					Snord59a	Snord64	Snord99		Snord68		Snord17	Snord14d
					Snord64	Snord68			Snord80		Snord21	Snord14e
					Snord68	Snord80			Snord82		Snord32a	Snord15a
					Snord82	Snord82			Snord87		Snord33	Snord15b
					Snord87	Snord88a			Snord99		Snord34	Snord16a
					Snord90	Snord88c					Snord37	Snord17
					Snord98	Snord99					Snord45c	Snord21
					Snord99						Snord47	Snord32a
											Snord50a	Snord33
											Snord50b	Snord34
											Snord55	Snord37
											Snord57	Snord38a
											Snord59a	Snord45c
											Snord64	Snord47
											Snord68	Snord50a
											Snord71	Snord50b
											Snord80	Snord55
											Snord82	Snord57
											Snord87	Snord59a
											Snord93	Snord68
											Snord99	Snord70
												Snord71
												Snord80
												Snord82
												Snord87
												Snord88a
												Snord88c
												Snord93
												Snord98
												Snord99

## Sheet: TableS9.tsRNA
tsRNAs detected in 13 mESC single cells in Figure 4a, 4b and 4c.
mESC_dual_small_sc1	mESC_dual_small_sc2	mESC_dual_small_sc3	mESC_small_sc4	mESC_small_sc5	mESC_small_sc6	mESC_small_sc7	mESC_small_sc8	mESC_small_sc9	mESC_small_sc10	mESC_small_sc11	mESC_small_sc12	mESC_small_sc13
Mus_musculus_tR-Ala-AGC-1-1	Mus_musculus_tR-Ala-AGC-1-1	Mus_musculus_tR-Ala-AGC-1-1	Mus_musculus_tR-Ala-AGC-1-1	Mus_musculus_tR-Ala-AGC-10-1	Mus_musculus_tR-Ala-AGC-1-1	Mus_musculus_tR-Ala-AGC-1-1	Mus_musculus_tR-Ala-AGC-1-1	Mus_musculus_tR-Ala-AGC-10-1	Mus_musculus_tR-Ala-AGC-11-1	Mus_musculus_tR-Ala-AGC-1-1	Mus_musculus_tR-Ala-AGC-10-1	Mus_musculus_tR-Ala-AGC-10-1
Mus_musculus_tR-Ala-AGC-11-1	Mus_musculus_tR-Ala-AGC-11-1	Mus_musculus_tR-Ala-AGC-11-1	Mus_musculus_tR-Ala-AGC-11-1	Mus_musculus_tR-Ala-AGC-1-1	Mus_musculus_tR-Ala-AGC-11-1	Mus_musculus_tR-Ala-AGC-11-1	Mus_musculus_tR-Ala-AGC-11-1	Mus_musculus_tR-Ala-AGC-1-1	Mus_musculus_tR-Ala-AGC-13-1	Mus_musculus_tR-Ala-AGC-16-1	Mus_musculus_tR-Ala-AGC-1-1	Mus_musculus_tR-Ala-AGC-1-1
Mus_musculus_tR-Ala-AGC-13-1	Mus_musculus_tR-Ala-AGC-13-1	Mus_musculus_tR-Ala-AGC-13-1	Mus_musculus_tR-Ala-AGC-13-1	Mus_musculus_tR-Ala-AGC-11-1	Mus_musculus_tR-Ala-AGC-12-1	Mus_musculus_tR-Ala-AGC-13-1	Mus_musculus_tR-Ala-AGC-13-1	Mus_musculus_tR-Ala-AGC-11-1	Mus_musculus_tR-Ala-AGC-17-1	Mus_musculus_tR-Ala-AGC-2-1	Mus_musculus_tR-Ala-AGC-11-1	Mus_musculus_tR-Ala-AGC-11-1
Mus_musculus_tR-Ala-AGC-14-1	Mus_musculus_tR-Ala-AGC-14-1	Mus_musculus_tR-Ala-AGC-15-1	Mus_musculus_tR-Ala-AGC-16-1	Mus_musculus_tR-Ala-AGC-13-1	Mus_musculus_tR-Ala-AGC-13-1	Mus_musculus_tR-Ala-AGC-14-1	Mus_musculus_tR-Ala-AGC-14-1	Mus_musculus_tR-Ala-AGC-13-1	Mus_musculus_tR-Ala-AGC-2-1	Mus_musculus_tR-Ala-AGC-2-2	Mus_musculus_tR-Ala-AGC-12-1	Mus_musculus_tR-Ala-AGC-13-1
Mus_musculus_tR-Ala-AGC-16-1	Mus_musculus_tR-Ala-AGC-16-1	Mus_musculus_tR-Ala-AGC-16-1	Mus_musculus_tR-Ala-AGC-18-1	Mus_musculus_tR-Ala-AGC-14-1	Mus_musculus_tR-Ala-AGC-14-1	Mus_musculus_tR-Ala-AGC-15-1	Mus_musculus_tR-Ala-AGC-15-1	Mus_musculus_tR-Ala-AGC-16-1	Mus_musculus_tR-Ala-GGC-3-1	Mus_musculus_tR-Ala-AGC-3-1	Mus_musculus_tR-Ala-AGC-13-1	Mus_musculus_tR-Ala-AGC-14-1
Mus_musculus_tR-Ala-AGC-18-1	Mus_musculus_tR-Ala-AGC-2-1	Mus_musculus_tR-Ala-AGC-19-1	Mus_musculus_tR-Ala-AGC-19-1	Mus_musculus_tR-Ala-AGC-15-1	Mus_musculus_tR-Ala-AGC-15-1	Mus_musculus_tR-Ala-AGC-16-1	Mus_musculus_tR-Ala-AGC-16-1	Mus_musculus_tR-Ala-AGC-2-1	Mus_musculus_tR-Ala-TGC-2-1	Mus_musculus_tR-Ala-AGC-4-1	Mus_musculus_tR-Ala-AGC-16-1	Mus_musculus_tR-Ala-AGC-16-1
Mus_musculus_tR-Ala-AGC-19-1	Mus_musculus_tR-Ala-AGC-2-2	Mus_musculus_tR-Ala-AGC-2-1	Mus_musculus_tR-Ala-AGC-2-1	Mus_musculus_tR-Ala-AGC-16-1	Mus_musculus_tR-Ala-AGC-16-1	Mus_musculus_tR-Ala-AGC-17-1	Mus_musculus_tR-Ala-AGC-18-1	Mus_musculus_tR-Ala-AGC-2-2	Mus_musculus_tR-Ala-TGC-8-1	Mus_musculus_tR-Ala-AGC-4-2	Mus_musculus_tR-Ala-AGC-19-1	Mus_musculus_tR-Ala-AGC-17-1
Mus_musculus_tR-Ala-AGC-2-1	Mus_musculus_tR-Ala-AGC-3-1	Mus_musculus_tR-Ala-AGC-2-2	Mus_musculus_tR-Ala-AGC-2-2	Mus_musculus_tR-Ala-AGC-19-1	Mus_musculus_tR-Ala-AGC-17-1	Mus_musculus_tR-Ala-AGC-18-1	Mus_musculus_tR-Ala-AGC-19-1	Mus_musculus_tR-Ala-AGC-3-1	Mus_musculus_tR-Arg-CCT-4-1	Mus_musculus_tR-Ala-CGC-3-1	Mus_musculus_tR-Ala-AGC-2-1	Mus_musculus_tR-Ala-AGC-18-1
Mus_musculus_tR-Ala-AGC-2-2	Mus_musculus_tR-Ala-AGC-8-1	Mus_musculus_tR-Ala-AGC-3-1	Mus_musculus_tR-Ala-AGC-3-1	Mus_musculus_tR-Ala-AGC-2-1	Mus_musculus_tR-Ala-AGC-18-1	Mus_musculus_tR-Ala-AGC-19-1	Mus_musculus_tR-Ala-AGC-2-1	Mus_musculus_tR-Ala-AGC-4-1	Mus_musculus_tR-Arg-TCG-1-1	Mus_musculus_tR-Ala-CGC-4-1	Mus_musculus_tR-Ala-AGC-2-2	Mus_musculus_tR-Ala-AGC-19-1
Mus_musculus_tR-Ala-AGC-3-1	Mus_musculus_tR-Ala-AGC-9-1	Mus_musculus_tR-Ala-AGC-6-1	Mus_musculus_tR-Ala-AGC-8-1	Mus_musculus_tR-Ala-AGC-2-2	Mus_musculus_tR-Ala-AGC-19-1	Mus_musculus_tR-Ala-AGC-2-1	Mus_musculus_tR-Ala-AGC-2-2	Mus_musculus_tR-Ala-AGC-5-3	Mus_musculus_tR-Asp-GTC-1-10	Mus_musculus_tR-Ala-CGC-5-1	Mus_musculus_tR-Ala-AGC-3-1	Mus_musculus_tR-Ala-AGC-2-1
Mus_musculus_tR-Ala-AGC-4-1	Mus_musculus_tR-Ala-CGC-1-1	Mus_musculus_tR-Ala-AGC-7-1	Mus_musculus_tR-Ala-CGC-1-1	Mus_musculus_tR-Ala-AGC-3-1	Mus_musculus_tR-Ala-AGC-2-1	Mus_musculus_tR-Ala-AGC-2-2	Mus_musculus_tR-Ala-AGC-3-1	Mus_musculus_tR-Ala-AGC-6-1	Mus_musculus_tR-Asp-GTC-1-11	Mus_musculus_tR-Ala-CGC-6-1	Mus_musculus_tR-Ala-AGC-4-1	Mus_musculus_tR-Ala-AGC-2-2
Mus_musculus_tR-Ala-AGC-4-2	Mus_musculus_tR-Ala-CGC-1-2	Mus_musculus_tR-Ala-AGC-8-1	Mus_musculus_tR-Ala-CGC-1-2	Mus_musculus_tR-Ala-AGC-5-3	Mus_musculus_tR-Ala-AGC-2-2	Mus_musculus_tR-Ala-AGC-3-1	Mus_musculus_tR-Ala-AGC-8-1	Mus_musculus_tR-Ala-AGC-7-1	Mus_musculus_tR-Asp-GTC-1-12	Mus_musculus_tR-Ala-CGC-7-1	Mus_musculus_tR-Ala-AGC-4-2	Mus_musculus_tR-Ala-AGC-3-1
Mus_musculus_tR-Ala-AGC-5-2	Mus_musculus_tR-Ala-CGC-2-1	Mus_musculus_tR-Ala-AGC-9-1	Mus_musculus_tR-Ala-CGC-7-1	Mus_musculus_tR-Ala-AGC-7-1	Mus_musculus_tR-Ala-AGC-3-1	Mus_musculus_tR-Ala-AGC-8-1	Mus_musculus_tR-Ala-AGC-9-1	Mus_musculus_tR-Ala-CGC-1-1	Mus_musculus_tR-Asp-GTC-1-13	Mus_musculus_tR-Ala-GGC-3-1	Mus_musculus_tR-Ala-AGC-5-1	Mus_musculus_tR-Ala-AGC-5-1
Mus_musculus_tR-Ala-AGC-6-1	Mus_musculus_tR-Ala-CGC-5-1	Mus_musculus_tR-Ala-CGC-1-1	Mus_musculus_tR-Ala-GGC-1-1	Mus_musculus_tR-Ala-AGC-8-1	Mus_musculus_tR-Ala-AGC-6-1	Mus_musculus_tR-Ala-CGC-1-1	Mus_musculus_tR-Ala-CGC-1-1	Mus_musculus_tR-Ala-CGC-1-2	Mus_musculus_tR-Asp-GTC-1-4	Mus_musculus_tR-Ala-TGC-1-1	Mus_musculus_tR-Ala-AGC-5-2	Mus_musculus_tR-Ala-AGC-5-2
Mus_musculus_tR-Ala-AGC-8-1	Mus_musculus_tR-Ala-GGC-1-1	Mus_musculus_tR-Ala-CGC-1-2	Mus_musculus_tR-Ala-GGC-3-1	Mus_musculus_tR-Ala-AGC-9-1	Mus_musculus_tR-Ala-AGC-9-1	Mus_musculus_tR-Ala-CGC-2-1	Mus_musculus_tR-Ala-CGC-1-2	Mus_musculus_tR-Ala-CGC-2-1	Mus_musculus_tR-Asp-GTC-1-6	Mus_musculus_tR-Ala-TGC-2-1	Mus_musculus_tR-Ala-AGC-5-3	Mus_musculus_tR-Ala-AGC-5-3
Mus_musculus_tR-Ala-AGC-9-1	Mus_musculus_tR-Ala-GGC-2-1	Mus_musculus_tR-Ala-CGC-2-1	Mus_musculus_tR-Ala-GGC-4-1	Mus_musculus_tR-Ala-CGC-1-1	Mus_musculus_tR-Ala-CGC-1-1	Mus_musculus_tR-Ala-CGC-3-1	Mus_musculus_tR-Ala-CGC-2-1	Mus_musculus_tR-Ala-CGC-3-1	Mus_musculus_tR-Asp-GTC-2-1	Mus_musculus_tR-Ala-TGC-3-1	Mus_musculus_tR-Ala-AGC-7-1	Mus_musculus_tR-Ala-AGC-7-1
Mus_musculus_tR-Ala-CGC-1-1	Mus_musculus_tR-Ala-GGC-3-1	Mus_musculus_tR-Ala-CGC-3-1	Mus_musculus_tR-Ala-TGC-1-1	Mus_musculus_tR-Ala-CGC-1-2	Mus_musculus_tR-Ala-CGC-1-2	Mus_musculus_tR-Ala-CGC-3-2	Mus_musculus_tR-Ala-CGC-3-1	Mus_musculus_tR-Ala-CGC-3-3	Mus_musculus_tR-Cys-GCA-1-2	Mus_musculus_tR-Ala-TGC-5-1	Mus_musculus_tR-Ala-AGC-8-1	Mus_musculus_tR-Ala-AGC-8-1
Mus_musculus_tR-Ala-CGC-1-2	Mus_musculus_tR-Ala-TGC-1-1	Mus_musculus_tR-Ala-CGC-3-2	Mus_musculus_tR-Ala-TGC-2-1	Mus_musculus_tR-Ala-CGC-2-1	Mus_musculus_tR-Ala-CGC-2-1	Mus_musculus_tR-Ala-CGC-3-3	Mus_musculus_tR-Ala-CGC-3-2	Mus_musculus_tR-Ala-TGC-1-1	Mus_musculus_tR-Cys-GCA-5-1	Mus_musculus_tR-Ala-TGC-5-2	Mus_musculus_tR-Ala-AGC-9-1	Mus_musculus_tR-Ala-CGC-1-1
Mus_musculus_tR-Ala-CGC-3-1	Mus_musculus_tR-Ala-TGC-2-1	Mus_musculus_tR-Ala-CGC-3-3	Mus_musculus_tR-Ala-TGC-3-1	Mus_musculus_tR-Ala-CGC-3-1	Mus_musculus_tR-Ala-CGC-3-1	Mus_musculus_tR-Ala-CGC-4-1	Mus_musculus_tR-Ala-CGC-3-3	Mus_musculus_tR-Ala-TGC-2-1	Mus_musculus_tR-Cys-GCA-8-1	Mus_musculus_tR-Ala-TGC-5-3	Mus_musculus_tR-Ala-CGC-1-1	Mus_musculus_tR-Ala-CGC-1-2
Mus_musculus_tR-Ala-CGC-3-2	Mus_musculus_tR-Ala-TGC-3-1	Mus_musculus_tR-Ala-CGC-4-1	Mus_musculus_tR-Ala-TGC-4-1	Mus_musculus_tR-Ala-CGC-3-2	Mus_musculus_tR-Ala-CGC-3-3	Mus_musculus_tR-Ala-CGC-5-1	Mus_musculus_tR-Ala-CGC-4-1	Mus_musculus_tR-Ala-TGC-4-1	Mus_musculus_tR-Gln-CTG-2-1	Mus_musculus_tR-Ala-TGC-6-1	Mus_musculus_tR-Ala-CGC-1-2	Mus_musculus_tR-Ala-CGC-2-1
Mus_musculus_tR-Ala-CGC-3-3	Mus_musculus_tR-Ala-TGC-4-1	Mus_musculus_tR-Ala-CGC-6-1	Mus_musculus_tR-Ala-TGC-5-1	Mus_musculus_tR-Ala-CGC-3-3	Mus_musculus_tR-Ala-CGC-4-1	Mus_musculus_tR-Ala-CGC-6-1	Mus_musculus_tR-Ala-CGC-5-1	Mus_musculus_tR-Ala-TGC-5-1	Mus_musculus_tR-Gln-CTG-2-2	Mus_musculus_tR-Ala-TGC-7-2	Mus_musculus_tR-Ala-CGC-2-1	Mus_musculus_tR-Ala-CGC-3-1
Mus_musculus_tR-Ala-CGC-4-1	Mus_musculus_tR-Ala-TGC-5-1	Mus_musculus_tR-Ala-GGC-1-1	Mus_musculus_tR-Ala-TGC-5-2	Mus_musculus_tR-Ala-CGC-4-1	Mus_musculus_tR-Ala-CGC-5-1	Mus_musculus_tR-Ala-GGC-1-1	Mus_musculus_tR-Ala-CGC-6-1	Mus_musculus_tR-Ala-TGC-5-2	Mus_musculus_tR-Gln-CTG-2-3	Mus_musculus_tR-Arg-CCT-4-1	Mus_musculus_tR-Ala-CGC-3-1	Mus_musculus_tR-Ala-CGC-3-2
Mus_musculus_tR-Ala-CGC-5-1	Mus_musculus_tR-Ala-TGC-5-2	Mus_musculus_tR-Ala-GGC-3-1	Mus_musculus_tR-Ala-TGC-5-3	Mus_musculus_tR-Ala-CGC-5-1	Mus_musculus_tR-Ala-CGC-6-1	Mus_musculus_tR-Ala-GGC-2-1	Mus_musculus_tR-Ala-CGC-7-1	Mus_musculus_tR-Ala-TGC-5-3	Mus_musculus_tR-Gln-CTG-2-4	Mus_musculus_tR-Asp-GTC-1-8	Mus_musculus_tR-Ala-CGC-3-2	Mus_musculus_tR-Ala-CGC-3-3
Mus_musculus_tR-Ala-CGC-7-1	Mus_musculus_tR-Ala-TGC-5-3	Mus_musculus_tR-Ala-GGC-4-1	Mus_musculus_tR-Ala-TGC-6-1	Mus_musculus_tR-Ala-CGC-6-1	Mus_musculus_tR-Ala-CGC-7-1	Mus_musculus_tR-Ala-GGC-3-1	Mus_musculus_tR-Ala-GGC-2-1	Mus_musculus_tR-Ala-TGC-6-1	Mus_musculus_tR-Gln-CTG-3-2	Mus_musculus_tR-Asp-GTC-1-9	Mus_musculus_tR-Ala-CGC-3-3	Mus_musculus_tR-Ala-CGC-4-1
Mus_musculus_tR-Ala-GGC-2-1	Mus_musculus_tR-Ala-TGC-6-1	Mus_musculus_tR-Ala-TGC-1-1	Mus_musculus_tR-Ala-TGC-7-1	Mus_musculus_tR-Ala-CGC-7-1	Mus_musculus_tR-Ala-GGC-2-1	Mus_musculus_tR-Ala-GGC-4-1	Mus_musculus_tR-Ala-GGC-3-1	Mus_musculus_tR-Ala-TGC-7-1	Mus_musculus_tR-Gln-CTG-4-1	Mus_musculus_tR-Cys-GCA-1-1	Mus_musculus_tR-Ala-CGC-5-1	Mus_musculus_tR-Ala-CGC-5-1
Mus_musculus_tR-Ala-GGC-3-1	Mus_musculus_tR-Ala-TGC-7-1	Mus_musculus_tR-Ala-TGC-2-1	Mus_musculus_tR-Ala-TGC-7-2	Mus_musculus_tR-Ala-GGC-1-1	Mus_musculus_tR-Ala-GGC-3-1	Mus_musculus_tR-Ala-TGC-1-1	Mus_musculus_tR-Ala-GGC-4-1	Mus_musculus_tR-Ala-TGC-7-2	Mus_musculus_tR-Gln-CTG-6-1	Mus_musculus_tR-Cys-GCA-1-2	Mus_musculus_tR-Ala-CGC-6-1	Mus_musculus_tR-Ala-CGC-6-1
Mus_musculus_tR-Ala-GGC-4-1	Mus_musculus_tR-Ala-TGC-7-2	Mus_musculus_tR-Ala-TGC-3-1	Mus_musculus_tR-Ala-TGC-8-1	Mus_musculus_tR-Ala-GGC-2-1	Mus_musculus_tR-Ala-GGC-4-1	Mus_musculus_tR-Ala-TGC-2-1	Mus_musculus_tR-Ala-TGC-1-1	Mus_musculus_tR-Ala-TGC-8-1	Mus_musculus_tR-Gln-CTG-7-1	Mus_musculus_tR-Cys-GCA-13-1	Mus_musculus_tR-Ala-CGC-7-1	Mus_musculus_tR-Ala-CGC-7-1
Mus_musculus_tR-Ala-TGC-1-1	Mus_musculus_tR-Ala-TGC-8-1	Mus_musculus_tR-Ala-TGC-4-1	Mus_musculus_tR-Arg-CCT-1-1	Mus_musculus_tR-Ala-GGC-3-1	Mus_musculus_tR-Ala-TGC-1-1	Mus_musculus_tR-Ala-TGC-4-1	Mus_musculus_tR-Ala-TGC-2-1	Mus_musculus_tR-Arg-ACG-1-1	Mus_musculus_tR-Glu-CTC-1-1	Mus_musculus_tR-Cys-GCA-27-1	Mus_musculus_tR-Ala-GGC-1-1	Mus_musculus_tR-Ala-GGC-1-1
Mus_musculus_tR-Ala-TGC-2-1	Mus_musculus_tR-Asp-GTC-1-10	Mus_musculus_tR-Ala-TGC-5-1	Mus_musculus_tR-Asn-GTT-2-1	Mus_musculus_tR-Ala-GGC-4-1	Mus_musculus_tR-Ala-TGC-2-1	Mus_musculus_tR-Ala-TGC-5-1	Mus_musculus_tR-Ala-TGC-3-1	Mus_musculus_tR-Arg-ACG-1-2	Mus_musculus_tR-Glu-CTC-1-2	Mus_musculus_tR-Cys-GCA-3-1	Mus_musculus_tR-Ala-GGC-4-1	Mus_musculus_tR-Ala-GGC-3-1
Mus_musculus_tR-Ala-TGC-3-1	Mus_musculus_tR-Asp-GTC-2-1	Mus_musculus_tR-Ala-TGC-5-2	Mus_musculus_tR-Asn-GTT-3-2	Mus_musculus_tR-Ala-TGC-1-1	Mus_musculus_tR-Ala-TGC-3-1	Mus_musculus_tR-Ala-TGC-5-2	Mus_musculus_tR-Ala-TGC-4-1	Mus_musculus_tR-Arg-ACG-1-3	Mus_musculus_tR-Glu-CTC-1-3	Mus_musculus_tR-Cys-GCA-4-10	Mus_musculus_tR-Ala-TGC-1-1	Mus_musculus_tR-Ala-TGC-1-1
Mus_musculus_tR-Ala-TGC-4-1	Mus_musculus_tR-Cys-GCA-11-1	Mus_musculus_tR-Ala-TGC-5-3	Mus_musculus_tR-Asn-GTT-3-6	Mus_musculus_tR-Ala-TGC-2-1	Mus_musculus_tR-Ala-TGC-4-1	Mus_musculus_tR-Ala-TGC-5-3	Mus_musculus_tR-Ala-TGC-5-1	Mus_musculus_tR-Arg-ACG-3-1	Mus_musculus_tR-Glu-CTC-1-4	Mus_musculus_tR-Gln-CTG-3-2	Mus_musculus_tR-Ala-TGC-2-1	Mus_musculus_tR-Ala-TGC-2-1
Mus_musculus_tR-Ala-TGC-5-1	Mus_musculus_tR-Cys-GCA-1-2	Mus_musculus_tR-Ala-TGC-6-1	Mus_musculus_tR-Asn-GTT-3-9	Mus_musculus_tR-Ala-TGC-4-1	Mus_musculus_tR-Ala-TGC-5-1	Mus_musculus_tR-Ala-TGC-6-1	Mus_musculus_tR-Ala-TGC-5-2	Mus_musculus_tR-Arg-ACG-3-2	Mus_musculus_tR-Glu-CTC-1-5	Mus_musculus_tR-Gln-CTG-7-1	Mus_musculus_tR-Ala-TGC-3-1	Mus_musculus_tR-Ala-TGC-3-1
Mus_musculus_tR-Ala-TGC-5-2	Mus_musculus_tR-Cys-GCA-2-1	Mus_musculus_tR-Ala-TGC-7-1	Mus_musculus_tR-Asn-GTT-4-1	Mus_musculus_tR-Ala-TGC-5-1	Mus_musculus_tR-Ala-TGC-5-2	Mus_musculus_tR-Ala-TGC-7-1	Mus_musculus_tR-Ala-TGC-5-3	Mus_musculus_tR-Arg-CCG-3-1	Mus_musculus_tR-Glu-CTC-1-6	Mus_musculus_tR-Gln-TTG-1-1	Mus_musculus_tR-Ala-TGC-4-1	Mus_musculus_tR-Ala-TGC-4-1
Mus_musculus_tR-Ala-TGC-5-3	Mus_musculus_tR-Cys-GCA-4-22	Mus_musculus_tR-Ala-TGC-7-2	Mus_musculus_tR-Asp-GTC-1-1	Mus_musculus_tR-Ala-TGC-5-2	Mus_musculus_tR-Ala-TGC-5-3	Mus_musculus_tR-Ala-TGC-7-2	Mus_musculus_tR-Ala-TGC-6-1	Mus_musculus_tR-Arg-CCT-2-2	Mus_musculus_tR-Glu-CTC-1-7	Mus_musculus_tR-Gln-TTG-3-2	Mus_musculus_tR-Ala-TGC-5-1	Mus_musculus_tR-Ala-TGC-5-1
Mus_musculus_tR-Ala-TGC-6-1	Mus_musculus_tR-Cys-GCA-8-1	Mus_musculus_tR-Ala-TGC-8-1	Mus_musculus_tR-Asp-GTC-1-10	Mus_musculus_tR-Ala-TGC-5-3	Mus_musculus_tR-Ala-TGC-6-1	Mus_musculus_tR-Ala-TGC-8-1	Mus_musculus_tR-Ala-TGC-7-1	Mus_musculus_tR-Arg-CCT-4-1	Mus_musculus_tR-Glu-CTC-1-8	Mus_musculus_tR-Glu-CTC-1-1	Mus_musculus_tR-Ala-TGC-5-2	Mus_musculus_tR-Ala-TGC-5-2
Mus_musculus_tR-Ala-TGC-7-1	Mus_musculus_tR-Gln-CTG-2-1	Mus_musculus_tR-Arg-CCT-1-1	Mus_musculus_tR-Asp-GTC-1-13	Mus_musculus_tR-Ala-TGC-6-1	Mus_musculus_tR-Ala-TGC-7-1	Mus_musculus_tR-Arg-ACG-1-1	Mus_musculus_tR-Ala-TGC-7-2	Mus_musculus_tR-Arg-TCG-1-1	Mus_musculus_tR-Glu-CTC-1-9	Mus_musculus_tR-Glu-CTC-1-2	Mus_musculus_tR-Ala-TGC-6-1	Mus_musculus_tR-Ala-TGC-5-3
Mus_musculus_tR-Ala-TGC-7-2	Mus_musculus_tR-Gln-CTG-2-2	Mus_musculus_tR-Arg-CCT-2-1	Mus_musculus_tR-Asp-GTC-1-7	Mus_musculus_tR-Ala-TGC-7-1	Mus_musculus_tR-Ala-TGC-7-2	Mus_musculus_tR-Arg-ACG-1-2	Mus_musculus_tR-Ala-TGC-8-1	Mus_musculus_tR-Arg-TCG-2-1	Mus_musculus_tR-Glu-CTC-2-1	Mus_musculus_tR-Glu-CTC-1-3	Mus_musculus_tR-Ala-TGC-7-1	Mus_musculus_tR-Ala-TGC-6-1
Mus_musculus_tR-Ala-TGC-8-1	Mus_musculus_tR-Gln-CTG-2-3	Mus_musculus_tR-Arg-CCT-2-2	Mus_musculus_tR-Asp-GTC-1-8	Mus_musculus_tR-Ala-TGC-7-2	Mus_musculus_tR-Ala-TGC-8-1	Mus_musculus_tR-Arg-ACG-1-3	Mus_musculus_tR-Arg-ACG-1-1	Mus_musculus_tR-Asn-GTT-3-1	Mus_musculus_tR-Glu-TTC-1-3	Mus_musculus_tR-Glu-CTC-1-4	Mus_musculus_tR-Ala-TGC-7-2	Mus_musculus_tR-Ala-TGC-7-1
Mus_musculus_tR-Arg-ACG-1-1	Mus_musculus_tR-Gln-CTG-2-4	Mus_musculus_tR-Arg-CCT-3-1	Mus_musculus_tR-Asp-GTC-1-9	Mus_musculus_tR-Ala-TGC-8-1	Mus_musculus_tR-Arg-ACG-1-1	Mus_musculus_tR-Arg-ACG-2-1	Mus_musculus_tR-Arg-ACG-1-2	Mus_musculus_tR-Asn-GTT-3-4	Mus_musculus_tR-Glu-TTC-1-4	Mus_musculus_tR-Glu-CTC-1-5	Mus_musculus_tR-Ala-TGC-8-1	Mus_musculus_tR-Ala-TGC-7-2
Mus_musculus_tR-Arg-ACG-1-2	Mus_musculus_tR-Gln-CTG-7-1	Mus_musculus_tR-Arg-CCT-4-1	Mus_musculus_tR-Cys-ACA-1-1	Mus_musculus_tR-Arg-ACG-1-2	Mus_musculus_tR-Arg-ACG-1-2	Mus_musculus_tR-Arg-ACG-3-1	Mus_musculus_tR-Arg-ACG-1-3	Mus_musculus_tR-Asn-GTT-3-7	Mus_musculus_tR-Glu-TTC-2-1	Mus_musculus_tR-Glu-CTC-1-6	Mus_musculus_tR-Arg-ACG-1-1	Mus_musculus_tR-Ala-TGC-8-1
Mus_musculus_tR-Arg-ACG-1-3	Mus_musculus_tR-Glu-CTC-1-3	Mus_musculus_tR-Arg-TCG-1-1	Mus_musculus_tR-Cys-GCA-1-1	Mus_musculus_tR-Arg-ACG-3-1	Mus_musculus_tR-Arg-ACG-1-3	Mus_musculus_tR-Arg-ACG-3-2	Mus_musculus_tR-Arg-ACG-3-1	Mus_musculus_tR-Asp-GTC-1-10	Mus_musculus_tR-Glu-TTC-2-2	Mus_musculus_tR-Glu-CTC-1-7	Mus_musculus_tR-Arg-ACG-1-2	Mus_musculus_tR-Arg-ACG-1-1
Mus_musculus_tR-Arg-ACG-2-1	Mus_musculus_tR-Glu-CTC-1-8	Mus_musculus_tR-Arg-TCT-4-1	Mus_musculus_tR-Cys-GCA-1-2	Mus_musculus_tR-Arg-ACG-3-2	Mus_musculus_tR-Arg-ACG-2-1	Mus_musculus_tR-Arg-CCG-2-1	Mus_musculus_tR-Arg-ACG-3-2	Mus_musculus_tR-Asp-GTC-1-12	Mus_musculus_tR-Glu-TTC-3-1	Mus_musculus_tR-Glu-CTC-1-8	Mus_musculus_tR-Arg-ACG-1-3	Mus_musculus_tR-Arg-ACG-1-2
Mus_musculus_tR-Arg-ACG-3-1	Mus_musculus_tR-Glu-CTC-1-9	Mus_musculus_tR-Asp-GTC-1-12	Mus_musculus_tR-Cys-GCA-13-1	Mus_musculus_tR-Arg-CCG-3-1	Mus_musculus_tR-Arg-ACG-3-1	Mus_musculus_tR-Arg-CCG-3-1	Mus_musculus_tR-Arg-CCT-3-1	Mus_musculus_tR-Asp-GTC-1-13	Mus_musculus_tR-Glu-TTC-3-2	Mus_musculus_tR-Glu-CTC-1-9	Mus_musculus_tR-Arg-ACG-2-1	Mus_musculus_tR-Arg-ACG-1-3
Mus_musculus_tR-Arg-ACG-3-2	Mus_musculus_tR-Glu-CTC-3-1	Mus_musculus_tR-Asp-GTC-1-2	Mus_musculus_tR-Cys-GCA-20-1	Mus_musculus_tR-Arg-CCT-1-1	Mus_musculus_tR-Arg-ACG-3-2	Mus_musculus_tR-Arg-CCT-3-1	Mus_musculus_tR-Arg-TCG-2-1	Mus_musculus_tR-Asp-GTC-1-3	Mus_musculus_tR-Gly-ACC-2-1	Mus_musculus_tR-Glu-CTC-2-1	Mus_musculus_tR-Arg-ACG-3-1	Mus_musculus_tR-Arg-ACG-2-1
Mus_musculus_tR-Arg-CCG-1-1	Mus_musculus_tR-Glu-CTC-5-1	Mus_musculus_tR-Asp-GTC-1-3	Mus_musculus_tR-Cys-GCA-2-1	Mus_musculus_tR-Arg-TCG-1-1	Mus_musculus_tR-Arg-CCG-1-1	Mus_musculus_tR-Arg-CCT-4-1	Mus_musculus_tR-Arg-TCT-1-1	Mus_musculus_tR-Asp-GTC-1-4	Mus_musculus_tR-Gly-CCC-1-1	Mus_musculus_tR-Glu-CTC-5-1	Mus_musculus_tR-Arg-ACG-3-2	Mus_musculus_tR-Arg-ACG-3-1
Mus_musculus_tR-Arg-CCG-2-1	Mus_musculus_tR-Glu-TTC-1-3	Mus_musculus_tR-Asp-GTC-1-4	Mus_musculus_tR-Cys-GCA-27-1	Mus_musculus_tR-Arg-TCG-3-2	Mus_musculus_tR-Arg-CCG-2-1	Mus_musculus_tR-Arg-TCG-2-1	Mus_musculus_tR-Arg-TCT-2-1	Mus_musculus_tR-Asp-GTC-1-5	Mus_musculus_tR-Gly-CCC-1-2	Mus_musculus_tR-Glu-CTC-6-1	Mus_musculus_tR-Arg-CCG-1-1	Mus_musculus_tR-Arg-ACG-3-2
Mus_musculus_tR-Arg-CCG-3-1	Mus_musculus_tR-Glu-TTC-2-2	Mus_musculus_tR-Asp-GTC-1-7	Mus_musculus_tR-Cys-GCA-3-4	Mus_musculus_tR-Arg-TCG-4-1	Mus_musculus_tR-Arg-CCG-3-1	Mus_musculus_tR-Arg-TCT-1-1	Mus_musculus_tR-Arg-TCT-3-1	Mus_musculus_tR-Asp-GTC-1-6	Mus_musculus_tR-Gly-CCC-2-1	Mus_musculus_tR-Glu-TTC-1-1	Mus_musculus_tR-Arg-CCG-3-1	Mus_musculus_tR-Arg-CCG-3-1
Mus_musculus_tR-Arg-CCT-1-1	Mus_musculus_tR-Gly-ACC-2-1	Mus_musculus_tR-Asp-GTC-1-8	Mus_musculus_tR-Cys-GCA-7-1	Mus_musculus_tR-Arg-TCT-2-1	Mus_musculus_tR-Arg-CCT-1-1	Mus_musculus_tR-Arg-TCT-2-1	Mus_musculus_tR-Arg-TCT-5-1	Mus_musculus_tR-Asp-GTC-1-8	Mus_musculus_tR-Gly-CCC-2-2	Mus_musculus_tR-Glu-TTC-2-1	Mus_musculus_tR-Arg-CCT-1-1	Mus_musculus_tR-Arg-CCT-2-1
Mus_musculus_tR-Arg-CCT-2-1	Mus_musculus_tR-Gly-CCC-2-1	Mus_musculus_tR-Asp-GTC-3-1	Mus_musculus_tR-Cys-GCA-8-1	Mus_musculus_tR-Arg-TCT-3-1	Mus_musculus_tR-Arg-CCT-2-1	Mus_musculus_tR-Arg-TCT-3-1	Mus_musculus_tR-Arg-TCT-6-1	Mus_musculus_tR-Asp-GTC-1-9	Mus_musculus_tR-Gly-CCC-3-1	Mus_musculus_tR-Glu-TTC-2-2	Mus_musculus_tR-Arg-CCT-2-1	Mus_musculus_tR-Arg-CCT-2-2
Mus_musculus_tR-Arg-CCT-2-2	Mus_musculus_tR-Gly-CCC-2-2	Mus_musculus_tR-Asp-GTC-4-1	Mus_musculus_tR-Gln-CTG-1-1	Mus_musculus_tR-Arg-TCT-4-1	Mus_musculus_tR-Arg-CCT-2-2	Mus_musculus_tR-Arg-TCT-4-1	Mus_musculus_tR-Asn-GTT-1-1	Mus_musculus_tR-Cys-GCA-8-1	Mus_musculus_tR-Gly-CCC-5-1	Mus_musculus_tR-Glu-TTC-3-1	Mus_musculus_tR-Arg-CCT-2-2	Mus_musculus_tR-Arg-TCG-2-1
Mus_musculus_tR-Arg-CCT-3-1	Mus_musculus_tR-Gly-CCC-4-1	Mus_musculus_tR-Cys-GCA-20-1	Mus_musculus_tR-Gln-CTG-2-1	Mus_musculus_tR-Asn-GTT-1-1	Mus_musculus_tR-Arg-CCT-3-1	Mus_musculus_tR-Asn-GTT-1-1	Mus_musculus_tR-Asn-GTT-2-1	Mus_musculus_tR-Gln-CTG-7-1	Mus_musculus_tR-Gly-GCC-1-1	Mus_musculus_tR-Glu-TTC-3-2	Mus_musculus_tR-Arg-CCT-3-1	Mus_musculus_tR-Arg-TCG-3-2
Mus_musculus_tR-Arg-TCG-2-1	Mus_musculus_tR-Gly-CCC-5-1	Mus_musculus_tR-Cys-GCA-3-4	Mus_musculus_tR-Gln-CTG-3-1	Mus_musculus_tR-Asn-GTT-2-1	Mus_musculus_tR-Arg-CCT-4-1	Mus_musculus_tR-Asn-GTT-3-1	Mus_musculus_tR-Asn-GTT-3-1	Mus_musculus_tR-Gln-TTG-1-1	Mus_musculus_tR-Gly-GCC-1-2	Mus_musculus_tR-Gly-ACC-2-1	Mus_musculus_tR-Arg-CCT-4-1	Mus_musculus_tR-Arg-TCT-1-1
Mus_musculus_tR-Arg-TCG-3-2	Mus_musculus_tR-Gly-GCC-1-1	Mus_musculus_tR-Cys-GCA-4-16	Mus_musculus_tR-Gln-CTG-3-3	Mus_musculus_tR-Asn-GTT-3-3	Mus_musculus_tR-Arg-TCG-1-1	Mus_musculus_tR-Asn-GTT-3-2	Mus_musculus_tR-Asn-GTT-3-2	Mus_musculus_tR-Gln-TTG-2-1	Mus_musculus_tR-Gly-GCC-1-3	Mus_musculus_tR-Gly-CCC-1-1	Mus_musculus_tR-Arg-TCG-2-1	Mus_musculus_tR-Arg-TCT-2-1
Mus_musculus_tR-Arg-TCG-4-1	Mus_musculus_tR-Gly-GCC-1-2	Mus_musculus_tR-Cys-GCA-5-1	Mus_musculus_tR-Gln-CTG-7-1	Mus_musculus_tR-Asn-GTT-3-5	Mus_musculus_tR-Arg-TCG-2-1	Mus_musculus_tR-Asn-GTT-3-3	Mus_musculus_tR-Asn-GTT-3-3	Mus_musculus_tR-Gln-TTG-3-2	Mus_musculus_tR-Gly-GCC-2-1	Mus_musculus_tR-Gly-CCC-1-2	Mus_musculus_tR-Arg-TCG-3-1	Mus_musculus_tR-Arg-TCT-3-1
Mus_musculus_tR-Arg-TCT-2-1	Mus_musculus_tR-Gly-GCC-1-3	Mus_musculus_tR-Gln-CTG-1-1	Mus_musculus_tR-Gln-TTG-1-1	Mus_musculus_tR-Asn-GTT-3-6	Mus_musculus_tR-Arg-TCG-3-1	Mus_musculus_tR-Asn-GTT-3-4	Mus_musculus_tR-Asn-GTT-3-4	Mus_musculus_tR-Gln-TTG-5-1	Mus_musculus_tR-Gly-GCC-2-2	Mus_musculus_tR-Gly-CCC-2-1	Mus_musculus_tR-Arg-TCG-3-2	Mus_musculus_tR-Arg-TCT-4-1
Mus_musculus_tR-Asp-GTC-1-1	Mus_musculus_tR-Gly-GCC-2-1	Mus_musculus_tR-Gln-CTG-2-1	Mus_musculus_tR-Gln-TTG-5-1	Mus_musculus_tR-Asn-GTT-3-8	Mus_musculus_tR-Arg-TCG-4-1	Mus_musculus_tR-Asn-GTT-3-5	Mus_musculus_tR-Asn-GTT-3-5	Mus_musculus_tR-Gln-TTG-6-1	Mus_musculus_tR-Gly-GCC-2-3	Mus_musculus_tR-Gly-CCC-2-2	Mus_musculus_tR-Arg-TCG-4-1	Mus_musculus_tR-Arg-TCT-6-1
Mus_musculus_tR-Asp-GTC-1-10	Mus_musculus_tR-Gly-GCC-2-2	Mus_musculus_tR-Gln-CTG-3-1	Mus_musculus_tR-Glu-CTC-1-1	Mus_musculus_tR-Asn-GTT-4-1	Mus_musculus_tR-Arg-TCT-1-1	Mus_musculus_tR-Asn-GTT-3-9	Mus_musculus_tR-Asn-GTT-3-6	Mus_musculus_tR-Glu-CTC-1-1	Mus_musculus_tR-Gly-GCC-2-4	Mus_musculus_tR-Gly-CCC-4-1	Mus_musculus_tR-Arg-TCT-1-1	Mus_musculus_tR-Asn-GTT-1-1
Mus_musculus_tR-Asp-GTC-1-11	Mus_musculus_tR-Gly-GCC-2-3	Mus_musculus_tR-Gln-CTG-3-3	Mus_musculus_tR-Glu-CTC-1-2	Mus_musculus_tR-Asp-GTC-1-1	Mus_musculus_tR-Arg-TCT-2-1	Mus_musculus_tR-Asp-GTC-1-1	Mus_musculus_tR-Asn-GTT-3-7	Mus_musculus_tR-Glu-CTC-1-2	Mus_musculus_tR-Gly-GCC-2-5	Mus_musculus_tR-Gly-CCC-5-1	Mus_musculus_tR-Arg-TCT-3-1	Mus_musculus_tR-Asn-GTT-2-1
Mus_musculus_tR-Asp-GTC-1-12	Mus_musculus_tR-Gly-GCC-2-4	Mus_musculus_tR-Gln-CTG-7-1	Mus_musculus_tR-Glu-CTC-1-3	Mus_musculus_tR-Asp-GTC-1-10	Mus_musculus_tR-Arg-TCT-3-1	Mus_musculus_tR-Asp-GTC-1-11	Mus_musculus_tR-Asn-GTT-3-8	Mus_musculus_tR-Glu-CTC-1-3	Mus_musculus_tR-Gly-GCC-2-6	Mus_musculus_tR-Gly-GCC-1-1	Mus_musculus_tR-Asn-GTT-2-1	Mus_musculus_tR-Asn-GTT-3-1
Mus_musculus_tR-Asp-GTC-1-13	Mus_musculus_tR-Gly-GCC-2-5	Mus_musculus_tR-Gln-TTG-3-2	Mus_musculus_tR-Glu-CTC-1-4	Mus_musculus_tR-Asp-GTC-1-11	Mus_musculus_tR-Arg-TCT-4-1	Mus_musculus_tR-Asp-GTC-1-12	Mus_musculus_tR-Asn-GTT-3-9	Mus_musculus_tR-Glu-CTC-1-4	Mus_musculus_tR-Gly-GCC-2-7	Mus_musculus_tR-Gly-GCC-1-2	Mus_musculus_tR-Asn-GTT-3-2	Mus_musculus_tR-Asn-GTT-3-2
Mus_musculus_tR-Asp-GTC-1-2	Mus_musculus_tR-Gly-GCC-2-6	Mus_musculus_tR-Gln-TTG-5-1	Mus_musculus_tR-Glu-CTC-1-5	Mus_musculus_tR-Asp-GTC-1-12	Mus_musculus_tR-Arg-TCT-5-1	Mus_musculus_tR-Asp-GTC-1-13	Mus_musculus_tR-Asp-GTC-1-1	Mus_musculus_tR-Glu-CTC-1-5	Mus_musculus_tR-Gly-GCC-3-1	Mus_musculus_tR-Gly-GCC-1-3	Mus_musculus_tR-Asp-GTC-1-1	Mus_musculus_tR-Asn-GTT-3-3
Mus_musculus_tR-Asp-GTC-1-3	Mus_musculus_tR-Gly-GCC-2-7	Mus_musculus_tR-Glu-CTC-1-1	Mus_musculus_tR-Glu-CTC-1-6	Mus_musculus_tR-Asp-GTC-1-2	Mus_musculus_tR-Arg-TCT-6-1	Mus_musculus_tR-Asp-GTC-1-2	Mus_musculus_tR-Asp-GTC-1-10	Mus_musculus_tR-Glu-CTC-1-6	Mus_musculus_tR-Gly-GCC-4-1	Mus_musculus_tR-Gly-GCC-2-1	Mus_musculus_tR-Asp-GTC-1-10	Mus_musculus_tR-Asn-GTT-3-4
Mus_musculus_tR-Asp-GTC-1-4	Mus_musculus_tR-Gly-GCC-2-8	Mus_musculus_tR-Glu-CTC-1-2	Mus_musculus_tR-Glu-CTC-1-7	Mus_musculus_tR-Asp-GTC-1-3	Mus_musculus_tR-Asn-GTT-1-1	Mus_musculus_tR-Asp-GTC-1-3	Mus_musculus_tR-Asp-GTC-1-11	Mus_musculus_tR-Glu-CTC-1-7	Mus_musculus_tR-Gly-GCC-5-1	Mus_musculus_tR-Gly-GCC-2-2	Mus_musculus_tR-Asp-GTC-1-11	Mus_musculus_tR-Asn-GTT-3-5
Mus_musculus_tR-Asp-GTC-1-5	Mus_musculus_tR-Gly-GCC-3-1	Mus_musculus_tR-Glu-CTC-1-3	Mus_musculus_tR-Glu-CTC-1-8	Mus_musculus_tR-Asp-GTC-1-4	Mus_musculus_tR-Asn-GTT-2-1	Mus_musculus_tR-Asp-GTC-1-4	Mus_musculus_tR-Asp-GTC-1-12	Mus_musculus_tR-Glu-CTC-1-8	Mus_musculus_tR-Gly-GCC-6-1	Mus_musculus_tR-Gly-GCC-2-3	Mus_musculus_tR-Asp-GTC-1-12	Mus_musculus_tR-Asn-GTT-3-6
Mus_musculus_tR-Asp-GTC-1-6	Mus_musculus_tR-Gly-GCC-4-1	Mus_musculus_tR-Glu-CTC-1-4	Mus_musculus_tR-Glu-CTC-1-9	Mus_musculus_tR-Asp-GTC-1-5	Mus_musculus_tR-Asn-GTT-3-1	Mus_musculus_tR-Asp-GTC-1-6	Mus_musculus_tR-Asp-GTC-1-13	Mus_musculus_tR-Glu-CTC-1-9	Mus_musculus_tR-Gly-TCC-1-3	Mus_musculus_tR-Gly-GCC-2-4	Mus_musculus_tR-Asp-GTC-1-13	Mus_musculus_tR-Asn-GTT-3-7
Mus_musculus_tR-Asp-GTC-1-7	Mus_musculus_tR-Gly-GCC-5-1	Mus_musculus_tR-Glu-CTC-1-5	Mus_musculus_tR-Glu-CTC-4-1	Mus_musculus_tR-Asp-GTC-1-6	Mus_musculus_tR-Asn-GTT-3-2	Mus_musculus_tR-Asp-GTC-1-7	Mus_musculus_tR-Asp-GTC-1-2	Mus_musculus_tR-Glu-CTC-2-1	Mus_musculus_tR-Ile-AAT-1-2	Mus_musculus_tR-Gly-GCC-2-5	Mus_musculus_tR-Asp-GTC-1-2	Mus_musculus_tR-Asn-GTT-3-8
Mus_musculus_tR-Asp-GTC-1-8	Mus_musculus_tR-His-GTG-1-1	Mus_musculus_tR-Glu-CTC-1-6	Mus_musculus_tR-Glu-TTC-1-1	Mus_musculus_tR-Asp-GTC-1-7	Mus_musculus_tR-Asn-GTT-3-3	Mus_musculus_tR-Asp-GTC-1-8	Mus_musculus_tR-Asp-GTC-1-3	Mus_musculus_tR-Glu-CTC-3-1	Mus_musculus_tR-Ile-AAT-1-5	Mus_musculus_tR-Gly-GCC-2-6	Mus_musculus_tR-Asp-GTC-1-3	Mus_musculus_tR-Asn-GTT-3-9
Mus_musculus_tR-Asp-GTC-1-9	Mus_musculus_tR-His-GTG-2-2	Mus_musculus_tR-Glu-CTC-1-7	Mus_musculus_tR-Glu-TTC-1-2	Mus_musculus_tR-Asp-GTC-1-8	Mus_musculus_tR-Asn-GTT-3-4	Mus_musculus_tR-Asp-GTC-1-9	Mus_musculus_tR-Asp-GTC-1-4	Mus_musculus_tR-Glu-TTC-1-1	Mus_musculus_tR-Ile-TAT-3-1	Mus_musculus_tR-Gly-GCC-2-7	Mus_musculus_tR-Asp-GTC-1-4	Mus_musculus_tR-Asp-GTC-1-1
Mus_musculus_tR-Asp-GTC-2-1	Mus_musculus_tR-His-GTG-2-3	Mus_musculus_tR-Glu-CTC-1-8	Mus_musculus_tR-Glu-TTC-1-3	Mus_musculus_tR-Asp-GTC-1-9	Mus_musculus_tR-Asn-GTT-3-5	Mus_musculus_tR-Asp-GTC-2-1	Mus_musculus_tR-Asp-GTC-1-5	Mus_musculus_tR-Glu-TTC-1-2	Mus_musculus_tR-iMet-CAT-1-1	Mus_musculus_tR-Gly-GCC-2-8	Mus_musculus_tR-Asp-GTC-1-5	Mus_musculus_tR-Asp-GTC-1-10
Mus_musculus_tR-Asp-GTC-3-1	Mus_musculus_tR-His-GTG-2-5	Mus_musculus_tR-Glu-CTC-1-9	Mus_musculus_tR-Glu-TTC-1-4	Mus_musculus_tR-Asp-GTC-2-1	Mus_musculus_tR-Asn-GTT-3-7	Mus_musculus_tR-Asp-GTC-4-1	Mus_musculus_tR-Asp-GTC-1-6	Mus_musculus_tR-Glu-TTC-1-3	Mus_musculus_tR-iMet-CAT-1-3	Mus_musculus_tR-Gly-GCC-3-1	Mus_musculus_tR-Asp-GTC-1-6	Mus_musculus_tR-Asp-GTC-1-11
Mus_musculus_tR-Asp-GTC-4-1	Mus_musculus_tR-iMet-CAT-1-5	Mus_musculus_tR-Glu-TTC-1-1	Mus_musculus_tR-Glu-TTC-2-1	Mus_musculus_tR-Asp-GTC-3-1	Mus_musculus_tR-Asn-GTT-3-8	Mus_musculus_tR-Cys-ACA-1-1	Mus_musculus_tR-Asp-GTC-1-7	Mus_musculus_tR-Glu-TTC-1-4	Mus_musculus_tR-iMet-CAT-1-6	Mus_musculus_tR-Gly-GCC-4-1	Mus_musculus_tR-Asp-GTC-1-7	Mus_musculus_tR-Asp-GTC-1-12
Mus_musculus_tR-Cys-GCA-1-1	Mus_musculus_tR-Leu-CAA-1-1	Mus_musculus_tR-Glu-TTC-1-2	Mus_musculus_tR-Glu-TTC-2-2	Mus_musculus_tR-Asp-GTC-4-1	Mus_musculus_tR-Asn-GTT-3-9	Mus_musculus_tR-Cys-GCA-1-1	Mus_musculus_tR-Asp-GTC-1-8	Mus_musculus_tR-Glu-TTC-2-1	Mus_musculus_tR-Leu-AAG-1-1	Mus_musculus_tR-Gly-GCC-5-1	Mus_musculus_tR-Asp-GTC-1-8	Mus_musculus_tR-Asp-GTC-1-13
Mus_musculus_tR-Cys-GCA-1-2	Mus_musculus_tR-Leu-TAG-4-1	Mus_musculus_tR-Glu-TTC-1-4	Mus_musculus_tR-Glu-TTC-3-1	Mus_musculus_tR-Cys-ACA-1-1	Mus_musculus_tR-Asp-GTC-1-1	Mus_musculus_tR-Cys-GCA-11-1	Mus_musculus_tR-Asp-GTC-1-9	Mus_musculus_tR-Glu-TTC-2-2	Mus_musculus_tR-Leu-AAG-1-3	Mus_musculus_tR-Gly-GCC-6-1	Mus_musculus_tR-Asp-GTC-1-9	Mus_musculus_tR-Asp-GTC-1-2
Mus_musculus_tR-Cys-GCA-13-1	Mus_musculus_tR-Lys-CTT-10-1	Mus_musculus_tR-Glu-TTC-2-1	Mus_musculus_tR-Gly-ACC-2-1	Mus_musculus_tR-Cys-GCA-1-1	Mus_musculus_tR-Asp-GTC-1-10	Mus_musculus_tR-Cys-GCA-1-2	Mus_musculus_tR-Asp-GTC-2-1	Mus_musculus_tR-Glu-TTC-3-1	Mus_musculus_tR-Leu-CAG-2-3	Mus_musculus_tR-Gly-TCC-1-1	Mus_musculus_tR-Asp-GTC-2-1	Mus_musculus_tR-Asp-GTC-1-3
Mus_musculus_tR-Cys-GCA-16-1	Mus_musculus_tR-Lys-CTT-1-1	Mus_musculus_tR-Glu-TTC-2-2	Mus_musculus_tR-Gly-CCC-1-1	Mus_musculus_tR-Cys-GCA-11-1	Mus_musculus_tR-Asp-GTC-1-11	Mus_musculus_tR-Cys-GCA-13-1	Mus_musculus_tR-Asp-GTC-3-1	Mus_musculus_tR-Gly-ACC-2-1	Mus_musculus_tR-Leu-TAA-3-1	Mus_musculus_tR-Gly-TCC-1-3	Mus_musculus_tR-Cys-GCA-1-1	Mus_musculus_tR-Asp-GTC-1-4
Mus_musculus_tR-Cys-GCA-2-1	Mus_musculus_tR-Lys-CTT-11-1	Mus_musculus_tR-Gly-ACC-2-1	Mus_musculus_tR-Gly-CCC-2-1	Mus_musculus_tR-Cys-GCA-1-2	Mus_musculus_tR-Asp-GTC-1-12	Mus_musculus_tR-Cys-GCA-14-1	Mus_musculus_tR-Asp-GTC-4-1	Mus_musculus_tR-Gly-CCC-1-1	Mus_musculus_tR-Leu-TAG-1-1	Mus_musculus_tR-Gly-TCC-1-4	Mus_musculus_tR-Cys-GCA-1-2	Mus_musculus_tR-Asp-GTC-1-5
Mus_musculus_tR-Cys-GCA-28-1	Mus_musculus_tR-Lys-CTT-17-1	Mus_musculus_tR-Gly-CCC-1-1	Mus_musculus_tR-Gly-CCC-2-2	Mus_musculus_tR-Cys-GCA-12-1	Mus_musculus_tR-Asp-GTC-1-13	Mus_musculus_tR-Cys-GCA-19-1	Mus_musculus_tR-Cys-ACA-1-1	Mus_musculus_tR-Gly-CCC-1-2	Mus_musculus_tR-Leu-TAG-4-1	Mus_musculus_tR-Gly-TCC-1-6	Mus_musculus_tR-Cys-GCA-2-1	Mus_musculus_tR-Asp-GTC-1-6
Mus_musculus_tR-Cys-GCA-3-1	Mus_musculus_tR-Lys-CTT-2-1	Mus_musculus_tR-Gly-CCC-1-2	Mus_musculus_tR-Gly-CCC-3-1	Mus_musculus_tR-Cys-GCA-13-1	Mus_musculus_tR-Asp-GTC-1-2	Mus_musculus_tR-Cys-GCA-20-1	Mus_musculus_tR-Cys-GCA-10-1	Mus_musculus_tR-Gly-CCC-2-1	Mus_musculus_tR-Lys-CTT-1-1	Mus_musculus_tR-His-ATG-1-1	Mus_musculus_tR-Cys-GCA-3-1	Mus_musculus_tR-Asp-GTC-1-7
Mus_musculus_tR-Cys-GCA-3-2	Mus_musculus_tR-Lys-CTT-3-1	Mus_musculus_tR-Gly-CCC-2-2	Mus_musculus_tR-Gly-CCC-4-1	Mus_musculus_tR-Cys-GCA-15-1	Mus_musculus_tR-Asp-GTC-1-3	Mus_musculus_tR-Cys-GCA-2-1	Mus_musculus_tR-Cys-GCA-1-1	Mus_musculus_tR-Gly-CCC-2-2	Mus_musculus_tR-Lys-CTT-16-1	Mus_musculus_tR-His-GTG-1-1	Mus_musculus_tR-Cys-GCA-3-2	Mus_musculus_tR-Asp-GTC-1-8
Mus_musculus_tR-Cys-GCA-3-3	Mus_musculus_tR-Lys-CTT-3-2	Mus_musculus_tR-Gly-CCC-3-1	Mus_musculus_tR-Gly-CCC-5-1	Mus_musculus_tR-Cys-GCA-16-1	Mus_musculus_tR-Asp-GTC-1-4	Mus_musculus_tR-Cys-GCA-21-1	Mus_musculus_tR-Cys-GCA-1-2	Mus_musculus_tR-Gly-CCC-5-1	Mus_musculus_tR-Lys-CTT-18-1	Mus_musculus_tR-His-GTG-2-1	Mus_musculus_tR-Cys-GCA-3-3	Mus_musculus_tR-Asp-GTC-1-9
Mus_musculus_tR-Cys-GCA-3-4	Mus_musculus_tR-Lys-CTT-3-3	Mus_musculus_tR-Gly-CCC-4-1	Mus_musculus_tR-Gly-GCC-1-1	Mus_musculus_tR-Cys-GCA-20-1	Mus_musculus_tR-Asp-GTC-1-5	Mus_musculus_tR-Cys-GCA-27-1	Mus_musculus_tR-Cys-GCA-12-1	Mus_musculus_tR-Gly-GCC-1-1	Mus_musculus_tR-Lys-CTT-2-1	Mus_musculus_tR-His-GTG-2-2	Mus_musculus_tR-Cys-GCA-3-4	Mus_musculus_tR-Asp-GTC-2-1
Mus_musculus_tR-Cys-GCA-4-6	Mus_musculus_tR-Lys-CTT-3-4	Mus_musculus_tR-Gly-CCC-5-1	Mus_musculus_tR-Gly-GCC-1-2	Mus_musculus_tR-Cys-GCA-2-1	Mus_musculus_tR-Asp-GTC-1-6	Mus_musculus_tR-Cys-GCA-28-1	Mus_musculus_tR-Cys-GCA-13-1	Mus_musculus_tR-Gly-GCC-1-2	Mus_musculus_tR-Lys-CTT-3-1	Mus_musculus_tR-His-GTG-2-3	Mus_musculus_tR-Cys-GCA-5-1	Mus_musculus_tR-Asp-GTC-4-1
Mus_musculus_tR-Cys-GCA-8-1	Mus_musculus_tR-Lys-CTT-3-5	Mus_musculus_tR-Gly-GCC-1-1	Mus_musculus_tR-Gly-GCC-1-3	Mus_musculus_tR-Cys-GCA-22-1	Mus_musculus_tR-Asp-GTC-1-7	Mus_musculus_tR-Cys-GCA-3-1	Mus_musculus_tR-Cys-GCA-14-1	Mus_musculus_tR-Gly-GCC-1-3	Mus_musculus_tR-Lys-CTT-3-2	Mus_musculus_tR-His-GTG-2-4	Mus_musculus_tR-Cys-GCA-8-1	Mus_musculus_tR-Cys-GCA-10-1
Mus_musculus_tR-Gln-CTG-1-1	Mus_musculus_tR-Lys-CTT-3-6	Mus_musculus_tR-Gly-GCC-1-2	Mus_musculus_tR-Gly-GCC-2-1	Mus_musculus_tR-Cys-GCA-26-1	Mus_musculus_tR-Asp-GTC-1-8	Mus_musculus_tR-Cys-GCA-3-2	Mus_musculus_tR-Cys-GCA-15-1	Mus_musculus_tR-Gly-GCC-2-1	Mus_musculus_tR-Lys-CTT-3-3	Mus_musculus_tR-His-GTG-2-5	Mus_musculus_tR-Gln-CTG-1-1	Mus_musculus_tR-Cys-GCA-1-1
Mus_musculus_tR-Gln-CTG-2-1	Mus_musculus_tR-Lys-CTT-3-7	Mus_musculus_tR-Gly-GCC-2-1	Mus_musculus_tR-Gly-GCC-2-2	Mus_musculus_tR-Cys-GCA-3-1	Mus_musculus_tR-Asp-GTC-1-9	Mus_musculus_tR-Cys-GCA-3-3	Mus_musculus_tR-Cys-GCA-17-1	Mus_musculus_tR-Gly-GCC-2-2	Mus_musculus_tR-Lys-CTT-3-4	Mus_musculus_tR-His-GTG-2-6	Mus_musculus_tR-Gln-CTG-2-1	Mus_musculus_tR-Cys-GCA-11-1
Mus_musculus_tR-Gln-CTG-2-2	Mus_musculus_tR-Lys-CTT-8-1	Mus_musculus_tR-Gly-GCC-2-2	Mus_musculus_tR-Gly-GCC-2-3	Mus_musculus_tR-Cys-GCA-3-2	Mus_musculus_tR-Asp-GTC-2-1	Mus_musculus_tR-Cys-GCA-3-4	Mus_musculus_tR-Cys-GCA-20-1	Mus_musculus_tR-Gly-GCC-2-3	Mus_musculus_tR-Lys-CTT-3-5	Mus_musculus_tR-His-GTG-2-7	Mus_musculus_tR-Gln-CTG-2-2	Mus_musculus_tR-Cys-GCA-1-2
Mus_musculus_tR-Gln-CTG-2-3	Mus_musculus_tR-Lys-TTT-1-1	Mus_musculus_tR-Gly-GCC-2-3	Mus_musculus_tR-Gly-GCC-2-4	Mus_musculus_tR-Cys-GCA-3-3	Mus_musculus_tR-Cys-ACA-1-1	Mus_musculus_tR-Cys-GCA-4-1	Mus_musculus_tR-Cys-GCA-2-1	Mus_musculus_tR-Gly-GCC-2-4	Mus_musculus_tR-Lys-CTT-3-7	Mus_musculus_tR-His-GTG-2-8	Mus_musculus_tR-Gln-CTG-2-3	Mus_musculus_tR-Cys-GCA-13-1
Mus_musculus_tR-Gln-CTG-3-1	Mus_musculus_tR-Lys-TTT-1-2	Mus_musculus_tR-Gly-GCC-2-4	Mus_musculus_tR-Gly-GCC-2-5	Mus_musculus_tR-Cys-GCA-3-4	Mus_musculus_tR-Cys-GCA-1-1	Mus_musculus_tR-Cys-GCA-4-21	Mus_musculus_tR-Cys-GCA-22-1	Mus_musculus_tR-Gly-GCC-2-5	Mus_musculus_tR-Lys-CTT-8-1	Mus_musculus_tR-His-GTG-3-1	Mus_musculus_tR-Gln-CTG-2-4	Mus_musculus_tR-Cys-GCA-14-1
Mus_musculus_tR-Gln-CTG-3-2	Mus_musculus_tR-Lys-TTT-1-3	Mus_musculus_tR-Gly-GCC-2-5	Mus_musculus_tR-Gly-GCC-2-6	Mus_musculus_tR-Cys-GCA-4-8	Mus_musculus_tR-Cys-GCA-1-2	Mus_musculus_tR-Cys-GCA-4-29	Mus_musculus_tR-Cys-GCA-23-1	Mus_musculus_tR-Gly-GCC-2-6	Mus_musculus_tR-Lys-TTT-1-1	Mus_musculus_tR-Ile-AAT-1-1	Mus_musculus_tR-Gln-CTG-3-1	Mus_musculus_tR-Cys-GCA-15-1
Mus_musculus_tR-Gln-CTG-3-3	Mus_musculus_tR-Lys-TTT-1-4	Mus_musculus_tR-Gly-GCC-2-6	Mus_musculus_tR-Gly-GCC-2-7	Mus_musculus_tR-Cys-GCA-5-1	Mus_musculus_tR-Cys-GCA-12-1	Mus_musculus_tR-Cys-GCA-4-9	Mus_musculus_tR-Cys-GCA-24-1	Mus_musculus_tR-Gly-GCC-2-7	Mus_musculus_tR-Lys-TTT-1-2	Mus_musculus_tR-Ile-AAT-1-2	Mus_musculus_tR-Gln-CTG-3-2	Mus_musculus_tR-Cys-GCA-16-1
Mus_musculus_tR-Gln-CTG-7-1	Mus_musculus_tR-Lys-TTT-1-5	Mus_musculus_tR-Gly-GCC-2-7	Mus_musculus_tR-Gly-GCC-2-8	Mus_musculus_tR-Cys-GCA-7-1	Mus_musculus_tR-Cys-GCA-13-1	Mus_musculus_tR-Cys-GCA-6-1	Mus_musculus_tR-Cys-GCA-26-1	Mus_musculus_tR-Gly-GCC-2-8	Mus_musculus_tR-Lys-TTT-1-3	Mus_musculus_tR-Ile-AAT-1-3	Mus_musculus_tR-Gln-CTG-3-3	Mus_musculus_tR-Cys-GCA-18-1
Mus_musculus_tR-Gln-TTG-1-1	Mus_musculus_tR-Lys-TTT-1-6	Mus_musculus_tR-Gly-GCC-2-8	Mus_musculus_tR-Gly-GCC-3-1	Mus_musculus_tR-Cys-GCA-8-1	Mus_musculus_tR-Cys-GCA-15-1	Mus_musculus_tR-Cys-GCA-8-1	Mus_musculus_tR-Cys-GCA-27-1	Mus_musculus_tR-Gly-GCC-3-1	Mus_musculus_tR-Lys-TTT-1-4	Mus_musculus_tR-Ile-AAT-1-4	Mus_musculus_tR-Gln-CTG-4-1	Mus_musculus_tR-Cys-GCA-19-1
Mus_musculus_tR-Gln-TTG-2-1	Mus_musculus_tR-Lys-TTT-2-1	Mus_musculus_tR-Gly-GCC-3-1	Mus_musculus_tR-Gly-GCC-4-1	Mus_musculus_tR-Gln-CTG-1-1	Mus_musculus_tR-Cys-GCA-18-1	Mus_musculus_tR-Gln-CTG-1-1	Mus_musculus_tR-Cys-GCA-28-1	Mus_musculus_tR-Gly-GCC-4-1	Mus_musculus_tR-Lys-TTT-1-5	Mus_musculus_tR-Ile-AAT-1-5	Mus_musculus_tR-Gln-CTG-5-1	Mus_musculus_tR-Cys-GCA-2-1
Mus_musculus_tR-Gln-TTG-3-1	Mus_musculus_tR-Lys-TTT-2-2	Mus_musculus_tR-Gly-GCC-4-1	Mus_musculus_tR-Gly-GCC-5-1	Mus_musculus_tR-Gln-CTG-2-1	Mus_musculus_tR-Cys-GCA-2-1	Mus_musculus_tR-Gln-CTG-2-1	Mus_musculus_tR-Cys-GCA-3-1	Mus_musculus_tR-Gly-GCC-5-1	Mus_musculus_tR-Lys-TTT-1-6	Mus_musculus_tR-Ile-AAT-1-6	Mus_musculus_tR-Gln-CTG-6-1	Mus_musculus_tR-Cys-GCA-21-1
Mus_musculus_tR-Gln-TTG-5-1	Mus_musculus_tR-Lys-TTT-3-1	Mus_musculus_tR-Gly-GCC-5-1	Mus_musculus_tR-Gly-TCC-1-6	Mus_musculus_tR-Gln-CTG-2-2	Mus_musculus_tR-Cys-GCA-22-1	Mus_musculus_tR-Gln-CTG-2-2	Mus_musculus_tR-Cys-GCA-3-2	Mus_musculus_tR-Gly-TCC-1-7	Mus_musculus_tR-Lys-TTT-5-1	Mus_musculus_tR-Ile-AAT-1-7	Mus_musculus_tR-Gln-CTG-7-1	Mus_musculus_tR-Cys-GCA-24-1
Mus_musculus_tR-Glu-CTC-1-1	Mus_musculus_tR-Lys-TTT-5-1	Mus_musculus_tR-Gly-GCC-6-1	Mus_musculus_tR-Gly-TCC-2-1	Mus_musculus_tR-Gln-CTG-2-3	Mus_musculus_tR-Cys-GCA-25-1	Mus_musculus_tR-Gln-CTG-2-3	Mus_musculus_tR-Cys-GCA-3-3	Mus_musculus_tR-His-GTG-2-7	Mus_musculus_tR-Met-CAT-1-1	Mus_musculus_tR-Ile-AAT-1-8	Mus_musculus_tR-Gln-TTG-1-1	Mus_musculus_tR-Cys-GCA-3-1
Mus_musculus_tR-Glu-CTC-1-4	Mus_musculus_tR-SeC-TCA-1-1	Mus_musculus_tR-His-GTG-1-1	Mus_musculus_tR-His-GTG-2-7	Mus_musculus_tR-Gln-CTG-2-4	Mus_musculus_tR-Cys-GCA-27-1	Mus_musculus_tR-Gln-CTG-2-4	Mus_musculus_tR-Cys-GCA-3-4	Mus_musculus_tR-Ile-AAT-1-6	Mus_musculus_tR-Met-CAT-3-1	Mus_musculus_tR-Ile-AAT-2-1	Mus_musculus_tR-Gln-TTG-2-1	Mus_musculus_tR-Cys-GCA-3-2
Mus_musculus_tR-Glu-CTC-1-5	Mus_musculus_tR-Ser-AGA-4-1	Mus_musculus_tR-His-GTG-2-3	Mus_musculus_tR-Ile-AAT-1-1	Mus_musculus_tR-Gln-CTG-3-1	Mus_musculus_tR-Cys-GCA-28-1	Mus_musculus_tR-Gln-CTG-3-1	Mus_musculus_tR-Cys-GCA-4-1	Mus_musculus_tR-Ile-AAT-1-7	Mus_musculus_tR-Met-CAT-5-1	Mus_musculus_tR-Ile-AAT-3-1	Mus_musculus_tR-Gln-TTG-3-1	Mus_musculus_tR-Cys-GCA-3-3
Mus_musculus_tR-Glu-CTC-1-6	Mus_musculus_tR-Ser-GCT-1-1	Mus_musculus_tR-His-GTG-2-8	Mus_musculus_tR-Ile-AAT-1-2	Mus_musculus_tR-Gln-CTG-3-2	Mus_musculus_tR-Cys-GCA-3-1	Mus_musculus_tR-Gln-CTG-3-2	Mus_musculus_tR-Cys-GCA-4-10	Mus_musculus_tR-Ile-AAT-2-1	Mus_musculus_tR-Phe-GAA-1-1	Mus_musculus_tR-Ile-AAT-4-1	Mus_musculus_tR-Gln-TTG-3-2	Mus_musculus_tR-Cys-GCA-3-4
Mus_musculus_tR-Glu-CTC-1-7	Mus_musculus_tR-Ser-GCT-2-1	Mus_musculus_tR-Ile-AAT-1-5	Mus_musculus_tR-Ile-AAT-1-3	Mus_musculus_tR-Gln-CTG-3-3	Mus_musculus_tR-Cys-GCA-3-2	Mus_musculus_tR-Gln-CTG-3-3	Mus_musculus_tR-Cys-GCA-4-11	Mus_musculus_tR-Ile-AAT-3-1	Mus_musculus_tR-Phe-GAA-1-2	Mus_musculus_tR-Ile-AAT-5-1	Mus_musculus_tR-Gln-TTG-4-1	Mus_musculus_tR-Cys-GCA-4-1
Mus_musculus_tR-Glu-CTC-1-8	Mus_musculus_tR-Ser-GCT-3-1	Mus_musculus_tR-Ile-AAT-2-1	Mus_musculus_tR-Ile-AAT-1-4	Mus_musculus_tR-Gln-CTG-4-1	Mus_musculus_tR-Cys-GCA-3-3	Mus_musculus_tR-Gln-CTG-4-1	Mus_musculus_tR-Cys-GCA-4-12	Mus_musculus_tR-Ile-AAT-4-1	Mus_musculus_tR-Phe-GAA-1-3	Mus_musculus_tR-Ile-GAT-1-1	Mus_musculus_tR-Gln-TTG-5-1	Mus_musculus_tR-Cys-GCA-4-10
Mus_musculus_tR-Glu-CTC-1-9	Mus_musculus_tR-Ser-GCT-4-1	Mus_musculus_tR-Ile-AAT-4-1	Mus_musculus_tR-Ile-AAT-1-5	Mus_musculus_tR-Gln-CTG-5-1	Mus_musculus_tR-Cys-GCA-3-4	Mus_musculus_tR-Gln-CTG-5-1	Mus_musculus_tR-Cys-GCA-4-13	Mus_musculus_tR-Ile-AAT-5-1	Mus_musculus_tR-Phe-GAA-1-4	Mus_musculus_tR-iMet-CAT-1-7	Mus_musculus_tR-Gln-TTG-6-1	Mus_musculus_tR-Cys-GCA-4-11
Mus_musculus_tR-Glu-CTC-2-1	Mus_musculus_tR-Ser-GCT-4-2	Mus_musculus_tR-Ile-AAT-5-1	Mus_musculus_tR-Ile-AAT-1-6	Mus_musculus_tR-Gln-CTG-6-1	Mus_musculus_tR-Cys-GCA-4-22	Mus_musculus_tR-Gln-CTG-6-1	Mus_musculus_tR-Cys-GCA-4-14	Mus_musculus_tR-Ile-GAT-1-1	Mus_musculus_tR-Phe-GAA-1-5	Mus_musculus_tR-Leu-AAG-1-1	Mus_musculus_tR-Glu-CTC-1-1	Mus_musculus_tR-Cys-GCA-4-14
Mus_musculus_tR-Glu-CTC-3-1	Mus_musculus_tR-Ser-GCT-4-3	Mus_musculus_tR-Ile-GAT-1-1	Mus_musculus_tR-Ile-AAT-1-7	Mus_musculus_tR-Gln-CTG-7-1	Mus_musculus_tR-Cys-GCA-4-23	Mus_musculus_tR-Gln-CTG-7-1	Mus_musculus_tR-Cys-GCA-4-15	Mus_musculus_tR-iMet-CAT-1-2	Mus_musculus_tR-Phe-GAA-2-1	Mus_musculus_tR-Leu-AAG-1-2	Mus_musculus_tR-Glu-CTC-1-2	Mus_musculus_tR-Cys-GCA-4-15
Mus_musculus_tR-Glu-CTC-4-1	Mus_musculus_tR-Ser-GCT-5-1	Mus_musculus_tR-Ile-TAT-2-3	Mus_musculus_tR-Ile-AAT-1-8	Mus_musculus_tR-Gln-TTG-1-1	Mus_musculus_tR-Cys-GCA-4-27	Mus_musculus_tR-Gln-TTG-1-1	Mus_musculus_tR-Cys-GCA-4-16	Mus_musculus_tR-iMet-CAT-1-7	Mus_musculus_tR-Pro-AGG-1-3	Mus_musculus_tR-Leu-CAG-1-3	Mus_musculus_tR-Glu-CTC-1-3	Mus_musculus_tR-Cys-GCA-4-16
Mus_musculus_tR-Glu-CTC-5-1	Mus_musculus_tR-Ser-GCT-6-1	Mus_musculus_tR-iMet-CAT-3-1	Mus_musculus_tR-Ile-GAT-1-1	Mus_musculus_tR-Gln-TTG-2-1	Mus_musculus_tR-Cys-GCA-5-1	Mus_musculus_tR-Gln-TTG-2-1	Mus_musculus_tR-Cys-GCA-4-17	Mus_musculus_tR-iMet-CAT-2-1	Mus_musculus_tR-Pro-AGG-1-6	Mus_musculus_tR-Leu-CAG-1-4	Mus_musculus_tR-Glu-CTC-1-4	Mus_musculus_tR-Cys-GCA-4-17
Mus_musculus_tR-Glu-CTC-6-1	Mus_musculus_tR-Thr-AGT-8-1	Mus_musculus_tR-Leu-CAG-2-1	Mus_musculus_tR-Leu-AAG-3-1	Mus_musculus_tR-Gln-TTG-3-1	Mus_musculus_tR-Cys-GCA-8-1	Mus_musculus_tR-Gln-TTG-3-1	Mus_musculus_tR-Cys-GCA-4-18	Mus_musculus_tR-iMet-CAT-4-1	Mus_musculus_tR-Pro-AGG-3-1	Mus_musculus_tR-Leu-CAG-2-3	Mus_musculus_tR-Glu-CTC-1-5	Mus_musculus_tR-Cys-GCA-4-18
Mus_musculus_tR-Glu-TTC-1-1	Mus_musculus_tR-Trp-CCA-6-1	Mus_musculus_tR-Leu-CAG-3-1	Mus_musculus_tR-Leu-CAA-4-1	Mus_musculus_tR-Gln-TTG-3-2	Mus_musculus_tR-Gln-CTG-1-1	Mus_musculus_tR-Gln-TTG-3-2	Mus_musculus_tR-Cys-GCA-4-2	Mus_musculus_tR-Leu-AAG-1-1	Mus_musculus_tR-Pro-TGG-2-1	Mus_musculus_tR-Leu-TAA-2-1	Mus_musculus_tR-Glu-CTC-1-6	Mus_musculus_tR-Cys-GCA-4-19
Mus_musculus_tR-Glu-TTC-1-2	Mus_musculus_tR-Tyr-GTA-1-1	Mus_musculus_tR-Leu-TAA-5-1	Mus_musculus_tR-Leu-TAA-3-1	Mus_musculus_tR-Gln-TTG-4-1	Mus_musculus_tR-Gln-CTG-2-1	Mus_musculus_tR-Gln-TTG-5-1	Mus_musculus_tR-Cys-GCA-4-20	Mus_musculus_tR-Leu-AAG-1-2	Mus_musculus_tR-Pro-TGG-2-3	Mus_musculus_tR-Leu-TAG-3-1	Mus_musculus_tR-Glu-CTC-1-7	Mus_musculus_tR-Cys-GCA-4-2
Mus_musculus_tR-Glu-TTC-1-3	Mus_musculus_tR-Tyr-GTA-1-5	Mus_musculus_tR-Leu-TAA-5-2	Mus_musculus_tR-Leu-TAG-4-1	Mus_musculus_tR-Gln-TTG-5-1	Mus_musculus_tR-Gln-CTG-2-2	Mus_musculus_tR-Gln-TTG-6-1	Mus_musculus_tR-Cys-GCA-4-21	Mus_musculus_tR-Leu-AAG-1-3	Mus_musculus_tR-Pro-TGG-2-4	Mus_musculus_tR-Leu-TAG-4-1	Mus_musculus_tR-Glu-CTC-1-8	Mus_musculus_tR-Cys-GCA-4-20
Mus_musculus_tR-Glu-TTC-2-1	Mus_musculus_tR-Tyr-GTA-3-1	Mus_musculus_tR-Leu-TAA-5-3	Mus_musculus_tR-Lys-CTT-10-1	Mus_musculus_tR-Gln-TTG-6-1	Mus_musculus_tR-Gln-CTG-2-3	Mus_musculus_tR-Glu-CTC-1-1	Mus_musculus_tR-Cys-GCA-4-22	Mus_musculus_tR-Leu-AAG-2-1	Mus_musculus_tR-Pro-TGG-3-1	Mus_musculus_tR-Lys-CTT-1-1	Mus_musculus_tR-Glu-CTC-1-9	Mus_musculus_tR-Cys-GCA-4-21
Mus_musculus_tR-Glu-TTC-2-2	Mus_musculus_tR-Tyr-GTA-3-2	Mus_musculus_tR-Leu-TAG-4-1	Mus_musculus_tR-Lys-CTT-1-1	Mus_musculus_tR-Glu-CTC-1-1	Mus_musculus_tR-Gln-CTG-2-4	Mus_musculus_tR-Glu-CTC-1-2	Mus_musculus_tR-Cys-GCA-4-23	Mus_musculus_tR-Leu-AAG-3-1	Mus_musculus_tR-Pro-TGG-4-1	Mus_musculus_tR-Lys-CTT-13-1	Mus_musculus_tR-Glu-CTC-2-1	Mus_musculus_tR-Cys-GCA-4-22
Mus_musculus_tR-Gly-ACC-1-1	Mus_musculus_tR-Tyr-GTA-4-1	Mus_musculus_tR-Lys-CTT-10-1	Mus_musculus_tR-Lys-CTT-11-1	Mus_musculus_tR-Glu-CTC-1-2	Mus_musculus_tR-Gln-CTG-3-1	Mus_musculus_tR-Glu-CTC-1-3	Mus_musculus_tR-Cys-GCA-4-24	Mus_musculus_tR-Leu-CAA-1-1	Mus_musculus_tR-SeC-TCA-1-1	Mus_musculus_tR-Lys-CTT-2-1	Mus_musculus_tR-Glu-CTC-3-1	Mus_musculus_tR-Cys-GCA-4-23
Mus_musculus_tR-Gly-ACC-2-1	Mus_musculus_tR-Val-AAC-2-1	Mus_musculus_tR-Lys-CTT-1-1	Mus_musculus_tR-Lys-CTT-12-1	Mus_musculus_tR-Glu-CTC-1-3	Mus_musculus_tR-Gln-CTG-3-2	Mus_musculus_tR-Glu-CTC-1-4	Mus_musculus_tR-Cys-GCA-4-25	Mus_musculus_tR-Leu-CAA-2-1	Mus_musculus_tR-Ser-AGA-2-6	Mus_musculus_tR-Lys-CTT-2-2	Mus_musculus_tR-Glu-CTC-4-1	Mus_musculus_tR-Cys-GCA-4-24
Mus_musculus_tR-Gly-CCC-1-1	Mus_musculus_tR-Val-AAC-2-2	Mus_musculus_tR-Lys-CTT-11-1	Mus_musculus_tR-Lys-CTT-13-1	Mus_musculus_tR-Glu-CTC-1-4	Mus_musculus_tR-Gln-CTG-3-3	Mus_musculus_tR-Glu-CTC-1-5	Mus_musculus_tR-Cys-GCA-4-26	Mus_musculus_tR-Leu-CAA-3-1	Mus_musculus_tR-Ser-TGA-2-1	Mus_musculus_tR-Lys-CTT-3-1	Mus_musculus_tR-Glu-CTC-6-1	Mus_musculus_tR-Cys-GCA-4-26
Mus_musculus_tR-Gly-CCC-1-2	Mus_musculus_tR-Val-AAC-3-1	Mus_musculus_tR-Lys-CTT-12-1	Mus_musculus_tR-Lys-CTT-18-1	Mus_musculus_tR-Glu-CTC-1-5	Mus_musculus_tR-Gln-CTG-4-1	Mus_musculus_tR-Glu-CTC-1-6	Mus_musculus_tR-Cys-GCA-4-27	Mus_musculus_tR-Leu-CAA-4-1	Mus_musculus_tR-Thr-AGT-6-1	Mus_musculus_tR-Lys-CTT-3-2	Mus_musculus_tR-Glu-TTC-1-1	Mus_musculus_tR-Cys-GCA-4-27
Mus_musculus_tR-Gly-CCC-2-1	Mus_musculus_tR-Val-AAC-4-1	Mus_musculus_tR-Lys-CTT-18-1	Mus_musculus_tR-Lys-CTT-2-1	Mus_musculus_tR-Glu-CTC-1-6	Mus_musculus_tR-Gln-CTG-5-1	Mus_musculus_tR-Glu-CTC-1-7	Mus_musculus_tR-Cys-GCA-4-28	Mus_musculus_tR-Leu-CAG-2-1	Mus_musculus_tR-Thr-AGT-8-1	Mus_musculus_tR-Lys-CTT-3-3	Mus_musculus_tR-Glu-TTC-1-2	Mus_musculus_tR-Cys-GCA-4-28
Mus_musculus_tR-Gly-CCC-2-2	Mus_musculus_tR-Val-AAC-5-1	Mus_musculus_tR-Lys-CTT-2-1	Mus_musculus_tR-Lys-CTT-2-2	Mus_musculus_tR-Glu-CTC-1-7	Mus_musculus_tR-Gln-CTG-6-1	Mus_musculus_tR-Glu-CTC-1-8	Mus_musculus_tR-Cys-GCA-4-29	Mus_musculus_tR-Leu-TAA-5-1	Mus_musculus_tR-Thr-AGT-9-1	Mus_musculus_tR-Lys-CTT-3-4	Mus_musculus_tR-Glu-TTC-1-3	Mus_musculus_tR-Cys-GCA-4-29
Mus_musculus_tR-Gly-CCC-3-1	Mus_musculus_tR-Val-CAC-2-2	Mus_musculus_tR-Lys-CTT-2-2	Mus_musculus_tR-Lys-CTT-3-2	Mus_musculus_tR-Glu-CTC-1-8	Mus_musculus_tR-Gln-CTG-7-1	Mus_musculus_tR-Glu-CTC-1-9	Mus_musculus_tR-Cys-GCA-4-3	Mus_musculus_tR-Leu-TAG-3-1	Mus_musculus_tR-Thr-CGT-1-1	Mus_musculus_tR-Lys-CTT-3-5	Mus_musculus_tR-Glu-TTC-1-4	Mus_musculus_tR-Cys-GCA-4-4
Mus_musculus_tR-Gly-CCC-4-1	Mus_musculus_tR-Val-CAC-3-1	Mus_musculus_tR-Lys-CTT-3-1	Mus_musculus_tR-Lys-CTT-3-4	Mus_musculus_tR-Glu-CTC-1-9	Mus_musculus_tR-Gln-TTG-1-1	Mus_musculus_tR-Glu-CTC-2-1	Mus_musculus_tR-Cys-GCA-4-4	Mus_musculus_tR-Leu-TAG-4-1	Mus_musculus_tR-Thr-TGT-3-2	Mus_musculus_tR-Lys-CTT-3-6	Mus_musculus_tR-Glu-TTC-2-1	Mus_musculus_tR-Cys-GCA-4-5
Mus_musculus_tR-Gly-CCC-5-1	Mus_musculus_tR-Val-CAC-4-1	Mus_musculus_tR-Lys-CTT-3-5	Mus_musculus_tR-Lys-CTT-3-5	Mus_musculus_tR-Glu-CTC-2-1	Mus_musculus_tR-Gln-TTG-2-1	Mus_musculus_tR-Glu-CTC-3-1	Mus_musculus_tR-Cys-GCA-4-5	Mus_musculus_tR-Lys-CTT-10-1	Mus_musculus_tR-Trp-CCA-2-1	Mus_musculus_tR-Lys-CTT-3-7	Mus_musculus_tR-Glu-TTC-2-2	Mus_musculus_tR-Cys-GCA-4-7
Mus_musculus_tR-Gly-GCC-1-1		Mus_musculus_tR-Lys-CTT-5-1	Mus_musculus_tR-Lys-CTT-4-1	Mus_musculus_tR-Glu-CTC-3-1	Mus_musculus_tR-Gln-TTG-3-1	Mus_musculus_tR-Glu-CTC-4-1	Mus_musculus_tR-Cys-GCA-4-6	Mus_musculus_tR-Lys-CTT-1-1	Mus_musculus_tR-Trp-CCA-4-1	Mus_musculus_tR-Lys-TTT-1-1	Mus_musculus_tR-Glu-TTC-3-1	Mus_musculus_tR-Cys-GCA-4-8
Mus_musculus_tR-Gly-GCC-1-2		Mus_musculus_tR-Lys-CTT-7-1	Mus_musculus_tR-Lys-TTT-1-1	Mus_musculus_tR-Glu-CTC-4-1	Mus_musculus_tR-Gln-TTG-3-2	Mus_musculus_tR-Glu-CTC-5-1	Mus_musculus_tR-Cys-GCA-4-7	Mus_musculus_tR-Lys-CTT-13-1	Mus_musculus_tR-Tyr-GTA-1-1	Mus_musculus_tR-Lys-TTT-1-2	Mus_musculus_tR-Glu-TTC-3-2	Mus_musculus_tR-Cys-GCA-4-9
Mus_musculus_tR-Gly-GCC-1-3		Mus_musculus_tR-Lys-TTT-1-1	Mus_musculus_tR-Lys-TTT-1-2	Mus_musculus_tR-Glu-CTC-5-1	Mus_musculus_tR-Gln-TTG-4-1	Mus_musculus_tR-Glu-TTC-1-1	Mus_musculus_tR-Cys-GCA-4-8	Mus_musculus_tR-Lys-CTT-18-1	Mus_musculus_tR-Tyr-GTA-1-2	Mus_musculus_tR-Lys-TTT-1-3	Mus_musculus_tR-Gly-ACC-1-1	Mus_musculus_tR-Cys-GCA-5-1
Mus_musculus_tR-Gly-GCC-2-1		Mus_musculus_tR-Lys-TTT-1-2	Mus_musculus_tR-Lys-TTT-1-3	Mus_musculus_tR-Glu-CTC-6-1	Mus_musculus_tR-Gln-TTG-5-1	Mus_musculus_tR-Glu-TTC-1-2	Mus_musculus_tR-Cys-GCA-6-1	Mus_musculus_tR-Lys-CTT-2-1	Mus_musculus_tR-Tyr-GTA-1-3	Mus_musculus_tR-Lys-TTT-1-4	Mus_musculus_tR-Gly-ACC-2-1	Mus_musculus_tR-Cys-GCA-6-1
Mus_musculus_tR-Gly-GCC-2-2		Mus_musculus_tR-Lys-TTT-1-3	Mus_musculus_tR-Lys-TTT-1-4	Mus_musculus_tR-Glu-TTC-1-1	Mus_musculus_tR-Gln-TTG-6-1	Mus_musculus_tR-Glu-TTC-1-3	Mus_musculus_tR-Cys-GCA-7-1	Mus_musculus_tR-Lys-CTT-3-1	Mus_musculus_tR-Tyr-GTA-1-4	Mus_musculus_tR-Lys-TTT-1-5	Mus_musculus_tR-Gly-CCC-1-1	Mus_musculus_tR-Cys-GCA-7-1
Mus_musculus_tR-Gly-GCC-2-3		Mus_musculus_tR-Lys-TTT-1-4	Mus_musculus_tR-Lys-TTT-1-5	Mus_musculus_tR-Glu-TTC-1-2	Mus_musculus_tR-Glu-CTC-1-1	Mus_musculus_tR-Glu-TTC-1-4	Mus_musculus_tR-Cys-GCA-8-1	Mus_musculus_tR-Lys-CTT-3-2	Mus_musculus_tR-Tyr-GTA-1-5	Mus_musculus_tR-Lys-TTT-1-6	Mus_musculus_tR-Gly-CCC-1-2	Mus_musculus_tR-Cys-GCA-8-1
Mus_musculus_tR-Gly-GCC-2-4		Mus_musculus_tR-Lys-TTT-1-5	Mus_musculus_tR-Lys-TTT-1-6	Mus_musculus_tR-Glu-TTC-1-3	Mus_musculus_tR-Glu-CTC-1-2	Mus_musculus_tR-Glu-TTC-2-1	Mus_musculus_tR-Gln-CTG-1-1	Mus_musculus_tR-Lys-CTT-3-3	Mus_musculus_tR-Tyr-GTA-2-1	Mus_musculus_tR-Lys-TTT-5-1	Mus_musculus_tR-Gly-CCC-2-1	Mus_musculus_tR-Cys-GCA-9-1
Mus_musculus_tR-Gly-GCC-2-5		Mus_musculus_tR-Lys-TTT-1-6	Mus_musculus_tR-Lys-TTT-2-1	Mus_musculus_tR-Glu-TTC-1-4	Mus_musculus_tR-Glu-CTC-1-3	Mus_musculus_tR-Glu-TTC-2-2	Mus_musculus_tR-Gln-CTG-2-1	Mus_musculus_tR-Lys-CTT-3-4	Mus_musculus_tR-Und-NNN-1-1	Mus_musculus_tR-Phe-GAA-1-1	Mus_musculus_tR-Gly-CCC-2-2	Mus_musculus_tR-Gln-CTG-1-1
Mus_musculus_tR-Gly-GCC-2-6		Mus_musculus_tR-Lys-TTT-2-1	Mus_musculus_tR-Lys-TTT-2-2	Mus_musculus_tR-Glu-TTC-2-1	Mus_musculus_tR-Glu-CTC-1-4	Mus_musculus_tR-Glu-TTC-3-1	Mus_musculus_tR-Gln-CTG-2-2	Mus_musculus_tR-Lys-CTT-3-5	Mus_musculus_tR-Val-AAC-1-1	Mus_musculus_tR-Phe-GAA-1-2	Mus_musculus_tR-Gly-CCC-3-1	Mus_musculus_tR-Gln-CTG-2-1
Mus_musculus_tR-Gly-GCC-2-7		Mus_musculus_tR-Lys-TTT-2-2	Mus_musculus_tR-Lys-TTT-3-1	Mus_musculus_tR-Glu-TTC-2-2	Mus_musculus_tR-Glu-CTC-1-5	Mus_musculus_tR-Glu-TTC-3-2	Mus_musculus_tR-Gln-CTG-2-3	Mus_musculus_tR-Lys-CTT-3-6	Mus_musculus_tR-Val-AAC-3-1	Mus_musculus_tR-Phe-GAA-1-3	Mus_musculus_tR-Gly-CCC-4-1	Mus_musculus_tR-Gln-CTG-2-2
Mus_musculus_tR-Gly-GCC-2-8		Mus_musculus_tR-Lys-TTT-3-1	Mus_musculus_tR-Lys-TTT-5-1	Mus_musculus_tR-Glu-TTC-3-1	Mus_musculus_tR-Glu-CTC-1-6	Mus_musculus_tR-Gly-ACC-1-1	Mus_musculus_tR-Gln-CTG-2-4	Mus_musculus_tR-Lys-CTT-3-7	Mus_musculus_tR-Val-AAC-5-1	Mus_musculus_tR-Phe-GAA-1-4	Mus_musculus_tR-Gly-CCC-5-1	Mus_musculus_tR-Gln-CTG-2-3
Mus_musculus_tR-Gly-GCC-3-1		Mus_musculus_tR-Lys-TTT-5-1	Mus_musculus_tR-Met-CAT-1-1	Mus_musculus_tR-Glu-TTC-3-2	Mus_musculus_tR-Glu-CTC-1-7	Mus_musculus_tR-Gly-ACC-2-1	Mus_musculus_tR-Gln-CTG-3-1	Mus_musculus_tR-Lys-CTT-5-1	Mus_musculus_tR-Val-AAC-6-1	Mus_musculus_tR-Phe-GAA-1-5	Mus_musculus_tR-Gly-GCC-1-1	Mus_musculus_tR-Gln-CTG-2-4
Mus_musculus_tR-Gly-GCC-4-1		Mus_musculus_tR-Met-CAT-1-1	Mus_musculus_tR-Met-CAT-1-2	Mus_musculus_tR-Gly-ACC-1-1	Mus_musculus_tR-Glu-CTC-1-8	Mus_musculus_tR-Gly-CCC-2-1	Mus_musculus_tR-Gln-CTG-3-2	Mus_musculus_tR-Lys-CTT-8-1	Mus_musculus_tR-Val-CAC-1-1	Mus_musculus_tR-Phe-GAA-2-1	Mus_musculus_tR-Gly-GCC-1-2	Mus_musculus_tR-Gln-CTG-3-1
Mus_musculus_tR-Gly-GCC-5-1		Mus_musculus_tR-Met-CAT-1-2	Mus_musculus_tR-Phe-GAA-1-3	Mus_musculus_tR-Gly-ACC-2-1	Mus_musculus_tR-Glu-CTC-1-9	Mus_musculus_tR-Gly-CCC-2-2	Mus_musculus_tR-Gln-CTG-3-3	Mus_musculus_tR-Lys-TTT-1-1	Mus_musculus_tR-Val-CAC-2-2	Mus_musculus_tR-SeC-TCA-1-1	Mus_musculus_tR-Gly-GCC-1-3	Mus_musculus_tR-Gln-CTG-3-2
Mus_musculus_tR-Gly-GCC-6-1		Mus_musculus_tR-Phe-GAA-1-1	Mus_musculus_tR-Phe-GAA-2-1	Mus_musculus_tR-Gly-CCC-1-1	Mus_musculus_tR-Glu-CTC-2-1	Mus_musculus_tR-Gly-CCC-3-1	Mus_musculus_tR-Gln-CTG-4-1	Mus_musculus_tR-Lys-TTT-1-2	Mus_musculus_tR-Val-CAC-2-3	Mus_musculus_tR-Ser-AGA-2-1	Mus_musculus_tR-Gly-GCC-2-1	Mus_musculus_tR-Gln-CTG-3-3
Mus_musculus_tR-Gly-TCC-1-1		Mus_musculus_tR-Phe-GAA-1-2	Mus_musculus_tR-Pro-TGG-2-4	Mus_musculus_tR-Gly-CCC-1-2	Mus_musculus_tR-Glu-CTC-3-1	Mus_musculus_tR-Gly-CCC-4-1	Mus_musculus_tR-Gln-CTG-5-1	Mus_musculus_tR-Lys-TTT-1-3	Mus_musculus_tR-Val-CAC-2-5	Mus_musculus_tR-Ser-AGA-2-4	Mus_musculus_tR-Gly-GCC-2-2	Mus_musculus_tR-Gln-CTG-4-1
Mus_musculus_tR-Gly-TCC-1-2		Mus_musculus_tR-Phe-GAA-1-3	Mus_musculus_tR-Pro-TGG-3-1	Mus_musculus_tR-Gly-CCC-2-1	Mus_musculus_tR-Glu-CTC-4-1	Mus_musculus_tR-Gly-CCC-5-1	Mus_musculus_tR-Gln-CTG-6-1	Mus_musculus_tR-Lys-TTT-1-4	Mus_musculus_tR-Val-TAC-1-3	Mus_musculus_tR-Ser-AGA-4-1	Mus_musculus_tR-Gly-GCC-2-3	Mus_musculus_tR-Gln-CTG-5-1
Mus_musculus_tR-Gly-TCC-1-3		Mus_musculus_tR-Phe-GAA-1-4	Mus_musculus_tR-Ser-AGA-2-1	Mus_musculus_tR-Gly-CCC-2-2	Mus_musculus_tR-Glu-CTC-5-1	Mus_musculus_tR-Gly-GCC-1-1	Mus_musculus_tR-Gln-CTG-7-1	Mus_musculus_tR-Lys-TTT-1-5		Mus_musculus_tR-Ser-GCT-2-1	Mus_musculus_tR-Gly-GCC-2-4	Mus_musculus_tR-Gln-CTG-6-1
Mus_musculus_tR-Gly-TCC-1-4		Mus_musculus_tR-Phe-GAA-1-5	Mus_musculus_tR-Ser-AGA-2-6	Mus_musculus_tR-Gly-CCC-3-1	Mus_musculus_tR-Glu-CTC-6-1	Mus_musculus_tR-Gly-GCC-1-2	Mus_musculus_tR-Gln-TTG-1-1	Mus_musculus_tR-Lys-TTT-1-6		Mus_musculus_tR-Ser-GCT-3-1	Mus_musculus_tR-Gly-GCC-2-5	Mus_musculus_tR-Gln-CTG-7-1
Mus_musculus_tR-Gly-TCC-1-5		Mus_musculus_tR-Phe-GAA-2-1	Mus_musculus_tR-Ser-AGA-4-1	Mus_musculus_tR-Gly-CCC-4-1	Mus_musculus_tR-Glu-TTC-1-1	Mus_musculus_tR-Gly-GCC-1-3	Mus_musculus_tR-Gln-TTG-2-1	Mus_musculus_tR-Lys-TTT-2-1		Mus_musculus_tR-Sup-TTA-1-1	Mus_musculus_tR-Gly-GCC-2-6	Mus_musculus_tR-Gln-TTG-1-1
Mus_musculus_tR-Gly-TCC-1-6		Mus_musculus_tR-Pro-AGG-1-1	Mus_musculus_tR-Ser-GCT-6-1	Mus_musculus_tR-Gly-CCC-5-1	Mus_musculus_tR-Glu-TTC-1-2	Mus_musculus_tR-Gly-GCC-2-1	Mus_musculus_tR-Gln-TTG-3-1	Mus_musculus_tR-Lys-TTT-2-2		Mus_musculus_tR-Thr-AGT-6-1	Mus_musculus_tR-Gly-GCC-2-7	Mus_musculus_tR-Gln-TTG-2-1
Mus_musculus_tR-Gly-TCC-1-7		Mus_musculus_tR-Pro-AGG-1-2	Mus_musculus_tR-Thr-AGT-8-1	Mus_musculus_tR-Gly-GCC-1-1	Mus_musculus_tR-Glu-TTC-1-3	Mus_musculus_tR-Gly-GCC-2-2	Mus_musculus_tR-Gln-TTG-3-2	Mus_musculus_tR-Lys-TTT-3-1		Mus_musculus_tR-Thr-CGT-1-1	Mus_musculus_tR-Gly-GCC-2-8	Mus_musculus_tR-Gln-TTG-3-1
Mus_musculus_tR-Gly-TCC-2-1		Mus_musculus_tR-Pro-AGG-1-3	Mus_musculus_tR-Trp-CCA-1-1	Mus_musculus_tR-Gly-GCC-1-2	Mus_musculus_tR-Glu-TTC-1-4	Mus_musculus_tR-Gly-GCC-2-3	Mus_musculus_tR-Gln-TTG-4-1	Mus_musculus_tR-Lys-TTT-5-1		Mus_musculus_tR-Thr-CGT-2-1	Mus_musculus_tR-Gly-GCC-3-1	Mus_musculus_tR-Gln-TTG-3-2
Mus_musculus_tR-His-GTG-1-1		Mus_musculus_tR-Pro-AGG-1-4	Mus_musculus_tR-Trp-CCA-3-1	Mus_musculus_tR-Gly-GCC-1-3	Mus_musculus_tR-Glu-TTC-2-1	Mus_musculus_tR-Gly-GCC-2-4	Mus_musculus_tR-Gln-TTG-5-1	Mus_musculus_tR-Met-CAT-1-1		Mus_musculus_tR-Thr-TGT-3-1	Mus_musculus_tR-Gly-GCC-4-1	Mus_musculus_tR-Gln-TTG-4-1
Mus_musculus_tR-His-GTG-2-1		Mus_musculus_tR-Pro-AGG-1-5	Mus_musculus_tR-Trp-CCA-3-2	Mus_musculus_tR-Gly-GCC-2-1	Mus_musculus_tR-Glu-TTC-2-2	Mus_musculus_tR-Gly-GCC-2-5	Mus_musculus_tR-Gln-TTG-6-1	Mus_musculus_tR-Met-CAT-4-1		Mus_musculus_tR-Thr-TGT-3-2	Mus_musculus_tR-Gly-GCC-5-1	Mus_musculus_tR-Gln-TTG-5-1
Mus_musculus_tR-His-GTG-2-2		Mus_musculus_tR-Pro-AGG-1-6	Mus_musculus_tR-Trp-CCA-4-1	Mus_musculus_tR-Gly-GCC-2-2	Mus_musculus_tR-Glu-TTC-3-1	Mus_musculus_tR-Gly-GCC-2-6	Mus_musculus_tR-Glu-CTC-1-1	Mus_musculus_tR-Phe-GAA-1-1		Mus_musculus_tR-Tyr-GTA-1-4	Mus_musculus_tR-Gly-GCC-6-1	Mus_musculus_tR-Gln-TTG-6-1
Mus_musculus_tR-His-GTG-2-3		Mus_musculus_tR-Pro-AGG-2-1	Mus_musculus_tR-Trp-CCA-4-2	Mus_musculus_tR-Gly-GCC-2-3	Mus_musculus_tR-Glu-TTC-3-2	Mus_musculus_tR-Gly-GCC-2-7	Mus_musculus_tR-Glu-CTC-1-2	Mus_musculus_tR-Phe-GAA-1-2		Mus_musculus_tR-Tyr-GTA-1-5	Mus_musculus_tR-Gly-TCC-1-1	Mus_musculus_tR-Glu-CTC-1-1
Mus_musculus_tR-His-GTG-2-4		Mus_musculus_tR-Pro-AGG-3-1	Mus_musculus_tR-Trp-CCA-6-1	Mus_musculus_tR-Gly-GCC-2-4	Mus_musculus_tR-Gly-ACC-1-1	Mus_musculus_tR-Gly-GCC-2-8	Mus_musculus_tR-Glu-CTC-1-3	Mus_musculus_tR-Phe-GAA-1-3		Mus_musculus_tR-Tyr-GTA-3-1	Mus_musculus_tR-Gly-TCC-1-2	Mus_musculus_tR-Glu-CTC-1-2
Mus_musculus_tR-His-GTG-2-5		Mus_musculus_tR-Pro-CGG-1-1	Mus_musculus_tR-Tyr-GTA-1-1	Mus_musculus_tR-Gly-GCC-2-5	Mus_musculus_tR-Gly-ACC-2-1	Mus_musculus_tR-Gly-GCC-3-1	Mus_musculus_tR-Glu-CTC-1-4	Mus_musculus_tR-Phe-GAA-1-4		Mus_musculus_tR-Tyr-GTA-3-2	Mus_musculus_tR-Gly-TCC-1-3	Mus_musculus_tR-Glu-CTC-1-3
Mus_musculus_tR-His-GTG-2-6		Mus_musculus_tR-Pro-CGG-1-2	Mus_musculus_tR-Tyr-GTA-1-2	Mus_musculus_tR-Gly-GCC-2-6	Mus_musculus_tR-Gly-CCC-1-1	Mus_musculus_tR-Gly-GCC-4-1	Mus_musculus_tR-Glu-CTC-1-5	Mus_musculus_tR-Phe-GAA-1-5		Mus_musculus_tR-Tyr-GTA-4-1	Mus_musculus_tR-Gly-TCC-1-4	Mus_musculus_tR-Glu-CTC-1-4
Mus_musculus_tR-His-GTG-2-7		Mus_musculus_tR-Pro-TGG-1-1	Mus_musculus_tR-Tyr-GTA-1-3	Mus_musculus_tR-Gly-GCC-2-7	Mus_musculus_tR-Gly-CCC-1-2	Mus_musculus_tR-Gly-GCC-5-1	Mus_musculus_tR-Glu-CTC-1-6	Mus_musculus_tR-Phe-GAA-2-1		Mus_musculus_tR-Und-NNN-1-1	Mus_musculus_tR-Gly-TCC-1-5	Mus_musculus_tR-Glu-CTC-1-5
Mus_musculus_tR-His-GTG-2-8		Mus_musculus_tR-Pro-TGG-2-1	Mus_musculus_tR-Tyr-GTA-1-4	Mus_musculus_tR-Gly-GCC-2-8	Mus_musculus_tR-Gly-CCC-2-1	Mus_musculus_tR-Gly-GCC-6-1	Mus_musculus_tR-Glu-CTC-1-7	Mus_musculus_tR-SeC-TCA-1-1		Mus_musculus_tR-Val-AAC-4-1	Mus_musculus_tR-Gly-TCC-1-6	Mus_musculus_tR-Glu-CTC-1-6
Mus_musculus_tR-His-GTG-3-1		Mus_musculus_tR-Pro-TGG-2-2	Mus_musculus_tR-Tyr-GTA-1-5	Mus_musculus_tR-Gly-GCC-3-1	Mus_musculus_tR-Gly-CCC-2-2	Mus_musculus_tR-Gly-TCC-1-1	Mus_musculus_tR-Glu-CTC-1-8	Mus_musculus_tR-Ser-AGA-4-1		Mus_musculus_tR-Val-CAC-1-1	Mus_musculus_tR-Gly-TCC-1-7	Mus_musculus_tR-Glu-CTC-1-7
Mus_musculus_tR-Ile-AAT-1-1		Mus_musculus_tR-Pro-TGG-2-3	Mus_musculus_tR-Tyr-GTA-2-1	Mus_musculus_tR-Gly-GCC-4-1	Mus_musculus_tR-Gly-CCC-3-1	Mus_musculus_tR-Gly-TCC-1-2	Mus_musculus_tR-Glu-CTC-1-9	Mus_musculus_tR-Ser-GCT-4-2		Mus_musculus_tR-Val-CAC-2-1	Mus_musculus_tR-Gly-TCC-2-1	Mus_musculus_tR-Glu-CTC-1-8
Mus_musculus_tR-Ile-AAT-1-2		Mus_musculus_tR-Pro-TGG-2-4	Mus_musculus_tR-Tyr-GTA-3-1	Mus_musculus_tR-Gly-GCC-5-1	Mus_musculus_tR-Gly-CCC-4-1	Mus_musculus_tR-Gly-TCC-1-3	Mus_musculus_tR-Glu-CTC-2-1	Mus_musculus_tR-Ser-TGA-2-1		Mus_musculus_tR-Val-CAC-2-2	Mus_musculus_tR-His-ATG-1-1	Mus_musculus_tR-Glu-CTC-1-9
Mus_musculus_tR-Ile-AAT-1-3		Mus_musculus_tR-Pro-TGG-4-1	Mus_musculus_tR-Val-AAC-2-1	Mus_musculus_tR-Gly-GCC-6-1	Mus_musculus_tR-Gly-CCC-5-1	Mus_musculus_tR-Gly-TCC-1-4	Mus_musculus_tR-Glu-CTC-3-1	Mus_musculus_tR-Thr-CGT-3-1		Mus_musculus_tR-Val-CAC-2-3	Mus_musculus_tR-His-GTG-1-1	Mus_musculus_tR-Glu-CTC-2-1
Mus_musculus_tR-Ile-AAT-1-4		Mus_musculus_tR-SeC-TCA-1-1	Mus_musculus_tR-Val-AAC-2-2	Mus_musculus_tR-Gly-TCC-1-1	Mus_musculus_tR-Gly-GCC-1-1	Mus_musculus_tR-Gly-TCC-1-5	Mus_musculus_tR-Glu-CTC-4-1	Mus_musculus_tR-Thr-TGT-1-1		Mus_musculus_tR-Val-CAC-2-4	Mus_musculus_tR-His-GTG-2-1	Mus_musculus_tR-Glu-CTC-3-1
Mus_musculus_tR-Ile-AAT-1-5		Mus_musculus_tR-Ser-AGA-2-1	Mus_musculus_tR-Val-AAC-3-1	Mus_musculus_tR-Gly-TCC-1-2	Mus_musculus_tR-Gly-GCC-1-2	Mus_musculus_tR-Gly-TCC-1-6	Mus_musculus_tR-Glu-CTC-5-1	Mus_musculus_tR-Trp-CCA-3-1		Mus_musculus_tR-Val-CAC-3-1	Mus_musculus_tR-His-GTG-2-2	Mus_musculus_tR-Glu-CTC-4-1
Mus_musculus_tR-Ile-AAT-1-6		Mus_musculus_tR-Ser-AGA-2-2	Mus_musculus_tR-Val-CAC-2-3	Mus_musculus_tR-Gly-TCC-1-3	Mus_musculus_tR-Gly-GCC-1-3	Mus_musculus_tR-Gly-TCC-1-7	Mus_musculus_tR-Glu-CTC-6-1	Mus_musculus_tR-Tyr-GTA-1-1		Mus_musculus_tR-Val-CAC-4-1	Mus_musculus_tR-His-GTG-2-3	Mus_musculus_tR-Glu-CTC-5-1
Mus_musculus_tR-Ile-AAT-1-7		Mus_musculus_tR-Ser-AGA-2-5	Mus_musculus_tR-Val-CAC-2-5	Mus_musculus_tR-Gly-TCC-1-4	Mus_musculus_tR-Gly-GCC-2-1	Mus_musculus_tR-Gly-TCC-2-1	Mus_musculus_tR-Glu-TTC-1-1	Mus_musculus_tR-Tyr-GTA-1-3		Mus_musculus_tR-Val-GAC-1-1	Mus_musculus_tR-His-GTG-2-4	Mus_musculus_tR-Glu-CTC-6-1
Mus_musculus_tR-Ile-AAT-1-8		Mus_musculus_tR-Ser-AGA-4-1	Mus_musculus_tR-Val-CAC-3-1	Mus_musculus_tR-Gly-TCC-1-5	Mus_musculus_tR-Gly-GCC-2-2	Mus_musculus_tR-His-GTG-1-1	Mus_musculus_tR-Glu-TTC-1-2	Mus_musculus_tR-Tyr-GTA-1-4		Mus_musculus_tR-Val-TAC-1-3	Mus_musculus_tR-His-GTG-2-5	Mus_musculus_tR-Glu-TTC-1-1
Mus_musculus_tR-Ile-AAT-2-1		Mus_musculus_tR-Ser-CGA-2-1	Mus_musculus_tR-Val-CAC-8-1	Mus_musculus_tR-Gly-TCC-1-6	Mus_musculus_tR-Gly-GCC-2-3	Mus_musculus_tR-His-GTG-2-1	Mus_musculus_tR-Glu-TTC-1-3	Mus_musculus_tR-Tyr-GTA-1-5			Mus_musculus_tR-His-GTG-2-6	Mus_musculus_tR-Glu-TTC-1-2
Mus_musculus_tR-Ile-AAT-3-1		Mus_musculus_tR-Ser-GGA-1-1	Mus_musculus_tR-Val-TAC-1-3	Mus_musculus_tR-Gly-TCC-1-7	Mus_musculus_tR-Gly-GCC-2-4	Mus_musculus_tR-His-GTG-2-2	Mus_musculus_tR-Glu-TTC-1-4	Mus_musculus_tR-Tyr-GTA-2-1			Mus_musculus_tR-His-GTG-2-7	Mus_musculus_tR-Glu-TTC-1-3
Mus_musculus_tR-Ile-AAT-4-1		Mus_musculus_tR-Thr-AGT-8-1		Mus_musculus_tR-His-GTG-1-1	Mus_musculus_tR-Gly-GCC-2-5	Mus_musculus_tR-His-GTG-2-3	Mus_musculus_tR-Glu-TTC-2-1	Mus_musculus_tR-Und-NNN-1-1			Mus_musculus_tR-His-GTG-2-8	Mus_musculus_tR-Glu-TTC-1-4
Mus_musculus_tR-Ile-AAT-5-1		Mus_musculus_tR-Thr-AGT-9-1		Mus_musculus_tR-His-GTG-2-1	Mus_musculus_tR-Gly-GCC-2-6	Mus_musculus_tR-His-GTG-2-4	Mus_musculus_tR-Glu-TTC-2-2	Mus_musculus_tR-Val-AAC-1-1			Mus_musculus_tR-His-GTG-3-1	Mus_musculus_tR-Glu-TTC-2-1
Mus_musculus_tR-Ile-GAT-1-1		Mus_musculus_tR-Thr-CGT-2-1		Mus_musculus_tR-His-GTG-2-2	Mus_musculus_tR-Gly-GCC-2-7	Mus_musculus_tR-His-GTG-2-5	Mus_musculus_tR-Glu-TTC-3-1	Mus_musculus_tR-Val-AAC-1-2			Mus_musculus_tR-Ile-AAT-1-1	Mus_musculus_tR-Glu-TTC-2-2
Mus_musculus_tR-Ile-TAT-2-1		Mus_musculus_tR-Thr-TGT-3-2		Mus_musculus_tR-His-GTG-2-3	Mus_musculus_tR-Gly-GCC-2-8	Mus_musculus_tR-His-GTG-2-6	Mus_musculus_tR-Glu-TTC-3-2	Mus_musculus_tR-Val-AAC-2-1			Mus_musculus_tR-Ile-AAT-1-2	Mus_musculus_tR-Glu-TTC-3-1
Mus_musculus_tR-Ile-TAT-2-3		Mus_musculus_tR-Trp-CCA-6-1		Mus_musculus_tR-His-GTG-2-4	Mus_musculus_tR-Gly-GCC-3-1	Mus_musculus_tR-His-GTG-2-7	Mus_musculus_tR-Gly-ACC-1-1	Mus_musculus_tR-Val-AAC-2-2			Mus_musculus_tR-Ile-AAT-1-3	Mus_musculus_tR-Glu-TTC-3-2
Mus_musculus_tR-iMet-CAT-1-2		Mus_musculus_tR-Tyr-GTA-1-1		Mus_musculus_tR-His-GTG-2-5	Mus_musculus_tR-Gly-GCC-4-1	Mus_musculus_tR-His-GTG-2-8	Mus_musculus_tR-Gly-ACC-2-1	Mus_musculus_tR-Val-AAC-3-1			Mus_musculus_tR-Ile-AAT-1-4	Mus_musculus_tR-Gly-ACC-1-1
Mus_musculus_tR-iMet-CAT-1-5		Mus_musculus_tR-Tyr-GTA-1-2		Mus_musculus_tR-His-GTG-2-6	Mus_musculus_tR-Gly-GCC-5-1	Mus_musculus_tR-His-GTG-3-1	Mus_musculus_tR-Gly-CCC-2-1	Mus_musculus_tR-Val-AAC-5-1			Mus_musculus_tR-Ile-AAT-1-5	Mus_musculus_tR-Gly-ACC-2-1
Mus_musculus_tR-iMet-CAT-3-1		Mus_musculus_tR-Tyr-GTA-1-3		Mus_musculus_tR-His-GTG-2-7	Mus_musculus_tR-Gly-GCC-6-1	Mus_musculus_tR-Ile-AAT-1-1	Mus_musculus_tR-Gly-CCC-2-2	Mus_musculus_tR-Val-CAC-1-1			Mus_musculus_tR-Ile-AAT-1-6	Mus_musculus_tR-Gly-CCC-1-1
Mus_musculus_tR-Leu-AAG-2-1		Mus_musculus_tR-Tyr-GTA-1-4		Mus_musculus_tR-His-GTG-2-8	Mus_musculus_tR-Gly-TCC-1-1	Mus_musculus_tR-Ile-AAT-1-2	Mus_musculus_tR-Gly-CCC-3-1	Mus_musculus_tR-Val-CAC-2-1			Mus_musculus_tR-Ile-AAT-1-7	Mus_musculus_tR-Gly-CCC-1-2
Mus_musculus_tR-Leu-CAA-3-1		Mus_musculus_tR-Tyr-GTA-1-5		Mus_musculus_tR-His-GTG-3-1	Mus_musculus_tR-Gly-TCC-1-2	Mus_musculus_tR-Ile-AAT-1-3	Mus_musculus_tR-Gly-CCC-4-1	Mus_musculus_tR-Val-CAC-2-2			Mus_musculus_tR-Ile-AAT-1-8	Mus_musculus_tR-Gly-CCC-2-1
Mus_musculus_tR-Leu-CAA-4-1		Mus_musculus_tR-Tyr-GTA-2-1		Mus_musculus_tR-Ile-AAT-1-1	Mus_musculus_tR-Gly-TCC-1-3	Mus_musculus_tR-Ile-AAT-1-4	Mus_musculus_tR-Gly-CCC-5-1	Mus_musculus_tR-Val-CAC-2-3			Mus_musculus_tR-Ile-AAT-2-1	Mus_musculus_tR-Gly-CCC-2-2
Mus_musculus_tR-Leu-CAG-1-2		Mus_musculus_tR-Tyr-GTA-3-1		Mus_musculus_tR-Ile-AAT-1-2	Mus_musculus_tR-Gly-TCC-1-4	Mus_musculus_tR-Ile-AAT-1-5	Mus_musculus_tR-Gly-GCC-1-1	Mus_musculus_tR-Val-CAC-2-4			Mus_musculus_tR-Ile-AAT-4-1	Mus_musculus_tR-Gly-CCC-3-1
Mus_musculus_tR-Leu-CAG-1-4		Mus_musculus_tR-Tyr-GTA-3-2		Mus_musculus_tR-Ile-AAT-1-3	Mus_musculus_tR-Gly-TCC-1-5	Mus_musculus_tR-Ile-AAT-1-6	Mus_musculus_tR-Gly-GCC-1-2	Mus_musculus_tR-Val-CAC-2-5			Mus_musculus_tR-Ile-AAT-5-1	Mus_musculus_tR-Gly-CCC-4-1
Mus_musculus_tR-Leu-CAG-2-2		Mus_musculus_tR-Tyr-GTA-4-1		Mus_musculus_tR-Ile-AAT-1-4	Mus_musculus_tR-Gly-TCC-1-6	Mus_musculus_tR-Ile-AAT-1-7	Mus_musculus_tR-Gly-GCC-1-3	Mus_musculus_tR-Val-CAC-3-1			Mus_musculus_tR-Ile-GAT-1-1	Mus_musculus_tR-Gly-CCC-5-1
Mus_musculus_tR-Leu-CAG-3-1		Mus_musculus_tR-Tyr-GTA-5-1		Mus_musculus_tR-Ile-AAT-1-5	Mus_musculus_tR-Gly-TCC-1-7	Mus_musculus_tR-Ile-AAT-1-8	Mus_musculus_tR-Gly-GCC-2-1	Mus_musculus_tR-Val-CAC-6-1			Mus_musculus_tR-Ile-TAT-2-1	Mus_musculus_tR-Gly-GCC-1-1
Mus_musculus_tR-Leu-TAA-5-2		Mus_musculus_tR-Val-AAC-1-1		Mus_musculus_tR-Ile-AAT-1-6	Mus_musculus_tR-Gly-TCC-2-1	Mus_musculus_tR-Ile-AAT-2-1	Mus_musculus_tR-Gly-GCC-2-2	Mus_musculus_tR-Val-TAC-1-1			Mus_musculus_tR-Ile-TAT-2-2	Mus_musculus_tR-Gly-GCC-1-2
Mus_musculus_tR-Leu-TAG-4-1		Mus_musculus_tR-Val-AAC-4-1		Mus_musculus_tR-Ile-AAT-1-7	Mus_musculus_tR-His-GTG-1-1	Mus_musculus_tR-Ile-AAT-3-1	Mus_musculus_tR-Gly-GCC-2-3	Mus_musculus_tR-Val-TAC-1-3			Mus_musculus_tR-Ile-TAT-2-3	Mus_musculus_tR-Gly-GCC-1-3
Mus_musculus_tR-Lys-CTT-10-1		Mus_musculus_tR-Val-CAC-2-2		Mus_musculus_tR-Ile-AAT-1-8	Mus_musculus_tR-His-GTG-2-1	Mus_musculus_tR-Ile-AAT-4-1	Mus_musculus_tR-Gly-GCC-2-4				Mus_musculus_tR-iMet-CAT-1-1	Mus_musculus_tR-Gly-GCC-2-1
Mus_musculus_tR-Lys-CTT-1-1		Mus_musculus_tR-Val-CAC-2-5		Mus_musculus_tR-Ile-AAT-2-1	Mus_musculus_tR-His-GTG-2-2	Mus_musculus_tR-Ile-AAT-5-1	Mus_musculus_tR-Gly-GCC-2-5				Mus_musculus_tR-iMet-CAT-1-2	Mus_musculus_tR-Gly-GCC-2-2
Mus_musculus_tR-Lys-CTT-11-1		Mus_musculus_tR-Val-CAC-4-1		Mus_musculus_tR-Ile-AAT-3-1	Mus_musculus_tR-His-GTG-2-3	Mus_musculus_tR-Ile-GAT-1-1	Mus_musculus_tR-Gly-GCC-2-6				Mus_musculus_tR-iMet-CAT-1-3	Mus_musculus_tR-Gly-GCC-2-3
Mus_musculus_tR-Lys-CTT-12-1		Mus_musculus_tR-Val-TAC-1-2		Mus_musculus_tR-Ile-AAT-4-1	Mus_musculus_tR-His-GTG-2-4	Mus_musculus_tR-Ile-TAT-3-1	Mus_musculus_tR-Gly-GCC-2-7				Mus_musculus_tR-iMet-CAT-1-4	Mus_musculus_tR-Gly-GCC-2-4
Mus_musculus_tR-Lys-CTT-13-1				Mus_musculus_tR-Ile-AAT-5-1	Mus_musculus_tR-His-GTG-2-5	Mus_musculus_tR-Leu-AAG-1-1	Mus_musculus_tR-Gly-GCC-2-8				Mus_musculus_tR-iMet-CAT-1-5	Mus_musculus_tR-Gly-GCC-2-5
Mus_musculus_tR-Lys-CTT-16-1				Mus_musculus_tR-Ile-GAT-1-1	Mus_musculus_tR-His-GTG-2-6	Mus_musculus_tR-Leu-AAG-1-2	Mus_musculus_tR-Gly-GCC-3-1				Mus_musculus_tR-iMet-CAT-1-6	Mus_musculus_tR-Gly-GCC-2-6
Mus_musculus_tR-Lys-CTT-2-1				Mus_musculus_tR-Ile-TAT-2-1	Mus_musculus_tR-His-GTG-2-7	Mus_musculus_tR-Leu-AAG-1-3	Mus_musculus_tR-Gly-GCC-4-1				Mus_musculus_tR-iMet-CAT-1-7	Mus_musculus_tR-Gly-GCC-2-7
Mus_musculus_tR-Lys-CTT-2-2				Mus_musculus_tR-iMet-CAT-1-1	Mus_musculus_tR-His-GTG-2-8	Mus_musculus_tR-Leu-AAG-2-1	Mus_musculus_tR-Gly-GCC-5-1				Mus_musculus_tR-iMet-CAT-2-1	Mus_musculus_tR-Gly-GCC-2-8
Mus_musculus_tR-Lys-CTT-3-1				Mus_musculus_tR-iMet-CAT-1-4	Mus_musculus_tR-His-GTG-3-1	Mus_musculus_tR-Leu-AAG-3-1	Mus_musculus_tR-Gly-GCC-6-1				Mus_musculus_tR-iMet-CAT-3-1	Mus_musculus_tR-Gly-GCC-3-1
Mus_musculus_tR-Lys-CTT-3-2				Mus_musculus_tR-iMet-CAT-3-1	Mus_musculus_tR-Ile-AAT-1-1	Mus_musculus_tR-Leu-CAA-1-1	Mus_musculus_tR-His-ATG-1-1				Mus_musculus_tR-Leu-AAG-1-1	Mus_musculus_tR-Gly-GCC-4-1
Mus_musculus_tR-Lys-CTT-3-3				Mus_musculus_tR-Leu-CAA-1-1	Mus_musculus_tR-Ile-AAT-1-2	Mus_musculus_tR-Leu-CAA-2-1	Mus_musculus_tR-His-GTG-1-1				Mus_musculus_tR-Leu-AAG-1-2	Mus_musculus_tR-Gly-GCC-5-1
Mus_musculus_tR-Lys-CTT-3-4				Mus_musculus_tR-Leu-CAA-2-1	Mus_musculus_tR-Ile-AAT-1-3	Mus_musculus_tR-Leu-CAA-3-1	Mus_musculus_tR-His-GTG-2-1				Mus_musculus_tR-Leu-AAG-1-3	Mus_musculus_tR-Gly-GCC-6-1
Mus_musculus_tR-Lys-CTT-3-5				Mus_musculus_tR-Leu-CAA-3-1	Mus_musculus_tR-Ile-AAT-1-4	Mus_musculus_tR-Leu-CAA-4-1	Mus_musculus_tR-His-GTG-2-2				Mus_musculus_tR-Leu-AAG-2-1	Mus_musculus_tR-Gly-TCC-1-1
Mus_musculus_tR-Lys-CTT-3-6				Mus_musculus_tR-Leu-CAA-4-1	Mus_musculus_tR-Ile-AAT-1-5	Mus_musculus_tR-Leu-CAG-3-1	Mus_musculus_tR-His-GTG-2-3				Mus_musculus_tR-Leu-AAG-3-1	Mus_musculus_tR-Gly-TCC-1-2
Mus_musculus_tR-Lys-CTT-3-7				Mus_musculus_tR-Leu-CAG-1-1	Mus_musculus_tR-Ile-AAT-1-6	Mus_musculus_tR-Leu-TAA-2-1	Mus_musculus_tR-His-GTG-2-4				Mus_musculus_tR-Leu-CAA-1-1	Mus_musculus_tR-Gly-TCC-1-3
Mus_musculus_tR-Lys-CTT-5-1				Mus_musculus_tR-Leu-CAG-1-2	Mus_musculus_tR-Ile-AAT-1-7	Mus_musculus_tR-Leu-TAA-5-3	Mus_musculus_tR-His-GTG-2-5				Mus_musculus_tR-Leu-CAA-2-1	Mus_musculus_tR-Gly-TCC-1-4
Mus_musculus_tR-Lys-CTT-8-1				Mus_musculus_tR-Leu-CAG-1-3	Mus_musculus_tR-Ile-AAT-1-8	Mus_musculus_tR-Leu-TAG-1-1	Mus_musculus_tR-His-GTG-2-6				Mus_musculus_tR-Leu-CAA-3-1	Mus_musculus_tR-Gly-TCC-1-5
Mus_musculus_tR-Lys-TTT-1-1				Mus_musculus_tR-Leu-CAG-3-1	Mus_musculus_tR-Ile-AAT-2-1	Mus_musculus_tR-Leu-TAG-2-1	Mus_musculus_tR-His-GTG-2-7				Mus_musculus_tR-Leu-CAA-4-1	Mus_musculus_tR-Gly-TCC-1-6
Mus_musculus_tR-Lys-TTT-1-2				Mus_musculus_tR-Leu-TAA-5-2	Mus_musculus_tR-Ile-AAT-3-1	Mus_musculus_tR-Leu-TAG-3-1	Mus_musculus_tR-His-GTG-2-8				Mus_musculus_tR-Leu-CAG-1-1	Mus_musculus_tR-Gly-TCC-1-7
Mus_musculus_tR-Lys-TTT-1-3				Mus_musculus_tR-Leu-TAG-1-1	Mus_musculus_tR-Ile-AAT-4-1	Mus_musculus_tR-Leu-TAG-4-1	Mus_musculus_tR-His-GTG-3-1				Mus_musculus_tR-Leu-CAG-1-2	Mus_musculus_tR-Gly-TCC-2-1
Mus_musculus_tR-Lys-TTT-1-4				Mus_musculus_tR-Leu-TAG-3-1	Mus_musculus_tR-Ile-AAT-5-1	Mus_musculus_tR-Lys-CTT-10-1	Mus_musculus_tR-Ile-AAT-1-1				Mus_musculus_tR-Leu-CAG-1-3	Mus_musculus_tR-His-GTG-1-1
Mus_musculus_tR-Lys-TTT-1-5				Mus_musculus_tR-Leu-TAG-4-1	Mus_musculus_tR-Ile-GAT-1-1	Mus_musculus_tR-Lys-CTT-1-1	Mus_musculus_tR-Ile-AAT-1-2				Mus_musculus_tR-Leu-CAG-1-4	Mus_musculus_tR-His-GTG-2-1
Mus_musculus_tR-Lys-TTT-1-6				Mus_musculus_tR-Lys-CTT-10-1	Mus_musculus_tR-iMet-CAT-1-3	Mus_musculus_tR-Lys-CTT-11-1	Mus_musculus_tR-Ile-AAT-1-3				Mus_musculus_tR-Leu-CAG-1-5	Mus_musculus_tR-His-GTG-2-2
Mus_musculus_tR-Lys-TTT-2-1				Mus_musculus_tR-Lys-CTT-1-1	Mus_musculus_tR-iMet-CAT-1-4	Mus_musculus_tR-Lys-CTT-12-1	Mus_musculus_tR-Ile-AAT-1-4				Mus_musculus_tR-Leu-CAG-2-1	Mus_musculus_tR-His-GTG-2-3
Mus_musculus_tR-Lys-TTT-2-2				Mus_musculus_tR-Lys-CTT-11-1	Mus_musculus_tR-iMet-CAT-1-5	Mus_musculus_tR-Lys-CTT-13-1	Mus_musculus_tR-Ile-AAT-1-5				Mus_musculus_tR-Leu-CAG-2-2	Mus_musculus_tR-His-GTG-2-4
Mus_musculus_tR-Lys-TTT-3-1				Mus_musculus_tR-Lys-CTT-12-1	Mus_musculus_tR-iMet-CAT-1-6	Mus_musculus_tR-Lys-CTT-16-1	Mus_musculus_tR-Ile-AAT-1-6				Mus_musculus_tR-Leu-CAG-2-3	Mus_musculus_tR-His-GTG-2-5
Mus_musculus_tR-Lys-TTT-5-1				Mus_musculus_tR-Lys-CTT-13-1	Mus_musculus_tR-iMet-CAT-1-7	Mus_musculus_tR-Lys-CTT-17-1	Mus_musculus_tR-Ile-AAT-1-7				Mus_musculus_tR-Leu-CAG-3-1	Mus_musculus_tR-His-GTG-2-6
Mus_musculus_tR-Met-CAT-1-1				Mus_musculus_tR-Lys-CTT-14-1	Mus_musculus_tR-iMet-CAT-2-1	Mus_musculus_tR-Lys-CTT-18-1	Mus_musculus_tR-Ile-AAT-1-8				Mus_musculus_tR-Leu-CAG-4-1	Mus_musculus_tR-His-GTG-2-7
Mus_musculus_tR-Met-CAT-1-2				Mus_musculus_tR-Lys-CTT-18-1	Mus_musculus_tR-iMet-CAT-3-1	Mus_musculus_tR-Lys-CTT-2-1	Mus_musculus_tR-Ile-AAT-2-1				Mus_musculus_tR-Leu-TAA-2-1	Mus_musculus_tR-His-GTG-2-8
Mus_musculus_tR-Phe-GAA-1-1				Mus_musculus_tR-Lys-CTT-2-1	Mus_musculus_tR-Leu-AAG-1-1	Mus_musculus_tR-Lys-CTT-2-2	Mus_musculus_tR-Ile-AAT-3-1				Mus_musculus_tR-Leu-TAA-5-1	Mus_musculus_tR-His-GTG-3-1
Mus_musculus_tR-Phe-GAA-1-3				Mus_musculus_tR-Lys-CTT-2-2	Mus_musculus_tR-Leu-AAG-1-2	Mus_musculus_tR-Lys-CTT-3-1	Mus_musculus_tR-Ile-AAT-4-1				Mus_musculus_tR-Leu-TAA-5-2	Mus_musculus_tR-Ile-AAT-1-1
Mus_musculus_tR-Phe-GAA-1-4				Mus_musculus_tR-Lys-CTT-3-1	Mus_musculus_tR-Leu-AAG-1-3	Mus_musculus_tR-Lys-CTT-3-2	Mus_musculus_tR-Ile-AAT-5-1				Mus_musculus_tR-Leu-TAA-5-3	Mus_musculus_tR-Ile-AAT-1-2
Mus_musculus_tR-Phe-GAA-2-1				Mus_musculus_tR-Lys-CTT-3-2	Mus_musculus_tR-Leu-CAA-4-1	Mus_musculus_tR-Lys-CTT-3-3	Mus_musculus_tR-Ile-GAT-1-1				Mus_musculus_tR-Leu-TAG-1-1	Mus_musculus_tR-Ile-AAT-1-3
Mus_musculus_tR-Phe-GAA-3-1				Mus_musculus_tR-Lys-CTT-3-3	Mus_musculus_tR-Leu-CAG-1-2	Mus_musculus_tR-Lys-CTT-3-4	Mus_musculus_tR-Ile-TAT-3-1				Mus_musculus_tR-Leu-TAG-2-1	Mus_musculus_tR-Ile-AAT-1-4
Mus_musculus_tR-Pro-AGG-1-1				Mus_musculus_tR-Lys-CTT-3-4	Mus_musculus_tR-Leu-CAG-1-4	Mus_musculus_tR-Lys-CTT-3-5	Mus_musculus_tR-iMet-CAT-1-2				Mus_musculus_tR-Leu-TAG-3-1	Mus_musculus_tR-Ile-AAT-1-5
Mus_musculus_tR-Pro-AGG-1-2				Mus_musculus_tR-Lys-CTT-3-5	Mus_musculus_tR-Leu-CAG-1-5	Mus_musculus_tR-Lys-CTT-3-6	Mus_musculus_tR-iMet-CAT-1-3				Mus_musculus_tR-Leu-TAG-4-1	Mus_musculus_tR-Ile-AAT-1-6
Mus_musculus_tR-Pro-AGG-1-3				Mus_musculus_tR-Lys-CTT-3-6	Mus_musculus_tR-Leu-CAG-2-2	Mus_musculus_tR-Lys-CTT-3-7	Mus_musculus_tR-iMet-CAT-4-1				Mus_musculus_tR-Lys-CTT-10-1	Mus_musculus_tR-Ile-AAT-1-7
Mus_musculus_tR-Pro-AGG-1-4				Mus_musculus_tR-Lys-CTT-3-7	Mus_musculus_tR-Leu-TAA-1-1	Mus_musculus_tR-Lys-CTT-4-1	Mus_musculus_tR-Leu-AAG-1-1				Mus_musculus_tR-Lys-CTT-1-1	Mus_musculus_tR-Ile-AAT-1-8
Mus_musculus_tR-Pro-AGG-1-5				Mus_musculus_tR-Lys-CTT-5-1	Mus_musculus_tR-Leu-TAA-3-1	Mus_musculus_tR-Lys-CTT-5-1	Mus_musculus_tR-Leu-AAG-2-1				Mus_musculus_tR-Lys-CTT-12-1	Mus_musculus_tR-Ile-AAT-2-1
Mus_musculus_tR-Pro-AGG-1-6				Mus_musculus_tR-Lys-CTT-6-1	Mus_musculus_tR-Leu-TAA-4-1	Mus_musculus_tR-Lys-CTT-8-1	Mus_musculus_tR-Leu-AAG-3-1				Mus_musculus_tR-Lys-CTT-13-1	Mus_musculus_tR-Ile-AAT-3-1
Mus_musculus_tR-Pro-AGG-3-1				Mus_musculus_tR-Lys-CTT-8-1	Mus_musculus_tR-Leu-TAA-5-2	Mus_musculus_tR-Lys-CTT-9-1	Mus_musculus_tR-Leu-CAA-1-1				Mus_musculus_tR-Lys-CTT-15-1	Mus_musculus_tR-Ile-AAT-4-1
Mus_musculus_tR-Pro-CGG-1-1				Mus_musculus_tR-Lys-CTT-9-1	Mus_musculus_tR-Leu-TAA-5-3	Mus_musculus_tR-Lys-TTT-1-1	Mus_musculus_tR-Leu-CAA-2-1				Mus_musculus_tR-Lys-CTT-16-1	Mus_musculus_tR-Ile-AAT-5-1
Mus_musculus_tR-Pro-CGG-1-2				Mus_musculus_tR-Lys-TTT-1-1	Mus_musculus_tR-Leu-TAG-1-1	Mus_musculus_tR-Lys-TTT-1-2	Mus_musculus_tR-Leu-CAA-3-1				Mus_musculus_tR-Lys-CTT-18-1	Mus_musculus_tR-Ile-GAT-1-1
Mus_musculus_tR-Pro-CGG-1-3				Mus_musculus_tR-Lys-TTT-1-2	Mus_musculus_tR-Leu-TAG-2-1	Mus_musculus_tR-Lys-TTT-1-3	Mus_musculus_tR-Leu-CAA-4-1				Mus_musculus_tR-Lys-CTT-2-1	Mus_musculus_tR-Ile-TAT-1-1
Mus_musculus_tR-Pro-TGG-1-1				Mus_musculus_tR-Lys-TTT-1-3	Mus_musculus_tR-Leu-TAG-3-1	Mus_musculus_tR-Lys-TTT-1-4	Mus_musculus_tR-Leu-CAG-1-2				Mus_musculus_tR-Lys-CTT-2-2	Mus_musculus_tR-Ile-TAT-2-1
Mus_musculus_tR-Pro-TGG-2-1				Mus_musculus_tR-Lys-TTT-1-4	Mus_musculus_tR-Leu-TAG-4-1	Mus_musculus_tR-Lys-TTT-1-5	Mus_musculus_tR-Leu-CAG-2-1				Mus_musculus_tR-Lys-CTT-3-1	Mus_musculus_tR-Ile-TAT-2-2
Mus_musculus_tR-Pro-TGG-2-2				Mus_musculus_tR-Lys-TTT-1-5	Mus_musculus_tR-Lys-CTT-10-1	Mus_musculus_tR-Lys-TTT-1-6	Mus_musculus_tR-Leu-CAG-2-2				Mus_musculus_tR-Lys-CTT-3-2	Mus_musculus_tR-Ile-TAT-2-3
Mus_musculus_tR-Pro-TGG-2-3				Mus_musculus_tR-Lys-TTT-1-6	Mus_musculus_tR-Lys-CTT-1-1	Mus_musculus_tR-Lys-TTT-2-1	Mus_musculus_tR-Leu-CAG-2-3				Mus_musculus_tR-Lys-CTT-3-3	Mus_musculus_tR-iMet-CAT-1-1
Mus_musculus_tR-Pro-TGG-2-4				Mus_musculus_tR-Lys-TTT-2-1	Mus_musculus_tR-Lys-CTT-11-1	Mus_musculus_tR-Lys-TTT-2-2	Mus_musculus_tR-Leu-CAG-4-1				Mus_musculus_tR-Lys-CTT-3-4	Mus_musculus_tR-iMet-CAT-1-2
Mus_musculus_tR-Pro-TGG-3-1				Mus_musculus_tR-Lys-TTT-2-2	Mus_musculus_tR-Lys-CTT-13-1	Mus_musculus_tR-Lys-TTT-3-1	Mus_musculus_tR-Leu-TAA-1-1				Mus_musculus_tR-Lys-CTT-3-5	Mus_musculus_tR-iMet-CAT-1-3
Mus_musculus_tR-Pro-TGG-5-1				Mus_musculus_tR-Lys-TTT-3-1	Mus_musculus_tR-Lys-CTT-14-1	Mus_musculus_tR-Lys-TTT-5-1	Mus_musculus_tR-Leu-TAA-2-1				Mus_musculus_tR-Lys-CTT-3-6	Mus_musculus_tR-iMet-CAT-1-4
Mus_musculus_tR-Ser-AGA-2-4				Mus_musculus_tR-Lys-TTT-5-1	Mus_musculus_tR-Lys-CTT-15-1	Mus_musculus_tR-Lys-TTT-6-1	Mus_musculus_tR-Leu-TAA-3-1				Mus_musculus_tR-Lys-CTT-3-7	Mus_musculus_tR-iMet-CAT-1-5
Mus_musculus_tR-Ser-AGA-2-5				Mus_musculus_tR-Met-CAT-1-1	Mus_musculus_tR-Lys-CTT-16-1	Mus_musculus_tR-Met-CAT-1-1	Mus_musculus_tR-Leu-TAA-4-1				Mus_musculus_tR-Lys-CTT-4-1	Mus_musculus_tR-iMet-CAT-1-6
Mus_musculus_tR-Ser-AGA-4-1				Mus_musculus_tR-Met-CAT-1-2	Mus_musculus_tR-Lys-CTT-2-1	Mus_musculus_tR-Met-CAT-1-2	Mus_musculus_tR-Leu-TAA-5-1				Mus_musculus_tR-Lys-CTT-6-1	Mus_musculus_tR-iMet-CAT-1-7
Mus_musculus_tR-Ser-CGA-2-1				Mus_musculus_tR-Met-CAT-2-2	Mus_musculus_tR-Lys-CTT-2-2	Mus_musculus_tR-Met-CAT-2-1	Mus_musculus_tR-Leu-TAA-5-2				Mus_musculus_tR-Lys-CTT-7-1	Mus_musculus_tR-iMet-CAT-2-1
Mus_musculus_tR-Ser-GCT-1-1				Mus_musculus_tR-Phe-GAA-1-1	Mus_musculus_tR-Lys-CTT-3-1	Mus_musculus_tR-Met-CAT-2-2	Mus_musculus_tR-Leu-TAA-5-3				Mus_musculus_tR-Lys-CTT-8-1	Mus_musculus_tR-iMet-CAT-3-1
Mus_musculus_tR-Ser-GCT-2-1				Mus_musculus_tR-Phe-GAA-1-2	Mus_musculus_tR-Lys-CTT-3-2	Mus_musculus_tR-Met-CAT-3-1	Mus_musculus_tR-Leu-TAG-2-1				Mus_musculus_tR-Lys-CTT-9-1	Mus_musculus_tR-iMet-CAT-4-1
Mus_musculus_tR-Ser-GCT-3-1				Mus_musculus_tR-Phe-GAA-1-3	Mus_musculus_tR-Lys-CTT-3-3	Mus_musculus_tR-Met-CAT-4-1	Mus_musculus_tR-Leu-TAG-3-1				Mus_musculus_tR-Lys-TTT-1-1	Mus_musculus_tR-Leu-AAG-1-1
Mus_musculus_tR-Ser-GCT-4-1				Mus_musculus_tR-Phe-GAA-1-4	Mus_musculus_tR-Lys-CTT-3-4	Mus_musculus_tR-Met-CAT-5-1	Mus_musculus_tR-Leu-TAG-4-1				Mus_musculus_tR-Lys-TTT-1-2	Mus_musculus_tR-Leu-AAG-1-2
Mus_musculus_tR-Ser-GCT-4-2				Mus_musculus_tR-Phe-GAA-1-5	Mus_musculus_tR-Lys-CTT-3-5	Mus_musculus_tR-Met-CAT-6-1	Mus_musculus_tR-Lys-CTT-10-1				Mus_musculus_tR-Lys-TTT-1-3	Mus_musculus_tR-Leu-AAG-2-1
Mus_musculus_tR-Ser-GCT-4-3				Mus_musculus_tR-Phe-GAA-2-1	Mus_musculus_tR-Lys-CTT-3-6	Mus_musculus_tR-Phe-GAA-1-1	Mus_musculus_tR-Lys-CTT-1-1				Mus_musculus_tR-Lys-TTT-1-4	Mus_musculus_tR-Leu-AAG-3-1
Mus_musculus_tR-Ser-GCT-5-1				Mus_musculus_tR-Phe-GAA-3-1	Mus_musculus_tR-Lys-CTT-3-7	Mus_musculus_tR-Phe-GAA-1-2	Mus_musculus_tR-Lys-CTT-11-1				Mus_musculus_tR-Lys-TTT-1-5	Mus_musculus_tR-Leu-CAA-1-1
Mus_musculus_tR-Ser-GCT-6-1				Mus_musculus_tR-Pro-AGG-1-3	Mus_musculus_tR-Lys-CTT-5-1	Mus_musculus_tR-Phe-GAA-1-3	Mus_musculus_tR-Lys-CTT-18-1				Mus_musculus_tR-Lys-TTT-1-6	Mus_musculus_tR-Leu-CAA-2-1
Mus_musculus_tR-Ser-GGA-1-1				Mus_musculus_tR-Pro-AGG-1-5	Mus_musculus_tR-Lys-CTT-6-1	Mus_musculus_tR-Phe-GAA-1-4	Mus_musculus_tR-Lys-CTT-2-1				Mus_musculus_tR-Lys-TTT-2-1	Mus_musculus_tR-Leu-CAA-3-1
Mus_musculus_tR-Thr-AGT-8-1				Mus_musculus_tR-Pro-AGG-1-6	Mus_musculus_tR-Lys-CTT-8-1	Mus_musculus_tR-Phe-GAA-1-5	Mus_musculus_tR-Lys-CTT-2-2				Mus_musculus_tR-Lys-TTT-5-1	Mus_musculus_tR-Leu-CAA-4-1
Mus_musculus_tR-Thr-AGT-9-1				Mus_musculus_tR-Pro-AGG-2-1	Mus_musculus_tR-Lys-TTT-1-1	Mus_musculus_tR-Phe-GAA-2-1	Mus_musculus_tR-Lys-CTT-3-1				Mus_musculus_tR-Met-CAT-1-1	Mus_musculus_tR-Leu-CAG-1-1
Mus_musculus_tR-Trp-CCA-2-1				Mus_musculus_tR-Pro-CGG-1-1	Mus_musculus_tR-Lys-TTT-1-2	Mus_musculus_tR-Phe-GAA-3-1	Mus_musculus_tR-Lys-CTT-3-2				Mus_musculus_tR-Met-CAT-1-2	Mus_musculus_tR-Leu-CAG-1-2
Mus_musculus_tR-Trp-CCA-6-1				Mus_musculus_tR-Pro-CGG-1-2	Mus_musculus_tR-Lys-TTT-1-3	Mus_musculus_tR-Pro-AGG-1-1	Mus_musculus_tR-Lys-CTT-3-3				Mus_musculus_tR-Met-CAT-2-1	Mus_musculus_tR-Leu-CAG-1-3
Mus_musculus_tR-Tyr-GTA-1-1				Mus_musculus_tR-Pro-GGG-1-1	Mus_musculus_tR-Lys-TTT-1-4	Mus_musculus_tR-Pro-AGG-1-2	Mus_musculus_tR-Lys-CTT-3-4				Mus_musculus_tR-Met-CAT-2-2	Mus_musculus_tR-Leu-CAG-1-4
Mus_musculus_tR-Tyr-GTA-1-2				Mus_musculus_tR-Pro-TGG-1-1	Mus_musculus_tR-Lys-TTT-1-5	Mus_musculus_tR-Pro-AGG-1-3	Mus_musculus_tR-Lys-CTT-3-5				Mus_musculus_tR-Met-CAT-3-1	Mus_musculus_tR-Leu-CAG-1-5
Mus_musculus_tR-Tyr-GTA-1-3				Mus_musculus_tR-Pro-TGG-2-1	Mus_musculus_tR-Lys-TTT-1-6	Mus_musculus_tR-Pro-AGG-1-4	Mus_musculus_tR-Lys-CTT-3-6				Mus_musculus_tR-Met-CAT-4-1	Mus_musculus_tR-Leu-CAG-2-1
Mus_musculus_tR-Tyr-GTA-1-4				Mus_musculus_tR-Pro-TGG-2-2	Mus_musculus_tR-Lys-TTT-2-1	Mus_musculus_tR-Pro-AGG-1-5	Mus_musculus_tR-Lys-CTT-3-7				Mus_musculus_tR-Met-CAT-5-1	Mus_musculus_tR-Leu-CAG-2-2
Mus_musculus_tR-Tyr-GTA-1-5				Mus_musculus_tR-Pro-TGG-2-3	Mus_musculus_tR-Lys-TTT-2-2	Mus_musculus_tR-Pro-AGG-1-6	Mus_musculus_tR-Lys-CTT-5-1				Mus_musculus_tR-Met-CAT-6-1	Mus_musculus_tR-Leu-CAG-2-3
Mus_musculus_tR-Tyr-GTA-2-1				Mus_musculus_tR-Pro-TGG-2-4	Mus_musculus_tR-Lys-TTT-3-1	Mus_musculus_tR-Pro-AGG-3-1	Mus_musculus_tR-Lys-CTT-7-1				Mus_musculus_tR-Phe-GAA-1-1	Mus_musculus_tR-Leu-CAG-3-1
Mus_musculus_tR-Tyr-GTA-3-1				Mus_musculus_tR-Pro-TGG-3-1	Mus_musculus_tR-Lys-TTT-5-1	Mus_musculus_tR-Pro-CGG-1-1	Mus_musculus_tR-Lys-CTT-8-1				Mus_musculus_tR-Phe-GAA-1-2	Mus_musculus_tR-Leu-CAG-4-1
Mus_musculus_tR-Tyr-GTA-3-2				Mus_musculus_tR-Pro-TGG-4-1	Mus_musculus_tR-Met-CAT-1-1	Mus_musculus_tR-Pro-CGG-1-2	Mus_musculus_tR-Lys-TTT-1-1				Mus_musculus_tR-Phe-GAA-1-3	Mus_musculus_tR-Leu-TAA-3-1
Mus_musculus_tR-Tyr-GTA-4-1				Mus_musculus_tR-SeC-TCA-1-1	Mus_musculus_tR-Met-CAT-1-2	Mus_musculus_tR-Pro-CGG-1-3	Mus_musculus_tR-Lys-TTT-1-2				Mus_musculus_tR-Phe-GAA-1-4	Mus_musculus_tR-Leu-TAA-5-1
Mus_musculus_tR-Tyr-GTA-5-1				Mus_musculus_tR-Ser-AGA-1-1	Mus_musculus_tR-Met-CAT-2-1	Mus_musculus_tR-Pro-TGG-1-1	Mus_musculus_tR-Lys-TTT-1-3				Mus_musculus_tR-Phe-GAA-1-5	Mus_musculus_tR-Leu-TAA-5-2
Mus_musculus_tR-Und-NNN-1-1				Mus_musculus_tR-Ser-AGA-2-2	Mus_musculus_tR-Met-CAT-2-2	Mus_musculus_tR-Pro-TGG-2-1	Mus_musculus_tR-Lys-TTT-1-4				Mus_musculus_tR-Phe-GAA-2-1	Mus_musculus_tR-Leu-TAA-5-3
Mus_musculus_tR-Val-AAC-1-2				Mus_musculus_tR-Ser-AGA-2-4	Mus_musculus_tR-Met-CAT-3-1	Mus_musculus_tR-Pro-TGG-2-3	Mus_musculus_tR-Lys-TTT-1-5				Mus_musculus_tR-Pro-AGG-1-1	Mus_musculus_tR-Leu-TAG-1-1
Mus_musculus_tR-Val-AAC-2-1				Mus_musculus_tR-Ser-AGA-4-1	Mus_musculus_tR-Met-CAT-4-1	Mus_musculus_tR-Pro-TGG-2-4	Mus_musculus_tR-Lys-TTT-1-6				Mus_musculus_tR-Pro-AGG-1-2	Mus_musculus_tR-Leu-TAG-2-1
Mus_musculus_tR-Val-AAC-4-1				Mus_musculus_tR-Ser-AGA-5-1	Mus_musculus_tR-Met-CAT-5-1	Mus_musculus_tR-Pro-TGG-3-1	Mus_musculus_tR-Lys-TTT-2-1				Mus_musculus_tR-Pro-AGG-1-3	Mus_musculus_tR-Leu-TAG-3-1
Mus_musculus_tR-Val-AAC-5-1				Mus_musculus_tR-Ser-CGA-1-1	Mus_musculus_tR-Met-CAT-6-1	Mus_musculus_tR-Pro-TGG-4-1	Mus_musculus_tR-Lys-TTT-2-2				Mus_musculus_tR-Pro-AGG-1-4	Mus_musculus_tR-Leu-TAG-4-1
Mus_musculus_tR-Val-CAC-2-1				Mus_musculus_tR-Ser-CGA-2-1	Mus_musculus_tR-Phe-GAA-1-1	Mus_musculus_tR-SeC-TCA-1-1	Mus_musculus_tR-Lys-TTT-3-1				Mus_musculus_tR-Pro-AGG-1-5	Mus_musculus_tR-Lys-CTT-10-1
Mus_musculus_tR-Val-CAC-2-2				Mus_musculus_tR-Ser-CGA-3-1	Mus_musculus_tR-Phe-GAA-1-2	Mus_musculus_tR-Ser-AGA-1-1	Mus_musculus_tR-Lys-TTT-5-1				Mus_musculus_tR-Pro-AGG-1-6	Mus_musculus_tR-Lys-CTT-1-1
Mus_musculus_tR-Val-CAC-2-4				Mus_musculus_tR-Ser-GCT-1-1	Mus_musculus_tR-Phe-GAA-1-3	Mus_musculus_tR-Ser-AGA-4-1	Mus_musculus_tR-Met-CAT-1-1				Mus_musculus_tR-Pro-AGG-2-1	Mus_musculus_tR-Lys-CTT-11-1
Mus_musculus_tR-Val-CAC-2-5				Mus_musculus_tR-Ser-GCT-2-1	Mus_musculus_tR-Phe-GAA-1-4	Mus_musculus_tR-Ser-AGA-5-1	Mus_musculus_tR-Met-CAT-1-2				Mus_musculus_tR-Pro-AGG-3-1	Mus_musculus_tR-Lys-CTT-13-1
Mus_musculus_tR-Val-CAC-4-1				Mus_musculus_tR-Ser-GCT-3-1	Mus_musculus_tR-Phe-GAA-1-5	Mus_musculus_tR-Ser-CGA-1-1	Mus_musculus_tR-Met-CAT-2-2				Mus_musculus_tR-Pro-CGG-1-1	Mus_musculus_tR-Lys-CTT-14-1
Mus_musculus_tR-Val-CAC-6-1				Mus_musculus_tR-Ser-GCT-4-3	Mus_musculus_tR-Phe-GAA-2-1	Mus_musculus_tR-Ser-CGA-2-1	Mus_musculus_tR-Met-CAT-3-1				Mus_musculus_tR-Pro-CGG-1-2	Mus_musculus_tR-Lys-CTT-15-1
Mus_musculus_tR-Val-GAC-1-1				Mus_musculus_tR-Ser-GGA-1-1	Mus_musculus_tR-Phe-GAA-3-1	Mus_musculus_tR-Ser-GCT-1-1	Mus_musculus_tR-Met-CAT-4-1				Mus_musculus_tR-Pro-CGG-1-3	Mus_musculus_tR-Lys-CTT-18-1
Mus_musculus_tR-Val-TAC-1-1				Mus_musculus_tR-Ser-TGA-1-1	Mus_musculus_tR-Pro-AGG-1-1	Mus_musculus_tR-Ser-GCT-2-1	Mus_musculus_tR-Met-CAT-5-1				Mus_musculus_tR-Pro-TGG-1-1	Mus_musculus_tR-Lys-CTT-2-1
Mus_musculus_tR-Val-TAC-1-2				Mus_musculus_tR-Thr-AGT-2-1	Mus_musculus_tR-Pro-AGG-1-2	Mus_musculus_tR-Ser-GCT-4-1	Mus_musculus_tR-Met-CAT-6-1				Mus_musculus_tR-Pro-TGG-2-1	Mus_musculus_tR-Lys-CTT-2-2
				Mus_musculus_tR-Thr-AGT-8-1	Mus_musculus_tR-Pro-AGG-1-3	Mus_musculus_tR-Ser-GCT-4-2	Mus_musculus_tR-Phe-GAA-1-1				Mus_musculus_tR-Pro-TGG-2-2	Mus_musculus_tR-Lys-CTT-3-1
				Mus_musculus_tR-Thr-AGT-9-1	Mus_musculus_tR-Pro-AGG-1-4	Mus_musculus_tR-Ser-GCT-4-3	Mus_musculus_tR-Phe-GAA-1-2				Mus_musculus_tR-Pro-TGG-2-3	Mus_musculus_tR-Lys-CTT-3-2
				Mus_musculus_tR-Thr-CGT-1-1	Mus_musculus_tR-Pro-AGG-1-5	Mus_musculus_tR-Ser-GCT-5-1	Mus_musculus_tR-Phe-GAA-1-3				Mus_musculus_tR-Pro-TGG-2-4	Mus_musculus_tR-Lys-CTT-3-3
				Mus_musculus_tR-Thr-CGT-2-1	Mus_musculus_tR-Pro-AGG-1-6	Mus_musculus_tR-Ser-GCT-6-1	Mus_musculus_tR-Phe-GAA-1-4				Mus_musculus_tR-Pro-TGG-3-1	Mus_musculus_tR-Lys-CTT-3-4
				Mus_musculus_tR-Thr-TGT-2-1	Mus_musculus_tR-Pro-AGG-3-1	Mus_musculus_tR-Ser-GGA-1-1	Mus_musculus_tR-Phe-GAA-1-5				Mus_musculus_tR-Pro-TGG-4-1	Mus_musculus_tR-Lys-CTT-3-5
				Mus_musculus_tR-Thr-TGT-3-2	Mus_musculus_tR-Pro-CGG-1-1	Mus_musculus_tR-Ser-TGA-2-2	Mus_musculus_tR-Phe-GAA-2-1				Mus_musculus_tR-SeC-TCA-1-1	Mus_musculus_tR-Lys-CTT-3-6
				Mus_musculus_tR-Trp-CCA-1-1	Mus_musculus_tR-Pro-CGG-1-2	Mus_musculus_tR-Thr-AGT-1-1	Mus_musculus_tR-Phe-GAA-3-1				Mus_musculus_tR-Ser-AGA-1-1	Mus_musculus_tR-Lys-CTT-3-7
				Mus_musculus_tR-Trp-CCA-2-1	Mus_musculus_tR-Pro-CGG-1-3	Mus_musculus_tR-Thr-AGT-8-1	Mus_musculus_tR-Pro-AGG-1-1				Mus_musculus_tR-Ser-AGA-2-1	Mus_musculus_tR-Lys-CTT-4-1
				Mus_musculus_tR-Trp-CCA-6-1	Mus_musculus_tR-Pro-GGG-1-1	Mus_musculus_tR-Thr-AGT-9-1	Mus_musculus_tR-Pro-AGG-1-2				Mus_musculus_tR-Ser-AGA-2-2	Mus_musculus_tR-Lys-CTT-6-1
				Mus_musculus_tR-Tyr-GTA-1-1	Mus_musculus_tR-Pro-TGG-1-1	Mus_musculus_tR-Thr-CGT-1-1	Mus_musculus_tR-Pro-AGG-1-3				Mus_musculus_tR-Ser-AGA-2-3	Mus_musculus_tR-Lys-CTT-7-1
				Mus_musculus_tR-Tyr-GTA-1-2	Mus_musculus_tR-Pro-TGG-2-1	Mus_musculus_tR-Thr-TGT-2-1	Mus_musculus_tR-Pro-AGG-1-4				Mus_musculus_tR-Ser-AGA-2-4	Mus_musculus_tR-Lys-TTT-1-1
				Mus_musculus_tR-Tyr-GTA-1-3	Mus_musculus_tR-Pro-TGG-2-2	Mus_musculus_tR-Thr-TGT-3-1	Mus_musculus_tR-Pro-AGG-1-5				Mus_musculus_tR-Ser-AGA-2-5	Mus_musculus_tR-Lys-TTT-1-2
				Mus_musculus_tR-Tyr-GTA-1-4	Mus_musculus_tR-Pro-TGG-2-3	Mus_musculus_tR-Thr-TGT-3-2	Mus_musculus_tR-Pro-AGG-1-6				Mus_musculus_tR-Ser-AGA-2-6	Mus_musculus_tR-Lys-TTT-1-3
				Mus_musculus_tR-Tyr-GTA-1-5	Mus_musculus_tR-Pro-TGG-2-4	Mus_musculus_tR-Trp-CCA-1-1	Mus_musculus_tR-Pro-AGG-2-1				Mus_musculus_tR-Ser-AGA-3-1	Mus_musculus_tR-Lys-TTT-1-4
				Mus_musculus_tR-Tyr-GTA-2-1	Mus_musculus_tR-Pro-TGG-3-1	Mus_musculus_tR-Tyr-GTA-1-1	Mus_musculus_tR-Pro-CGG-1-1				Mus_musculus_tR-Ser-CGA-2-1	Mus_musculus_tR-Lys-TTT-1-5
				Mus_musculus_tR-Tyr-GTA-3-2	Mus_musculus_tR-Pro-TGG-4-1	Mus_musculus_tR-Tyr-GTA-1-2	Mus_musculus_tR-Pro-CGG-1-2				Mus_musculus_tR-Ser-GGA-1-1	Mus_musculus_tR-Lys-TTT-1-6
				Mus_musculus_tR-Tyr-GTA-4-1	Mus_musculus_tR-SeC-TCA-1-1	Mus_musculus_tR-Tyr-GTA-1-3	Mus_musculus_tR-Pro-CGG-1-3				Mus_musculus_tR-Ser-TGA-2-1	Mus_musculus_tR-Lys-TTT-2-1
				Mus_musculus_tR-Tyr-GTA-5-1	Mus_musculus_tR-Ser-AGA-2-3	Mus_musculus_tR-Tyr-GTA-1-4	Mus_musculus_tR-Pro-TGG-1-1				Mus_musculus_tR-Ser-TGA-2-2	Mus_musculus_tR-Lys-TTT-2-2
				Mus_musculus_tR-Tyr-GTA-6-1	Mus_musculus_tR-Ser-AGA-2-6	Mus_musculus_tR-Tyr-GTA-1-5	Mus_musculus_tR-Pro-TGG-2-1				Mus_musculus_tR-Thr-AGT-1-1	Mus_musculus_tR-Lys-TTT-3-1
				Mus_musculus_tR-Und-NNN-1-1	Mus_musculus_tR-Ser-AGA-4-1	Mus_musculus_tR-Tyr-GTA-2-1	Mus_musculus_tR-Pro-TGG-2-2				Mus_musculus_tR-Thr-AGT-1-2	Mus_musculus_tR-Lys-TTT-5-1
				Mus_musculus_tR-Val-AAC-1-1	Mus_musculus_tR-Ser-CGA-2-1	Mus_musculus_tR-Tyr-GTA-3-1	Mus_musculus_tR-Pro-TGG-2-3				Mus_musculus_tR-Thr-AGT-1-3	Mus_musculus_tR-Met-CAT-1-1
				Mus_musculus_tR-Val-AAC-1-2	Mus_musculus_tR-Ser-CGA-3-1	Mus_musculus_tR-Tyr-GTA-3-2	Mus_musculus_tR-Pro-TGG-2-4				Mus_musculus_tR-Thr-AGT-2-1	Mus_musculus_tR-Met-CAT-1-2
				Mus_musculus_tR-Val-AAC-2-1	Mus_musculus_tR-Ser-GCT-1-1	Mus_musculus_tR-Tyr-GTA-4-1	Mus_musculus_tR-Pro-TGG-4-1				Mus_musculus_tR-Thr-AGT-3-1	Mus_musculus_tR-Met-CAT-2-1
				Mus_musculus_tR-Val-AAC-2-2	Mus_musculus_tR-Ser-GCT-2-1	Mus_musculus_tR-Tyr-GTA-5-1	Mus_musculus_tR-Ser-AGA-4-1				Mus_musculus_tR-Thr-AGT-5-1	Mus_musculus_tR-Met-CAT-2-2
				Mus_musculus_tR-Val-AAC-3-1	Mus_musculus_tR-Ser-GCT-4-1	Mus_musculus_tR-Tyr-GTA-6-1	Mus_musculus_tR-Ser-CGA-1-1				Mus_musculus_tR-Thr-AGT-7-1	Mus_musculus_tR-Met-CAT-3-1
				Mus_musculus_tR-Val-AAC-4-1	Mus_musculus_tR-Ser-GCT-4-2	Mus_musculus_tR-Und-NNN-1-1	Mus_musculus_tR-Ser-CGA-2-1				Mus_musculus_tR-Thr-AGT-8-1	Mus_musculus_tR-Met-CAT-5-1
				Mus_musculus_tR-Val-AAC-5-1	Mus_musculus_tR-Ser-GCT-5-1	Mus_musculus_tR-Val-AAC-1-1	Mus_musculus_tR-Ser-CGA-3-1				Mus_musculus_tR-Thr-CGT-1-1	Mus_musculus_tR-Met-CAT-6-1
				Mus_musculus_tR-Val-CAC-2-1	Mus_musculus_tR-Ser-GCT-6-1	Mus_musculus_tR-Val-AAC-1-2	Mus_musculus_tR-Ser-GCT-1-1				Mus_musculus_tR-Thr-CGT-2-1	Mus_musculus_tR-Met-CAT-7-1
				Mus_musculus_tR-Val-CAC-2-3	Mus_musculus_tR-Ser-GGA-1-1	Mus_musculus_tR-Val-AAC-2-1	Mus_musculus_tR-Ser-GCT-2-1				Mus_musculus_tR-Thr-TGT-1-1	Mus_musculus_tR-Phe-GAA-1-1
				Mus_musculus_tR-Val-CAC-2-4	Mus_musculus_tR-Ser-TGA-1-1	Mus_musculus_tR-Val-AAC-2-2	Mus_musculus_tR-Ser-GCT-3-1				Mus_musculus_tR-Thr-TGT-2-1	Mus_musculus_tR-Phe-GAA-1-2
				Mus_musculus_tR-Val-CAC-2-5	Mus_musculus_tR-Ser-TGA-2-1	Mus_musculus_tR-Val-AAC-3-1	Mus_musculus_tR-Ser-GCT-4-1				Mus_musculus_tR-Thr-TGT-3-1	Mus_musculus_tR-Phe-GAA-1-3
				Mus_musculus_tR-Val-CAC-3-1	Mus_musculus_tR-Sup-TTA-1-1	Mus_musculus_tR-Val-AAC-4-1	Mus_musculus_tR-Ser-GCT-4-2				Mus_musculus_tR-Thr-TGT-3-2	Mus_musculus_tR-Phe-GAA-1-4
				Mus_musculus_tR-Val-CAC-4-1	Mus_musculus_tR-Thr-AGT-1-2	Mus_musculus_tR-Val-AAC-5-1	Mus_musculus_tR-Ser-GCT-4-3				Mus_musculus_tR-Trp-CCA-1-1	Mus_musculus_tR-Phe-GAA-1-5
				Mus_musculus_tR-Val-CAC-6-1	Mus_musculus_tR-Thr-AGT-3-1	Mus_musculus_tR-Val-AAC-6-1	Mus_musculus_tR-Ser-GCT-5-1				Mus_musculus_tR-Trp-CCA-3-1	Mus_musculus_tR-Phe-GAA-2-1
				Mus_musculus_tR-Val-GAC-1-1	Mus_musculus_tR-Thr-AGT-6-1	Mus_musculus_tR-Val-CAC-1-1	Mus_musculus_tR-Ser-GCT-6-1				Mus_musculus_tR-Trp-CCA-3-2	Mus_musculus_tR-Phe-GAA-3-1
				Mus_musculus_tR-Val-TAC-1-1	Mus_musculus_tR-Thr-AGT-8-1	Mus_musculus_tR-Val-CAC-2-1	Mus_musculus_tR-Ser-GGA-1-1				Mus_musculus_tR-Trp-CCA-4-1	Mus_musculus_tR-Pro-AGG-1-1
				Mus_musculus_tR-Val-TAC-1-3	Mus_musculus_tR-Thr-AGT-9-1	Mus_musculus_tR-Val-CAC-2-2	Mus_musculus_tR-Ser-TGA-1-1				Mus_musculus_tR-Trp-CCA-4-2	Mus_musculus_tR-Pro-AGG-1-2
					Mus_musculus_tR-Thr-CGT-2-1	Mus_musculus_tR-Val-CAC-2-3	Mus_musculus_tR-Sup-TTA-1-1				Mus_musculus_tR-Trp-CCA-5-1	Mus_musculus_tR-Pro-AGG-1-3
					Mus_musculus_tR-Thr-CGT-4-1	Mus_musculus_tR-Val-CAC-2-4	Mus_musculus_tR-Thr-AGT-1-1				Mus_musculus_tR-Trp-CCA-6-1	Mus_musculus_tR-Pro-AGG-1-4
					Mus_musculus_tR-Thr-TGT-3-2	Mus_musculus_tR-Val-CAC-2-5	Mus_musculus_tR-Thr-AGT-1-3				Mus_musculus_tR-Tyr-GTA-1-1	Mus_musculus_tR-Pro-AGG-1-5
					Mus_musculus_tR-Trp-CCA-2-1	Mus_musculus_tR-Val-CAC-3-1	Mus_musculus_tR-Thr-AGT-2-1				Mus_musculus_tR-Tyr-GTA-1-2	Mus_musculus_tR-Pro-AGG-1-6
					Mus_musculus_tR-Trp-CCA-4-2	Mus_musculus_tR-Val-CAC-4-1	Mus_musculus_tR-Thr-AGT-3-1				Mus_musculus_tR-Tyr-GTA-1-3	Mus_musculus_tR-Pro-AGG-2-1
					Mus_musculus_tR-Trp-CCA-6-1	Mus_musculus_tR-Val-CAC-5-1	Mus_musculus_tR-Thr-AGT-7-1				Mus_musculus_tR-Tyr-GTA-1-4	Mus_musculus_tR-Pro-AGG-3-1
					Mus_musculus_tR-Tyr-GTA-1-1	Mus_musculus_tR-Val-CAC-6-1	Mus_musculus_tR-Thr-AGT-8-1				Mus_musculus_tR-Tyr-GTA-1-5	Mus_musculus_tR-Pro-CGG-1-1
					Mus_musculus_tR-Tyr-GTA-1-2	Mus_musculus_tR-Val-GAC-1-1	Mus_musculus_tR-Thr-AGT-9-1				Mus_musculus_tR-Tyr-GTA-2-1	Mus_musculus_tR-Pro-CGG-1-2
					Mus_musculus_tR-Tyr-GTA-1-3		Mus_musculus_tR-Thr-CGT-1-1				Mus_musculus_tR-Tyr-GTA-3-1	Mus_musculus_tR-Pro-CGG-1-3
					Mus_musculus_tR-Tyr-GTA-1-4		Mus_musculus_tR-Tyr-GTA-1-1				Mus_musculus_tR-Tyr-GTA-3-2	Mus_musculus_tR-Pro-GGG-1-1
					Mus_musculus_tR-Tyr-GTA-1-5		Mus_musculus_tR-Tyr-GTA-1-2				Mus_musculus_tR-Tyr-GTA-4-1	Mus_musculus_tR-Pro-TGG-1-1
					Mus_musculus_tR-Tyr-GTA-2-1		Mus_musculus_tR-Tyr-GTA-1-3				Mus_musculus_tR-Tyr-GTA-5-1	Mus_musculus_tR-Pro-TGG-2-1
					Mus_musculus_tR-Tyr-GTA-3-1		Mus_musculus_tR-Tyr-GTA-1-4				Mus_musculus_tR-Tyr-GTA-6-1	Mus_musculus_tR-Pro-TGG-2-2
					Mus_musculus_tR-Tyr-GTA-3-2		Mus_musculus_tR-Tyr-GTA-1-5				Mus_musculus_tR-Val-AAC-1-1	Mus_musculus_tR-Pro-TGG-2-3
					Mus_musculus_tR-Tyr-GTA-4-1		Mus_musculus_tR-Tyr-GTA-2-1				Mus_musculus_tR-Val-AAC-1-2	Mus_musculus_tR-Pro-TGG-2-4
					Mus_musculus_tR-Tyr-GTA-5-1		Mus_musculus_tR-Tyr-GTA-3-1				Mus_musculus_tR-Val-AAC-2-1	Mus_musculus_tR-Pro-TGG-3-1
					Mus_musculus_tR-Tyr-GTA-6-1		Mus_musculus_tR-Tyr-GTA-3-2				Mus_musculus_tR-Val-AAC-2-2	Mus_musculus_tR-Pro-TGG-4-1
					Mus_musculus_tR-Val-AAC-1-1		Mus_musculus_tR-Tyr-GTA-4-1				Mus_musculus_tR-Val-AAC-3-1	Mus_musculus_tR-SeC-TCA-1-1
					Mus_musculus_tR-Val-AAC-1-2		Mus_musculus_tR-Tyr-GTA-5-1				Mus_musculus_tR-Val-AAC-4-1	Mus_musculus_tR-Ser-AGA-1-1
					Mus_musculus_tR-Val-AAC-2-1		Mus_musculus_tR-Und-NNN-1-1				Mus_musculus_tR-Val-AAC-5-1	Mus_musculus_tR-Ser-AGA-2-1
					Mus_musculus_tR-Val-AAC-2-2		Mus_musculus_tR-Val-AAC-1-1				Mus_musculus_tR-Val-CAC-1-1	Mus_musculus_tR-Ser-AGA-2-2
					Mus_musculus_tR-Val-AAC-3-1		Mus_musculus_tR-Val-AAC-1-2				Mus_musculus_tR-Val-CAC-2-1	Mus_musculus_tR-Ser-AGA-2-3
					Mus_musculus_tR-Val-AAC-4-1		Mus_musculus_tR-Val-AAC-2-1				Mus_musculus_tR-Val-CAC-2-2	Mus_musculus_tR-Ser-AGA-2-4
					Mus_musculus_tR-Val-AAC-5-1		Mus_musculus_tR-Val-AAC-5-1				Mus_musculus_tR-Val-CAC-2-3	Mus_musculus_tR-Ser-AGA-2-5
					Mus_musculus_tR-Val-CAC-1-1		Mus_musculus_tR-Val-AAC-6-1				Mus_musculus_tR-Val-CAC-2-4	Mus_musculus_tR-Ser-AGA-2-6
					Mus_musculus_tR-Val-CAC-2-1		Mus_musculus_tR-Val-CAC-2-1				Mus_musculus_tR-Val-CAC-2-5	Mus_musculus_tR-Ser-GCT-1-1
					Mus_musculus_tR-Val-CAC-2-2		Mus_musculus_tR-Val-CAC-2-2				Mus_musculus_tR-Val-CAC-3-1	Mus_musculus_tR-Ser-GCT-2-1
					Mus_musculus_tR-Val-CAC-2-3		Mus_musculus_tR-Val-CAC-2-3				Mus_musculus_tR-Val-CAC-4-1	Mus_musculus_tR-Ser-GCT-3-1
					Mus_musculus_tR-Val-CAC-2-4		Mus_musculus_tR-Val-CAC-2-4				Mus_musculus_tR-Val-CAC-5-1	Mus_musculus_tR-Ser-GCT-4-1
					Mus_musculus_tR-Val-CAC-2-5		Mus_musculus_tR-Val-CAC-2-5				Mus_musculus_tR-Val-CAC-6-1	Mus_musculus_tR-Ser-GCT-4-2
					Mus_musculus_tR-Val-CAC-3-1		Mus_musculus_tR-Val-GAC-1-1				Mus_musculus_tR-Val-TAC-1-1	Mus_musculus_tR-Ser-GCT-4-3
					Mus_musculus_tR-Val-CAC-4-1		Mus_musculus_tR-Val-TAC-1-1				Mus_musculus_tR-Val-TAC-1-2	Mus_musculus_tR-Ser-GCT-5-1
					Mus_musculus_tR-Val-CAC-6-1		Mus_musculus_tR-Val-TAC-1-2				Mus_musculus_tR-Val-TAC-1-3	Mus_musculus_tR-Ser-GGA-1-1
					Mus_musculus_tR-Val-CAC-7-1		Mus_musculus_tR-Val-TAC-1-3					Mus_musculus_tR-Ser-TGA-2-1
					Mus_musculus_tR-Val-CAC-8-1							Mus_musculus_tR-Ser-TGA-2-2
					Mus_musculus_tR-Val-GAC-1-1							Mus_musculus_tR-Sup-TTA-1-1
					Mus_musculus_tR-Val-TAC-1-1							Mus_musculus_tR-Thr-AGT-5-1
					Mus_musculus_tR-Val-TAC-1-2							Mus_musculus_tR-Thr-AGT-8-1
					Mus_musculus_tR-Val-TAC-1-3							Mus_musculus_tR-Thr-CGT-1-1
												Mus_musculus_tR-Thr-CGT-2-1
												Mus_musculus_tR-Trp-CCA-1-1
												Mus_musculus_tR-Trp-CCA-3-1
												Mus_musculus_tR-Trp-CCA-3-2
												Mus_musculus_tR-Trp-CCA-4-1
												Mus_musculus_tR-Trp-CCA-4-2
												Mus_musculus_tR-Trp-CCA-5-1
												Mus_musculus_tR-Trp-CCA-6-1
												Mus_musculus_tR-Tyr-GTA-1-1
												Mus_musculus_tR-Tyr-GTA-1-2
												Mus_musculus_tR-Tyr-GTA-1-3
												Mus_musculus_tR-Tyr-GTA-1-4
												Mus_musculus_tR-Tyr-GTA-1-5
												Mus_musculus_tR-Tyr-GTA-2-1
												Mus_musculus_tR-Tyr-GTA-3-1
												Mus_musculus_tR-Tyr-GTA-3-2
												Mus_musculus_tR-Tyr-GTA-4-1
												Mus_musculus_tR-Tyr-GTA-5-1
												Mus_musculus_tR-Tyr-GTA-6-1
												Mus_musculus_tR-Val-AAC-1-1
												Mus_musculus_tR-Val-AAC-1-2
												Mus_musculus_tR-Val-AAC-2-1
												Mus_musculus_tR-Val-AAC-2-2
												Mus_musculus_tR-Val-AAC-3-1
												Mus_musculus_tR-Val-AAC-4-1
												Mus_musculus_tR-Val-AAC-5-1
												Mus_musculus_tR-Val-CAC-1-1
												Mus_musculus_tR-Val-CAC-2-1
												Mus_musculus_tR-Val-CAC-2-2
												Mus_musculus_tR-Val-CAC-2-3
												Mus_musculus_tR-Val-CAC-2-4
												Mus_musculus_tR-Val-CAC-2-5
												Mus_musculus_tR-Val-CAC-3-1
												Mus_musculus_tR-Val-CAC-4-1
												Mus_musculus_tR-Val-CAC-5-1
												Mus_musculus_tR-Val-TAC-1-1
												Mus_musculus_tR-Val-TAC-1-2

## Sheet: TableS10.miRNA&gene pairs
Detected miRNAs and their potential target genes from 7 mESC single cells. The pairs in red are expressed in negtive correlation among the 7 cells （Spearman r < 0; p-value < 0.05）
miRNA	Gene
mmu-let-7b-5p	Mtpn
mmu-let-7b-5p	Bsg
mmu-let-7e-5p	Tlr4
mmu-let-7e-5p	Trim71
mmu-let-7e-5p	Col1a1
mmu-let-7e-5p	Col1a2
mmu-let-7e-5p	Col3a1
mmu-let-7e-5p	Col24a1
mmu-let-7e-5p	Itga1
mmu-let-7e-5p	Itga4
mmu-let-7e-5p	Scd1
mmu-let-7e-5p	Thbs1
mmu-let-7i-5p	Il6
mmu-let-7i-5p	Col1a2
mmu-miR-101a-3p	Dusp1
mmu-miR-101a-3p	Akt1
mmu-miR-101a-3p	Neurod1
mmu-miR-106a-5p	Stat3
mmu-miR-106a-5p	Hipk3
mmu-miR-106a-5p	Mylip
mmu-miR-106a-5p	Arid4b
mmu-miR-106a-5p	Sqstm1
mmu-miR-106a-5p	Hif1a
mmu-miR-106a-5p	Vegfa
mmu-miR-106a-5p	Bmpr2
mmu-miR-106a-5p	Irak4
mmu-miR-106a-5p	App
mmu-miR-106b-5p	Mapk14
mmu-miR-106b-5p	Stat3
mmu-miR-106b-5p	Bcl2l11
mmu-miR-106b-5p	Fgfr1op2
mmu-miR-106b-5p	Smad5
mmu-miR-106b-5p	Egr2
mmu-miR-106b-5p	Klf9
mmu-miR-107-3p	Cdk6
mmu-miR-10a-3p	Creb1
mmu-miR-10a-5p	Hdac4
mmu-miR-10a-5p	Bcl2l11
mmu-miR-10a-5p	Klf4
mmu-miR-10b-5p	Cdkn1a
mmu-miR-122-5p	Tgfbr1
mmu-miR-122-5p	Sbk1
mmu-miR-122-5p	Hist1h1c
mmu-miR-122-5p	Ddc
mmu-miR-122-5p	Rell1
mmu-miR-122-5p	Bckdk
mmu-miR-122-5p	Aldoa
mmu-miR-122-5p	Ndrg3
mmu-miR-122-5p	Cd320
mmu-miR-122-5p	Smarcd1
mmu-miR-122-5p	Rcan1
mmu-miR-122-5p	Gde1
mmu-miR-122-5p	Ccrn4l
mmu-miR-122-5p	Klf6
mmu-miR-122-5p	Alpl
mmu-miR-122-5p	Cs
mmu-miR-122-5p	Prom1
mmu-miR-122-5p	Sox4
mmu-miR-122-5p	Tfdp2
mmu-miR-122-5p	E2f1
mmu-miR-122-5p	Myc
mmu-miR-125a-5p	Cbx7
mmu-miR-125a-5p	4632428N05Rik
mmu-miR-125a-5p	Ptpn7
mmu-miR-125a-5p	Ppp1ca
mmu-miR-125a-5p	Ppp2ca
mmu-miR-125a-5p	Traf6
mmu-miR-125a-5p	Uvrag
mmu-miR-125a-5p	Stat3
mmu-miR-125a-5p	Ifng
mmu-miR-125b-1-3p	Srf
mmu-miR-125b-1-3p	Prpf8
mmu-miR-126a-3p	Pik3r2
mmu-miR-126a-3p	Spred1
mmu-miR-126a-3p	Runx1
mmu-miR-126a-3p	Sfpi1
mmu-miR-126a-3p	Adam9
mmu-miR-126a-3p	Dnmt1
mmu-miR-126a-3p	Vegfa
mmu-miR-126a-3p	Errfi1
mmu-miR-126a-3p	Fzd7
mmu-miR-126a-5p	Sfpi1
mmu-miR-126a-5p	Runx1
mmu-miR-126a-5p	Alcam
mmu-miR-127-3p	Bcl6
mmu-miR-130a-3p	Irf1
mmu-miR-130a-3p	Il6st
mmu-miR-130b-3p	Meox2
mmu-miR-130b-3p	Tgfb1
mmu-miR-132-3p	Mecp2
mmu-miR-132-3p	Rfx4
mmu-miR-132-3p	Ep300
mmu-miR-132-3p	Kdm5a
mmu-miR-132-3p	Btg2
mmu-miR-132-3p	Paip2
mmu-miR-132-3p	Ptbp2
mmu-miR-132-3p	Nr4a2
mmu-miR-132-3p	Foxo3
mmu-miR-132-3p	Mapt
mmu-miR-132-3p	Sox4
mmu-miR-133b-3p	Ptbp2
mmu-miR-134-5p	Sox2
mmu-miR-134-5p	Fadd
mmu-miR-134-5p	Nanog
mmu-miR-134-5p	Nr5a2
mmu-miR-134-5p	Pum2
mmu-miR-134-5p	Limk1
mmu-miR-134-5p	Dcx
mmu-miR-134-5p	Creb1
mmu-miR-135a-2-3p	Stat5a
mmu-miR-139-5p	Foxo1
mmu-miR-139-5p	Notch1
mmu-miR-139-5p	Irs1
mmu-miR-140-3p	Fn1
mmu-miR-140-5p	Hdac4
mmu-miR-140-5p	Smad3
mmu-miR-140-5p	Tgfbr1
mmu-miR-140-5p	Ostm1
mmu-miR-141-3p	Cdh11
mmu-miR-141-3p	Mapk14
mmu-miR-141-3p	Slc25a3
mmu-miR-141-3p	Slc23a2
mmu-miR-141-3p	Igf2
mmu-miR-142a-3p	Adcy9
mmu-miR-142a-3p	Arntl
mmu-miR-142a-3p	Il6st
mmu-miR-142a-3p	Irak1
mmu-miR-142a-3p	Hmgb1
mmu-miR-142a-5p	Becn1
mmu-miR-143-3p	Prkce
mmu-miR-143-3p	Vcan
mmu-miR-143-3p	Elk1
mmu-miR-143-3p	Kras
mmu-miR-143-3p	Rreb1
mmu-miR-143-3p	Dnmt3a
mmu-miR-143-3p	Map3k7
mmu-miR-143-5p	Apc
mmu-miR-143-5p	Fosl1
mmu-miR-143-5p	Dnmt3b
mmu-miR-144-3p	Abca1
mmu-miR-144-3p	Prkaa1
mmu-miR-144-3p	Cab39
mmu-miR-144-3p	Traf6
mmu-miR-144-3p	Pten
mmu-miR-144-3p	Spred1
mmu-miR-145a-5p	Prkce
mmu-miR-145a-5p	Klf4
mmu-miR-145a-5p	Camk2d
mmu-miR-145a-5p	Rreb1
mmu-miR-145a-5p	Kras
mmu-miR-145a-5p	Foxo1
mmu-miR-145a-5p	Klf5
mmu-miR-145a-5p	Nr4a2
mmu-miR-146a-3p	Notch1
mmu-miR-146a-3p	Irak1
mmu-miR-146a-3p	Traf6
mmu-miR-146a-3p	Camk2d
mmu-miR-146a-3p	Tgif1
mmu-miR-146a-5p	Irak2
mmu-miR-146a-5p	Irak1
mmu-miR-146a-5p	Traf6
mmu-miR-146a-5p	Stat1
mmu-miR-146a-5p	Notch1
mmu-miR-146a-5p	Relb
mmu-miR-146a-5p	Hes1
mmu-miR-146a-5p	Rc3h1
mmu-miR-146a-5p	Tgif1
mmu-miR-146a-5p	Camk2d
mmu-miR-146b-5p	Sirt1
mmu-miR-146b-5p	Nfkb1
mmu-miR-146b-5p	Smad4
mmu-miR-148a-3p	Camk2a
mmu-miR-148a-3p	Kdm6b
mmu-miR-148a-3p	Rock1
mmu-miR-148a-3p	Pten
mmu-miR-148b-3p	Camk2a
mmu-miR-148b-3p	Dnmt1
mmu-miR-149-5p	Ephb3
mmu-miR-150-5p	Notch4
mmu-miR-150-5p	Pdgfb
mmu-miR-150-5p	Vegfa
mmu-miR-150-5p	Cbl
mmu-miR-150-5p	Egr2
mmu-miR-150-5p	Myd88
mmu-miR-150-5p	Ppargc1a
mmu-miR-150-5p	Prdm16
mmu-miR-150-5p	Cxcr4
mmu-miR-150-5p	Ripk2
mmu-miR-150-5p	Srf
mmu-miR-150-5p	Akt1
mmu-miR-150-5p	Zfp36l1
mmu-miR-150-5p	Elk1
mmu-miR-151-5p	Il4ra
mmu-miR-152-3p	Camk2a
mmu-miR-152-3p	Dnmt1
mmu-miR-152-3p	Pten
mmu-miR-153-3p	Tbx3
mmu-miR-153-3p	Cacna1c
mmu-miR-155-5p	Cebpb
mmu-miR-155-5p	Rhoa
mmu-miR-155-5p	Ripk1
mmu-miR-155-5p	Fadd
mmu-miR-155-5p	Ikbke
mmu-miR-155-5p	Trp53inp1
mmu-miR-155-5p	Jarid2
mmu-miR-155-5p	Rheb
mmu-miR-155-5p	Socs1
mmu-miR-155-5p	Abhd16a
mmu-miR-155-5p	Maf
mmu-miR-155-5p	Sfpi1
mmu-miR-155-5p	Inpp5d
mmu-miR-155-5p	Pea15a
mmu-miR-155-5p	Fos
mmu-miR-155-5p	Tspan14
mmu-miR-155-5p	Lpin1
mmu-miR-155-5p	Pmaip1
mmu-miR-155-5p	Inadl
mmu-miR-155-5p	Zfp652
mmu-miR-155-5p	Bach1
mmu-miR-155-5p	Hbp1
mmu-miR-155-5p	Jhdm1d
mmu-miR-155-5p	Sgk3
mmu-miR-155-5p	Fam105a
mmu-miR-155-5p	Arid4a
mmu-miR-155-5p	Rictor
mmu-miR-155-5p	Ski
mmu-miR-155-5p	Znrf3
mmu-miR-155-5p	Tle4
mmu-miR-155-5p	Brwd1
mmu-miR-155-5p	Lcor
mmu-miR-155-5p	Sdcbp
mmu-miR-155-5p	Mier3
mmu-miR-155-5p	Hdac4
mmu-miR-155-5p	Mapk1
mmu-miR-155-5p	Akt1
mmu-miR-155-5p	Gsk3b
mmu-miR-155-5p	Arntl
mmu-miR-155-5p	Mafb
mmu-miR-155-5p	Ptprj
mmu-miR-155-5p	Il6ra
mmu-miR-155-5p	Gpr65
mmu-miR-155-5p	Tcf7l2
mmu-miR-155-5p	Rcbtb2
mmu-miR-155-5p	Enpp1
mmu-miR-155-5p	Glul
mmu-miR-155-5p	F13a1
mmu-miR-15a-5p	Ccnd1
mmu-miR-15a-5p	Bcl2
mmu-miR-15a-5p	Cadm1
mmu-miR-15a-5p	Bicd1
mmu-miR-15a-5p	Vegfa
mmu-miR-15b-5p	Arl2
mmu-miR-15b-5p	Dedd
mmu-miR-15b-5p	Nr2c2
mmu-miR-17-3p	Pawr
mmu-miR-17-3p	Txnip
mmu-miR-17-5p	Stat3
mmu-miR-17-5p	Mapk14
mmu-miR-17-5p	Rbl2
mmu-miR-17-5p	Bcl2l11
mmu-miR-17-5p	Sqstm1
mmu-miR-17-5p	Hbp1
mmu-miR-17-5p	Trp53inp1
mmu-miR-17-5p	Tbx3
mmu-miR-17-5p	Fgf10
mmu-miR-17-5p	Osr1
mmu-miR-17-5p	Timp2
mmu-miR-17-5p	Timp1
mmu-miR-17-5p	Vegfa
mmu-miR-17-5p	Smad5
mmu-miR-17-5p	Bmpr2
mmu-miR-17-5p	Tcf7l2
mmu-miR-17-5p	Egln1
mmu-miR-182-5p	Adcy6
mmu-miR-182-5p	Foxo3
mmu-miR-182-5p	Clic5
mmu-miR-182-5p	Fbxw7
mmu-miR-182-5p	Tlr4
mmu-miR-183-5p	Lrp6
mmu-miR-184-3p	Fzd4
mmu-miR-184-3p	Numbl
mmu-miR-184-3p	Slc25a22
mmu-miR-186-5p	Cxcl13
mmu-miR-186-5p	Bace1
mmu-miR-191-5p	Riok3
mmu-miR-191-5p	Mxi1
mmu-miR-192-5p	Zeb2
mmu-miR-192-5p	H3f3b
mmu-miR-196b-5p	Tgfbr2
mmu-miR-199b-3p	Dyrk1a
mmu-miR-199b-3p	Jag1
mmu-miR-19a-3p	Pten
mmu-miR-19a-3p	Fzd4
mmu-miR-19a-3p	Lrp6
mmu-miR-200a-3p	Nrp1
mmu-miR-200a-3p	Zeb2
mmu-miR-200a-3p	Ctnnb1
mmu-miR-200a-3p	Pkd1
mmu-miR-200a-3p	St3gal3
mmu-miR-200a-3p	Slc23a2
mmu-miR-200a-3p	Sirt1
mmu-miR-200a-3p	Igf2
mmu-miR-200b-3p	Zeb1
mmu-miR-200b-3p	Zeb2
mmu-miR-200b-3p	Suz12
mmu-miR-200b-3p	Bmi1
mmu-miR-200b-3p	Mapk14
mmu-miR-200b-3p	Pkd1
mmu-miR-200b-3p	App
mmu-miR-200b-3p	Cited2
mmu-miR-200b-3p	Jun
mmu-miR-200c-3p	Zeb1
mmu-miR-200c-3p	Zeb2
mmu-miR-200c-3p	Mapk14
mmu-miR-200c-3p	Sox2
mmu-miR-200c-3p	Bmi1
mmu-miR-200c-3p	Reln
mmu-miR-200c-3p	Jun
mmu-miR-203-3p	Trp63
mmu-miR-203-3p	Cav1
mmu-miR-203-3p	Rbm44
mmu-miR-203-5p	Vcan
mmu-miR-203-5p	Ctnnb1
mmu-miR-204-5p	Runx2
mmu-miR-204-5p	Aurkb
mmu-miR-204-5p	Bcl2
mmu-miR-204-5p	Ntrk2
mmu-miR-204-5p	Sox11
mmu-miR-204-5p	Sirt1
mmu-miR-204-5p	Ppm1k
mmu-miR-204-5p	Ephb2
mmu-miR-205-5p	Pten
mmu-miR-205-5p	Lrrk2
mmu-miR-205-5p	Gsk3b
mmu-miR-205-5p	Ddit3
mmu-miR-206-3p	Pola1
mmu-miR-206-3p	Gja1
mmu-miR-206-3p	Mmd
mmu-miR-206-3p	Utrn
mmu-miR-206-3p	Fstl1
mmu-miR-206-3p	Hdac4
mmu-miR-206-3p	Notch3
mmu-miR-206-3p	Id1
mmu-miR-206-3p	Id3
mmu-miR-206-3p	Hhip
mmu-miR-206-3p	Ptplad1
mmu-miR-206-3p	Hmgb3
mmu-miR-206-3p	Clcn3
mmu-miR-206-3p	Smarcd2
mmu-miR-206-3p	Smarcb1
mmu-miR-206-3p	Map4k3
mmu-miR-206-3p	Fzd7
mmu-miR-206-3p	Meox2
mmu-miR-206-3p	Nfat5
mmu-miR-206-3p	Sh3bgrl
mmu-miR-206-3p	Fn1
mmu-miR-206-3p	Eif4e3
mmu-miR-206-3p	Pdcd10
mmu-miR-206-3p	Adar
mmu-miR-206-3p	Pim1
mmu-miR-208a-3p	Sox6
mmu-miR-20a-5p	Stat3
mmu-miR-20a-5p	Mapk14
mmu-miR-20a-5p	Zbtb7a
mmu-miR-20a-5p	Sqstm1
mmu-miR-20a-5p	Hbp1
mmu-miR-20a-5p	Ep300
mmu-miR-20a-5p	Trp53inp1
mmu-miR-20a-5p	Tbx3
mmu-miR-20a-5p	Fgf10
mmu-miR-20a-5p	Osr1
mmu-miR-20a-5p	Vegfa
mmu-miR-20a-5p	Atg16l1
mmu-miR-20a-5p	Bmpr2
mmu-miR-20a-5p	Rest
mmu-miR-20a-5p	Egln1
mmu-miR-20b-5p	Hif1a
mmu-miR-20b-5p	Hipk3
mmu-miR-20b-5p	Mylip
mmu-miR-20b-5p	Arid4b
mmu-miR-20b-5p	Vegfa
mmu-miR-20b-5p	Irak4
mmu-miR-20b-5p	Zfp148
mmu-miR-210-3p	Tcf7l2
mmu-miR-210-3p	Acvr1b
mmu-miR-210-3p	Ucp2
mmu-miR-210-3p	Bcl2
mmu-miR-210-3p	Hif1a
mmu-miR-210-3p	Inpp5d
mmu-miR-210-3p	Ndrg1
mmu-miR-211-5p	Tcf3
mmu-miR-211-5p	Nuak1
mmu-miR-211-5p	Ppm1k
mmu-miR-212-3p	Foxo3
mmu-miR-212-3p	Hmgb1
mmu-miR-214-3p	Atg12
mmu-miR-214-3p	Pten
mmu-miR-214-3p	Ctgf
mmu-miR-215-5p	Fndc3b
mmu-miR-215-5p	Ctnnbip1
mmu-miR-217-5p	Pten
mmu-miR-217-5p	Sirt1
mmu-miR-21a-5p	Peli1
mmu-miR-21a-5p	Pdcd4
mmu-miR-21a-5p	Spry2
mmu-miR-21a-5p	Pten
mmu-miR-21a-5p	Spry1
mmu-miR-21a-5p	Tgfbi
mmu-miR-21a-5p	Tnfaip8l2
mmu-miR-21a-5p	Smad7
mmu-miR-21a-5p	Gt(ROSA)26Sor
mmu-miR-21a-5p	Yy1
mmu-miR-21a-5p	Eif4e3
mmu-miR-21a-5p	Pdcd10
mmu-miR-21a-5p	Sod2
mmu-miR-21a-5p	Rc3h1
mmu-miR-221-3p	Psmd9
mmu-miR-221-3p	Cdkn1b
mmu-miR-221-3p	Ddit4
mmu-miR-221-3p	Bnip3
mmu-miR-221-3p	Kit
mmu-miR-221-3p	Arnt
mmu-miR-222-3p	Kit
mmu-miR-223-3p	Mef2c
mmu-miR-223-3p	Fbxw7
mmu-miR-223-3p	Stat3
mmu-miR-223-3p	Grin2b
mmu-miR-223-3p	Foxo3
mmu-miR-223-3p	Igf1r
mmu-miR-223-3p	Il17rd
mmu-miR-223-3p	Il6
mmu-miR-22-3p	Ass1
mmu-miR-22-3p	Mecom
mmu-miR-22-3p	Erbb3
mmu-miR-22-3p	Cdc25c
mmu-miR-22-3p	Arpc5
mmu-miR-22-3p	Hdac4
mmu-miR-22-3p	Max
mmu-miR-22-3p	Mecp2
mmu-miR-22-3p	Ppara
mmu-miR-224-5p	Acsl4
mmu-miR-224-5p	Egr2
mmu-miR-22-5p	Tiam1
mmu-miR-23a-3p	Celf1
mmu-miR-23a-3p	Lmnb1
mmu-miR-23a-3p	Runx2
mmu-miR-23a-3p	Mtss1
mmu-miR-23a-3p	Stat1
mmu-miR-23a-3p	Smad5
mmu-miR-23a-3p	Apaf1
mmu-miR-23b-3p	Smad5
mmu-miR-23b-3p	Smad4
mmu-miR-23b-3p	Smad3
mmu-miR-23b-3p	Hes1
mmu-miR-23b-3p	Celf1
mmu-miR-23b-3p	Celf2
mmu-miR-23b-3p	Rtl1
mmu-miR-23b-3p	Lmnb1
mmu-miR-25-3p	Fbxw7
mmu-miR-25-3p	Wwp2
mmu-miR-27a-3p	Runx1
mmu-miR-27a-3p	Odc1
mmu-miR-27a-3p	Srm
mmu-miR-27a-3p	Fbxw7
mmu-miR-27a-3p	Runx2
mmu-miR-27a-3p	Spp1
mmu-miR-27a-3p	Tcirg1
mmu-miR-27a-3p	Bmpr1a
mmu-miR-27a-3p	Smad9
mmu-miR-27a-3p	Smad5
mmu-miR-27a-3p	Foxo1
mmu-miR-27a-3p	Lrpprc
mmu-miR-27a-3p	Smad3
mmu-miR-27a-3p	Tlr4
mmu-miR-27b-3p	Runx1
mmu-miR-27b-3p	Mef2c
mmu-miR-27b-3p	Smad3
mmu-miR-27b-3p	Smad4
mmu-miR-27b-3p	Smad5
mmu-miR-2861	Hdac5
mmu-miR-28a-5p	Srsf1
mmu-miR-28a-5p	Pdk1
mmu-miR-291a-3p	Cdkn1a
mmu-miR-294-3p	Cdkn1a
mmu-miR-295-3p	Cdkn1a
mmu-miR-29a-3p	Dnmt3b
mmu-miR-29a-3p	Dnmt3a
mmu-miR-29a-3p	Col3a1
mmu-miR-29a-3p	Fbn1
mmu-miR-29a-3p	Col1a2
mmu-miR-29a-3p	Col1a1
mmu-miR-29a-3p	Zfp36
mmu-miR-29a-3p	Hdac4
mmu-miR-29a-3p	Arpc3
mmu-miR-29a-3p	Ifnar1
mmu-miR-29a-3p	Pdgfrb
mmu-miR-29a-3p	Bace1
mmu-miR-29a-3p	Col4a1
mmu-miR-29a-3p	Col4a2
mmu-miR-29a-3p	Col4a3
mmu-miR-29a-3p	Dcx
mmu-miR-29a-3p	Igf1
mmu-miR-29a-3p	Scap
mmu-miR-29a-3p	Lpl
mmu-miR-29a-3p	Cd36
mmu-miR-29a-3p	Eomes
mmu-miR-29c-3p	Yy1
mmu-miR-29c-3p	Hdac4
mmu-miR-29c-3p	Spry1
mmu-miR-29c-3p	Akt3
mmu-miR-29c-3p	Scap
mmu-miR-29c-3p	Bace1
mmu-miR-301a-3p	Pias3
mmu-miR-301a-3p	Nkrf
mmu-miR-301a-3p	Socs5
mmu-miR-301a-3p	Irf1
mmu-miR-301a-3p	Pten
mmu-miR-30a-5p	Tnrc6a
mmu-miR-30a-5p	Abcb1b
mmu-miR-30a-5p	Egfr
mmu-miR-30a-5p	Snai1
mmu-miR-30a-5p	Ccne2
mmu-miR-30a-5p	Celsr3
mmu-miR-30a-5p	Mdm2
mmu-miR-30a-5p	Mtdh
mmu-miR-30a-5p	Smad1
mmu-miR-30a-5p	Twf1
mmu-miR-30a-5p	Timp3
mmu-miR-30b-5p	Mtdh
mmu-miR-30b-5p	Bach2
mmu-miR-30b-5p	Neurod1
mmu-miR-30d-5p	Map4k4
mmu-miR-30d-5p	Mtdh
mmu-miR-30e-5p	Ucp2
mmu-miR-30e-5p	Mtdh
mmu-miR-30e-5p	Lrp6
mmu-miR-31-5p	Hif1a
mmu-miR-31-5p	Pdgfb
mmu-miR-31-5p	Fzd4
mmu-miR-31-5p	Rhoa
mmu-miR-31-5p	Myd88
mmu-miR-31-5p	Vav3
mmu-miR-31-5p	Stk40
mmu-miR-320-3p	Ets2
mmu-miR-320-3p	Emilin2
mmu-miR-320-3p	Coro1a
mmu-miR-320-3p	E2f1
mmu-miR-320-3p	Sf1
mmu-miR-322-5p	Arl2
mmu-miR-330-5p	Cdc42
mmu-miR-33-3p	Abca1
mmu-miR-335-3p	Ank3
mmu-miR-335-5p	Rb1
mmu-miR-33-5p	Nrip1
mmu-miR-33-5p	Hmga2
mmu-miR-338-3p	Fgfr2
mmu-miR-338-3p	Runx2
mmu-miR-34a-5p	Bcl2
mmu-miR-34a-5p	Sirt1
mmu-miR-34a-5p	Notch1
mmu-miR-34a-5p	Dll1
mmu-miR-34a-5p	Vcl
mmu-miR-34a-5p	Sema4b
mmu-miR-34a-5p	Pofut1
mmu-miR-34a-5p	Bcl6
mmu-miR-34a-5p	Gas1
mmu-miR-34a-5p	Vegfb
mmu-miR-34a-5p	Ppp1r10
mmu-miR-34a-5p	Ccnd1
mmu-miR-34a-5p	Brca1
mmu-miR-34a-5p	Atg9a
mmu-miR-34a-5p	Wasf1
mmu-miR-34c-5p	Atf1
mmu-miR-34c-5p	Vcl
mmu-miR-34c-5p	Sema4b
mmu-miR-34c-5p	Pofut1
mmu-miR-34c-5p	Bcl6
mmu-miR-34c-5p	Vamp2
mmu-miR-34c-5p	Jag1
mmu-miR-34c-5p	Notch1
mmu-miR-363-3p	Tbx3
mmu-miR-370-3p	Dnmt3a
mmu-miR-375-3p	Usp1
mmu-miR-375-3p	C1qbp
mmu-miR-375-3p	Jak2
mmu-miR-375-3p	Adipor2
mmu-miR-375-3p	Mtpn
mmu-miR-375-3p	Olfr75-ps1
mmu-miR-375-3p	Yap1
mmu-miR-375-3p	Pdk1
mmu-miR-378a-3p	Nrf1
mmu-miR-429-3p	Zeb1
mmu-miR-429-3p	Zeb2
mmu-miR-451a	Prkaa1
mmu-miR-451a	Cab39
mmu-miR-451a	Ankrd46
mmu-miR-451a	Irf8
mmu-miR-487b-3p	Il33
mmu-miR-495-3p	Dnmt3a
mmu-miR-499-5p	Sox6
mmu-miR-499-5p	Pten
mmu-miR-690	Vcan
mmu-miR-690	Ctnnb1
mmu-miR-706	Slc3a2
mmu-miR-706	Casp3
mmu-miR-709	Ctcfl
mmu-miR-709	Sox2
mmu-miR-709	Jun
mmu-miR-709	Egr2
mmu-miR-709	Gsk3b
mmu-miR-7b-5p	Fos
mmu-miR-7b-5p	Mecp2
mmu-miR-7b-5p	Klf4
mmu-miR-93-5p	Stat3
mmu-miR-93-5p	Sqstm1
mmu-miR-93-5p	Nfe2l2
mmu-miR-93-5p	Bmpr2
mmu-miR-98-5p	Acvr1b
mmu-miR-98-5p	Mmp11
mmu-miR-98-5p	Il6
mmu-miR-99a-5p	Smarca5
mmu-miR-99b-5p	Mfge8
mmu-miR-99b-5p	Mtor

## Sheet: TableS11.SE&miRNA pairs
Super-enhancers and their regulated master miRNA(expressed) in 7 mESC single cells
Super Enhancer	miRNA
INT_STITCHED_8209	miR-145a-5p
INT_STITCHED_3467	miR-292b-3p
INT_STITCHED_8629	miR-106a-5p
INT_STITCHED_3467	miR-295-3p
INT_STITCHED_7887	miR-1195
INT_STITCHED_3467	miR-293-3p
INT_STITCHED_8209	miR-143-3p
INT_STITCHED_3467	miR-292a-5p
INT_STITCHED_3467	miR-294-3p
INT_STITCHED_3467	miR-291a-5p
INT_STITCHED_3467	miR-291a-3p
INT_STITCHED_8629	miR-19b-2-5p
INT_STITCHED_8629	miR-363-3p
INT_STITCHED_2152	miR-1957a
INT_STITCHED_7597	miR-155-5p

## Sheet: TableS12.SE&gene pairs
Super-enhancers and their regulated mRNAs (expressed) in 7 mESC single cells
Super Enhancer	Gene
INT_STITCHED_45	Prdm14
INT_STITCHED_88	Dst
INT_STITCHED_101	Hs6st1
INT_STITCHED_108	Tmem131
INT_STITCHED_230	Mreg
INT_STITCHED_237	Igfbp2
INT_STITCHED_315	Gbx2
INT_STITCHED_372	Gli2
INT_STITCHED_376	Inhbb
INT_STITCHED_449	Gpr37l1
INT_STITCHED_464	Zfp281
INT_STITCHED_466	Nr5a2
INT_STITCHED_508	Lamc2
INT_STITCHED_556	Gpa33
INT_STITCHED_559	Uck2
INT_STITCHED_610	Lefty2
INT_STITCHED_611	Lefty1
INT_STITCHED_615	Enah
INT_STITCHED_4885	Ahi1
INT_STITCHED_4891	Sgk1
INT_STITCHED_4954	Gtf3c6
INT_STITCHED_5044	Tet1
INT_STITCHED_5059	Reep3
INT_STITCHED_5091	Derl3
INT_STITCHED_5092	Chchd10
INT_STITCHED_5100	Col18a1
INT_STITCHED_5111	Gpx4
INT_STITCHED_5140	Btbd11
INT_STITCHED_5325	Tns3
INT_STITCHED_5331	Upp1
INT_STITCHED_5340	Cobl
INT_STITCHED_5427	Ranbp17
INT_STITCHED_5484	Vdac1
INT_STITCHED_5499	Tnip1
INT_STITCHED_5533	Cenpv
INT_STITCHED_5553	Pirt
INT_STITCHED_5597	Pipox
INT_STITCHED_5666	Msi2
INT_STITCHED_5711	Mllt6
INT_STITCHED_5719	Rara
INT_STITCHED_5741	Ubtf
INT_STITCHED_5752	Mapt
INT_STITCHED_5768	Pitpnc1
INT_STITCHED_5831	Socs3
INT_STITCHED_5875	Mycn
INT_STITCHED_6000	Nfkbia
INT_STITCHED_6004	Mbip
INT_STITCHED_6112	Esrrb
INT_STITCHED_6151	Itpk1
INT_STITCHED_6186	Ppp2r5c
INT_STITCHED_6544	F2rl1
INT_STITCHED_6557	Enc1
INT_STITCHED_6789	Otx2
INT_STITCHED_6815	Zfhx2
INT_STITCHED_6859	Tdh
INT_STITCHED_6864	Kif13b
INT_STITCHED_6904	Tsc22d1
INT_STITCHED_6957	Klf5
INT_STITCHED_6981	Spry2
INT_STITCHED_7202	Pvt1
INT_STITCHED_7248	Rbfox2
INT_STITCHED_7285	Brd1
INT_STITCHED_7317	Amigo2
INT_STITCHED_7318	Rpap3
INT_STITCHED_7343	Ppp1r1a
INT_STITCHED_7359	Usp7
INT_STITCHED_7434	Eif4a2
INT_STITCHED_7452	Opa1
INT_STITCHED_7597	Jam2
INT_STITCHED_7680	Qk
INT_STITCHED_7728	Dusp1
INT_STITCHED_7752	Pim1
INT_STITCHED_7767	Sik1
INT_STITCHED_7784	Pou5f1
INT_STITCHED_7792	H2-M5
INT_STITCHED_7822	Ccnd3
INT_STITCHED_7884	Tgif1
INT_STITCHED_8124	Pura
INT_STITCHED_8136	Ndfip1
INT_STITCHED_8139	Spry4
INT_STITCHED_8148	Kctd16
INT_STITCHED_8260	Smad7
INT_STITCHED_8264	Ctif
INT_STITCHED_8324	Neat1
INT_STITCHED_8378	Tmem2
INT_STITCHED_8385	Klf9
INT_STITCHED_8399	Dmrt1
INT_STITCHED_746	Etl4
INT_STITCHED_803	Fnbp1
INT_STITCHED_812	Prrc2b
INT_STITCHED_817	Zbtb34
INT_STITCHED_1196	Tcf15
INT_STITCHED_1198	Id1
INT_STITCHED_1210	Cbfa2t2
INT_STITCHED_1256	Ift52
INT_STITCHED_1257	Mybl2
INT_STITCHED_1279	Sulf2
INT_STITCHED_1300	Sall4
INT_STITCHED_1392	Zfp704
INT_STITCHED_1480	Sox2
INT_STITCHED_1607	Ssr2
INT_STITCHED_1626	Mcl1
INT_STITCHED_1629	Polr3gl
INT_STITCHED_1630	Ankrd35
INT_STITCHED_1658	Bcas2
INT_STITCHED_1732	Elovl6
INT_STITCHED_1744	Tet2
INT_STITCHED_1749	Manba
INT_STITCHED_1973	Klf4
INT_STITCHED_2076	Kank4
INT_STITCHED_2152	Slc2a1
INT_STITCHED_2175	Macf1
INT_STITCHED_2205	Dlgap3
INT_STITCHED_2223	Pum1
INT_STITCHED_2265	Usp48
INT_STITCHED_2268	Alpl
INT_STITCHED_2273	Camk2n1
INT_STITCHED_2291	Epha2
INT_STITCHED_2317	Agtrap
INT_STITCHED_2354	Ski
INT_STITCHED_2465	Fam53a
INT_STITCHED_2510	Rbpj
INT_STITCHED_2535	Klf3
INT_STITCHED_2736	Hspb8
INT_STITCHED_2745	Med13l
INT_STITCHED_2752	Tbx3
INT_STITCHED_2770	Rhof
INT_STITCHED_2830	Cldn4
INT_STITCHED_3005	1700012A03Rik
INT_STITCHED_3044	Mkrn1
INT_STITCHED_3120	Smarcad1
INT_STITCHED_3130	Gadd45a
INT_STITCHED_3217	Slc6a6
INT_STITCHED_3342	Phc1
INT_STITCHED_3348	Nanog
INT_STITCHED_3349	Slc2a3
INT_STITCHED_3360	Cd9
INT_STITCHED_3429	Ldhb
INT_STITCHED_3450	Kras
INT_STITCHED_3475	Ube2s
INT_STITCHED_3481	Zbtb45
INT_STITCHED_3523	Capns1
INT_STITCHED_3568	Hsd17b14
INT_STITCHED_3576	Nav2
INT_STITCHED_3601	Klf13
INT_STITCHED_3652	Abhd2
INT_STITCHED_3658	Zfp710
INT_STITCHED_3661	Idh2
INT_STITCHED_3662	Sema4b
INT_STITCHED_3765	Tead1
INT_STITCHED_3856	Ctbp2
INT_STITCHED_3890	Utf1
INT_STITCHED_3914	Fgf4
INT_STITCHED_4014	Rbpms
INT_STITCHED_4034	Dlc1
INT_STITCHED_4046	Zfp42
INT_STITCHED_4116	Klf2
INT_STITCHED_4163	Ier2
INT_STITCHED_4167	Gpt2
INT_STITCHED_4179	Sall1
INT_STITCHED_4190	Chd9
INT_STITCHED_4546	Hmg20a
INT_STITCHED_4555	Stoml1
INT_STITCHED_4657	Dppa5a
INT_STITCHED_4748	Lrrc2
INT_STITCHED_4766	Trim71
INT_STITCHED_4797	Rpl14
INT_STITCHED_4802	Trak1
INT_STITCHED_8554	Glod5

## Sheet: TableS13.HCC miRNA
miRNAs detected in 32 HCC single cells
HCC_dual_small_1	HCC_dual_small_2	HCC_dual_small_3	HCC_dual_small_4	HCC_dual_small_5	HCC_dual_small_6	HCC_dual_small_7	HCC_dual_small_8	HCC_dual_small_9	HCC_dual_small_10	HCC_dual_small_11	HCC_dual_small_12	HCC_dual_small_13	HCC_dual_small_14	HCC_dual_small_15	HCC_dual_small_16	HCC_dual_small_17	HCC_dual_small_18	HCC_dual_small_19	HCC_dual_small_20	HCC_dual_small_21	HCC_dual_small_22	HCC_dual_small_23	HCC_dual_small_24	HCC_dual_small_25	HCC_dual_small_26	HCC_dual_small_27	HCC_dual_small_28	HCC_dual_small_29	HCC_dual_small_30	HCC_dual_small_31	HCC_dual_small_32
hsa-let-7a-5p	hsa-let-7a-5p	hsa-let-7a-5p	hsa-let-7a-5p	hsa-let-7a-5p	hsa-let-7a-5p	hsa-let-7a-5p	hsa-let-7a-5p	hsa-let-7a-5p	hsa-let-7a-5p	hsa-let-7a-5p	hsa-let-7a-5p	hsa-let-7a-5p	hsa-let-7a-5p	hsa-let-7a-5p	hsa-let-7a-5p	hsa-let-7a-5p	hsa-let-7a-5p	hsa-let-7a-5p	hsa-let-7a-5p	hsa-let-7a-5p	hsa-let-7a-5p	hsa-let-7a-5p	hsa-let-7a-5p	hsa-let-7a-5p	hsa-let-7a-5p	hsa-let-7a-5p	hsa-let-7a-5p	hsa-let-7a-5p	hsa-let-7a-5p	hsa-let-7a-5p	hsa-let-7a-5p
hsa-let-7b-5p	hsa-let-7b-5p	hsa-let-7a-3p	hsa-let-7a-3p	hsa-let-7a-3p	hsa-let-7b-5p	hsa-let-7a-3p	hsa-let-7b-5p	hsa-let-7a-3p	hsa-let-7a-3p	hsa-let-7b-5p	hsa-let-7a-3p	hsa-let-7a-3p	hsa-let-7b-5p	hsa-let-7b-5p	hsa-let-7a-3p	hsa-let-7b-5p	hsa-let-7a-3p	hsa-let-7a-3p	hsa-let-7a-3p	hsa-let-7a-3p	hsa-let-7a-3p	hsa-let-7a-3p	hsa-let-7a-3p	hsa-let-7a-3p	hsa-let-7a-3p	hsa-let-7b-5p	hsa-let-7a-3p	hsa-let-7a-3p	hsa-let-7a-3p	hsa-let-7a-3p	hsa-let-7b-5p
hsa-let-7b-3p	hsa-let-7b-3p	hsa-let-7b-5p	hsa-let-7b-5p	hsa-let-7b-5p	hsa-let-7b-3p	hsa-let-7b-5p	hsa-let-7b-3p	hsa-let-7b-5p	hsa-let-7b-5p	hsa-let-7b-3p	hsa-let-7b-5p	hsa-let-7b-5p	hsa-let-7b-3p	hsa-let-7b-3p	hsa-let-7b-5p	hsa-let-7b-3p	hsa-let-7b-5p	hsa-let-7b-5p	hsa-let-7b-5p	hsa-let-7b-5p	hsa-let-7b-5p	hsa-let-7b-5p	hsa-let-7b-5p	hsa-let-7b-5p	hsa-let-7b-5p	hsa-let-7c-5p	hsa-let-7b-5p	hsa-let-7b-5p	hsa-let-7b-5p	hsa-let-7b-5p	hsa-let-7b-3p
hsa-let-7c-5p	hsa-let-7c-5p	hsa-let-7b-3p	hsa-let-7b-3p	hsa-let-7b-3p	hsa-let-7c-5p	hsa-let-7b-3p	hsa-let-7c-5p	hsa-let-7b-3p	hsa-let-7c-5p	hsa-let-7c-5p	hsa-let-7b-3p	hsa-let-7b-3p	hsa-let-7c-5p	hsa-let-7c-5p	hsa-let-7b-3p	hsa-let-7c-5p	hsa-let-7b-3p	hsa-let-7b-3p	hsa-let-7c-5p	hsa-let-7b-3p	hsa-let-7b-3p	hsa-let-7b-3p	hsa-let-7b-3p	hsa-let-7b-3p	hsa-let-7b-3p	hsa-let-7f-5p	hsa-let-7b-3p	hsa-let-7b-3p	hsa-let-7b-3p	hsa-let-7b-3p	hsa-let-7c-5p
hsa-let-7d-5p	hsa-let-7d-5p	hsa-let-7c-5p	hsa-let-7c-5p	hsa-let-7c-5p	hsa-let-7d-5p	hsa-let-7c-5p	hsa-let-7d-5p	hsa-let-7c-5p	hsa-let-7d-5p	hsa-let-7d-5p	hsa-let-7c-5p	hsa-let-7c-5p	hsa-let-7d-5p	hsa-let-7d-5p	hsa-let-7c-5p	hsa-let-7d-5p	hsa-let-7c-5p	hsa-let-7c-5p	hsa-let-7d-5p	hsa-let-7c-5p	hsa-let-7c-5p	hsa-let-7c-5p	hsa-let-7c-5p	hsa-let-7c-5p	hsa-let-7c-5p	hsa-miR-19b-3p	hsa-let-7c-5p	hsa-let-7c-5p	hsa-let-7c-5p	hsa-let-7c-5p	hsa-let-7d-5p
hsa-let-7e-5p	hsa-let-7e-5p	hsa-let-7d-5p	hsa-let-7d-5p	hsa-let-7d-5p	hsa-let-7e-5p	hsa-let-7d-5p	hsa-let-7e-5p	hsa-let-7d-5p	hsa-let-7e-5p	hsa-let-7f-5p	hsa-let-7d-5p	hsa-let-7d-5p	hsa-let-7e-5p	hsa-let-7f-5p	hsa-let-7d-5p	hsa-let-7e-5p	hsa-let-7d-5p	hsa-let-7d-5p	hsa-let-7e-5p	hsa-let-7d-5p	hsa-let-7d-5p	hsa-let-7d-5p	hsa-let-7d-5p	hsa-let-7d-5p	hsa-let-7d-5p	hsa-miR-21-5p	hsa-let-7d-5p	hsa-let-7d-5p	hsa-let-7d-5p	hsa-let-7d-5p	hsa-let-7e-5p
hsa-let-7f-5p	hsa-let-7f-5p	hsa-let-7e-5p	hsa-let-7e-5p	hsa-let-7e-5p	hsa-let-7f-5p	hsa-let-7e-5p	hsa-let-7f-5p	hsa-let-7e-5p	hsa-let-7f-5p	hsa-miR-16-5p	hsa-let-7e-5p	hsa-let-7d-3p	hsa-let-7f-5p	hsa-miR-21-5p	hsa-let-7d-3p	hsa-let-7f-5p	hsa-let-7f-5p	hsa-let-7e-5p	hsa-let-7f-5p	hsa-let-7e-5p	hsa-let-7e-5p	hsa-let-7e-5p	hsa-let-7e-5p	hsa-let-7d-3p	hsa-let-7d-3p	hsa-miR-30a-5p	hsa-let-7e-5p	hsa-let-7e-5p	hsa-let-7e-5p	hsa-let-7e-5p	hsa-let-7f-5p
hsa-miR-17-5p	hsa-miR-16-5p	hsa-let-7f-5p	hsa-let-7f-5p	hsa-let-7f-5p	hsa-miR-17-5p	hsa-let-7f-5p	hsa-miR-19b-3p	hsa-let-7f-5p	hsa-miR-17-5p	hsa-miR-17-5p	hsa-let-7f-5p	hsa-let-7e-5p	hsa-miR-16-5p	hsa-miR-22-3p	hsa-let-7e-5p	hsa-miR-17-5p	hsa-let-7f-1-3p	hsa-let-7f-5p	hsa-let-7f-1-3p	hsa-let-7f-5p	hsa-let-7f-5p	hsa-let-7f-5p	hsa-let-7f-5p	hsa-let-7e-5p	hsa-let-7e-5p	hsa-miR-99a-5p	hsa-let-7e-3p	hsa-let-7f-5p	hsa-let-7f-5p	hsa-let-7f-5p	hsa-miR-16-5p
hsa-miR-21-5p	hsa-miR-17-5p	hsa-let-7f-1-3p	hsa-let-7f-1-3p	hsa-let-7f-1-3p	hsa-miR-21-5p	hsa-let-7f-1-3p	hsa-miR-21-5p	hsa-let-7f-1-3p	hsa-miR-19b-3p	hsa-miR-21-5p	hsa-let-7f-1-3p	hsa-let-7f-5p	hsa-miR-17-5p	hsa-miR-26a-5p	hsa-let-7f-5p	hsa-miR-21-5p	hsa-miR-17-5p	hsa-let-7f-1-3p	hsa-let-7f-2-3p	hsa-let-7f-1-3p	hsa-miR-16-5p	hsa-let-7f-1-3p	hsa-let-7f-1-3p	hsa-let-7f-5p	hsa-let-7f-5p	hsa-miR-100-5p	hsa-let-7f-5p	hsa-let-7f-1-3p	hsa-let-7f-1-3p	hsa-miR-16-5p	hsa-miR-21-5p
hsa-miR-22-3p	hsa-miR-21-5p	hsa-let-7f-2-3p	hsa-miR-17-5p	hsa-miR-15a-5p	hsa-miR-22-3p	hsa-let-7f-2-3p	hsa-miR-26b-5p	hsa-miR-17-5p	hsa-miR-21-5p	hsa-miR-22-3p	hsa-miR-17-5p	hsa-let-7f-1-3p	hsa-miR-21-5p	hsa-miR-26b-5p	hsa-let-7f-1-3p	hsa-miR-22-3p	hsa-miR-19b-3p	hsa-miR-17-5p	hsa-miR-19b-3p	hsa-let-7f-2-3p	hsa-miR-21-5p	hsa-miR-19b-3p	hsa-let-7f-2-3p	hsa-let-7f-1-3p	hsa-let-7f-1-3p	hsa-miR-192-5p	hsa-let-7f-1-3p	hsa-let-7f-2-3p	hsa-let-7f-2-3p	hsa-miR-17-5p	hsa-miR-22-3p
hsa-miR-25-3p	hsa-miR-22-3p	hsa-miR-17-5p	hsa-miR-19a-3p	hsa-miR-17-5p	hsa-miR-26a-5p	hsa-miR-17-5p	hsa-miR-29a-3p	hsa-miR-19b-3p	hsa-miR-22-3p	hsa-miR-25-3p	hsa-miR-19a-3p	hsa-let-7f-2-3p	hsa-miR-22-3p	hsa-miR-29a-3p	hsa-let-7f-2-3p	hsa-miR-26a-5p	hsa-miR-21-5p	hsa-miR-19b-3p	hsa-miR-20a-5p	hsa-miR-17-5p	hsa-miR-22-3p	hsa-miR-20a-5p	hsa-miR-17-5p	hsa-let-7f-2-3p	hsa-let-7f-2-3p	hsa-miR-197-3p	hsa-let-7f-2-3p	hsa-miR-17-5p	hsa-miR-17-5p	hsa-miR-21-5p	hsa-miR-26b-5p
hsa-miR-26a-5p	hsa-miR-26a-5p	hsa-miR-20a-5p	hsa-miR-19b-3p	hsa-miR-19b-3p	hsa-miR-26b-5p	hsa-miR-20a-5p	hsa-miR-98-5p	hsa-miR-20a-5p	hsa-miR-25-3p	hsa-miR-26b-5p	hsa-miR-19b-3p	hsa-miR-17-5p	hsa-miR-25-3p	hsa-miR-30a-3p	hsa-miR-17-5p	hsa-miR-26b-5p	hsa-miR-98-5p	hsa-miR-20a-5p	hsa-miR-21-5p	hsa-miR-19b-3p	hsa-miR-25-3p	hsa-miR-21-5p	hsa-miR-19b-3p	hsa-miR-17-5p	hsa-miR-17-5p	hsa-miR-148a-3p	hsa-miR-16-5p	hsa-miR-19b-3p	hsa-miR-19b-3p	hsa-miR-22-3p	hsa-miR-29a-3p
hsa-miR-26b-5p	hsa-miR-26b-5p	hsa-miR-21-5p	hsa-miR-20a-5p	hsa-miR-20a-5p	hsa-miR-27a-3p	hsa-miR-21-5p	hsa-miR-99a-5p	hsa-miR-21-5p	hsa-miR-26a-5p	hsa-miR-29a-3p	hsa-miR-21-5p	hsa-miR-20a-5p	hsa-miR-26b-5p	hsa-miR-98-5p	hsa-miR-19a-3p	hsa-miR-27a-3p	hsa-miR-99a-5p	hsa-miR-21-5p	hsa-miR-26b-5p	hsa-miR-20a-5p	hsa-miR-26a-5p	hsa-miR-98-5p	hsa-miR-20a-5p	hsa-miR-19b-3p	hsa-miR-19b-3p	hsa-miR-30d-5p	hsa-miR-17-5p	hsa-miR-20a-5p	hsa-miR-21-5p	hsa-miR-26a-5p	hsa-miR-32-5p
hsa-miR-28-5p	hsa-miR-29a-3p	hsa-miR-25-5p	hsa-miR-21-5p	hsa-miR-21-5p	hsa-miR-28-3p	hsa-miR-25-5p	hsa-miR-100-5p	hsa-miR-22-3p	hsa-miR-26b-5p	hsa-miR-32-5p	hsa-miR-22-3p	hsa-miR-21-5p	hsa-miR-29a-3p	hsa-miR-99a-5p	hsa-miR-19b-3p	hsa-miR-29a-3p	hsa-miR-100-5p	hsa-miR-98-5p	hsa-miR-29a-3p	hsa-miR-21-5p	hsa-miR-26b-5p	hsa-miR-99a-5p	hsa-miR-21-5p	hsa-miR-20a-5p	hsa-miR-20a-5p	hsa-miR-210-5p	hsa-miR-17-3p	hsa-miR-21-5p	hsa-miR-26b-5p	hsa-miR-26b-5p	hsa-miR-33a-3p
hsa-miR-29a-3p	hsa-miR-30a-3p	hsa-miR-33a-3p	hsa-miR-98-5p	hsa-miR-22-3p	hsa-miR-29a-3p	hsa-miR-92a-3p	hsa-miR-101-3p	hsa-miR-24-3p	hsa-miR-29a-3p	hsa-miR-98-5p	hsa-miR-25-5p	hsa-miR-25-3p	hsa-miR-30a-3p	hsa-miR-100-5p	hsa-miR-20a-5p	hsa-miR-31-5p	hsa-miR-101-3p	hsa-miR-98-3p	hsa-miR-92a-3p	hsa-miR-25-5p	hsa-miR-29a-3p	hsa-miR-100-5p	hsa-miR-25-5p	hsa-miR-21-5p	hsa-miR-21-5p	hsa-miR-215-5p	hsa-miR-19b-3p	hsa-miR-25-5p	hsa-miR-29a-3p	hsa-miR-29a-3p	hsa-miR-92a-3p
hsa-miR-30a-3p	hsa-miR-32-5p	hsa-miR-92a-3p	hsa-miR-98-3p	hsa-miR-26b-5p	hsa-miR-30a-5p	hsa-miR-98-5p	hsa-miR-29b-3p	hsa-miR-26a-5p	hsa-miR-30a-3p	hsa-miR-29b-3p	hsa-miR-31-5p	hsa-miR-26a-5p	hsa-miR-32-5p	hsa-miR-106a-5p	hsa-miR-21-5p	hsa-miR-32-5p	hsa-miR-106a-5p	hsa-miR-99a-5p	hsa-miR-98-5p	hsa-miR-33a-3p	hsa-miR-31-5p	hsa-miR-106a-5p	hsa-miR-25-3p	hsa-miR-31-5p	hsa-miR-25-5p	hsa-miR-221-3p	hsa-miR-20a-5p	hsa-miR-33a-3p	hsa-miR-92a-3p	hsa-miR-30a-3p	hsa-miR-92a-2-5p
hsa-miR-32-5p	hsa-miR-92a-3p	hsa-miR-98-5p	hsa-miR-99a-5p	hsa-miR-29a-3p	hsa-miR-30a-3p	hsa-miR-98-3p	hsa-miR-106a-5p	hsa-miR-26b-5p	hsa-miR-32-5p	hsa-miR-105-3p	hsa-miR-32-5p	hsa-miR-29a-3p	hsa-miR-92a-3p	hsa-miR-106a-3p	hsa-miR-23a-3p	hsa-miR-98-5p	hsa-miR-106a-3p	hsa-miR-100-5p	hsa-miR-98-3p	hsa-miR-92a-3p	hsa-miR-32-5p	hsa-miR-106a-3p	hsa-miR-27a-5p	hsa-miR-33a-3p	hsa-miR-33a-3p	hsa-miR-223-3p	hsa-miR-21-5p	hsa-miR-98-5p	hsa-miR-98-5p	hsa-miR-32-5p	hsa-miR-98-5p
hsa-miR-92a-3p	hsa-miR-98-5p	hsa-miR-98-3p	hsa-miR-100-5p	hsa-miR-32-5p	hsa-miR-32-5p	hsa-miR-99a-5p	hsa-miR-192-5p	hsa-miR-29a-3p	hsa-miR-33a-5p	hsa-miR-192-5p	hsa-miR-98-5p	hsa-miR-92a-3p	hsa-miR-98-5p	hsa-miR-192-5p	hsa-miR-25-5p	hsa-miR-99a-5p	hsa-miR-192-5p	hsa-miR-106a-5p	hsa-miR-99a-5p	hsa-miR-98-5p	hsa-miR-33a-5p	hsa-miR-192-5p	hsa-miR-27a-3p	hsa-miR-98-5p	hsa-miR-92a-3p	hsa-miR-122-5p	hsa-miR-26a-5p	hsa-miR-98-3p	hsa-miR-98-3p	hsa-miR-98-5p	hsa-miR-99a-5p
hsa-miR-98-5p	hsa-miR-99a-5p	hsa-miR-99a-5p	hsa-miR-106a-5p	hsa-miR-98-5p	hsa-miR-98-5p	hsa-miR-100-5p	hsa-miR-196a-5p	hsa-miR-31-5p	hsa-miR-98-5p	hsa-miR-192-3p	hsa-miR-98-3p	hsa-miR-98-5p	hsa-miR-98-3p	hsa-miR-129-5p	hsa-miR-25-3p	hsa-miR-29b-3p	hsa-miR-129-5p	hsa-miR-106a-3p	hsa-miR-100-5p	hsa-miR-98-3p	hsa-miR-92a-3p	hsa-miR-129-5p	hsa-miR-33a-3p	hsa-miR-98-3p	hsa-miR-98-5p	hsa-miR-146a-3p	hsa-miR-27a-3p	hsa-miR-99a-5p	hsa-miR-99a-5p	hsa-miR-99a-5p	hsa-miR-100-5p
hsa-miR-99a-5p	hsa-miR-29b-3p	hsa-miR-100-5p	hsa-miR-106a-3p	hsa-miR-98-3p	hsa-miR-99a-5p	hsa-miR-106a-5p	hsa-miR-129-5p	hsa-miR-31-3p	hsa-miR-99a-5p	hsa-miR-148a-3p	hsa-miR-99a-5p	hsa-miR-98-3p	hsa-miR-29b-3p	hsa-miR-148a-3p	hsa-miR-26a-5p	hsa-miR-105-3p	hsa-miR-148a-3p	hsa-miR-192-5p	hsa-miR-101-3p	hsa-miR-99a-5p	hsa-miR-98-5p	hsa-miR-148a-3p	hsa-miR-96-5p	hsa-miR-99a-5p	hsa-miR-98-3p	hsa-miR-195-5p	hsa-miR-31-5p	hsa-miR-100-5p	hsa-miR-100-5p	hsa-miR-29b-3p	hsa-miR-101-3p
hsa-miR-29b-3p	hsa-miR-105-3p	hsa-miR-106a-5p	hsa-miR-192-5p	hsa-miR-99a-5p	hsa-miR-29b-3p	hsa-miR-106a-3p	hsa-miR-148a-3p	hsa-miR-33a-3p	hsa-miR-100-5p	hsa-miR-30c-5p	hsa-miR-100-5p	hsa-miR-99a-5p	hsa-miR-105-3p	hsa-miR-30c-5p	hsa-miR-28-3p	hsa-miR-192-5p	hsa-miR-30c-5p	hsa-miR-199a-3p	hsa-miR-106a-5p	hsa-miR-100-5p	hsa-miR-98-3p	hsa-miR-30c-5p	hsa-miR-98-5p	hsa-miR-100-5p	hsa-miR-99a-5p	hsa-miR-130b-3p	hsa-miR-31-3p	hsa-miR-106a-5p	hsa-miR-101-3p	hsa-miR-105-3p	hsa-miR-29b-3p
hsa-miR-105-3p	hsa-miR-192-5p	hsa-miR-106a-3p	hsa-miR-199a-3p	hsa-miR-100-5p	hsa-miR-103a-3p	hsa-miR-192-5p	hsa-miR-30c-5p	hsa-miR-98-5p	hsa-miR-101-3p	hsa-miR-7-5p	hsa-miR-101-3p	hsa-miR-100-5p	hsa-miR-192-5p	hsa-miR-7-5p	hsa-miR-29a-3p	hsa-miR-199a-5p	hsa-miR-7-5p	hsa-miR-129-5p	hsa-miR-192-5p	hsa-miR-106a-5p	hsa-miR-99a-5p	hsa-miR-7-5p	hsa-miR-98-3p	hsa-miR-103a-3p	hsa-miR-100-5p	hsa-miR-151a-3p	hsa-miR-33a-3p	hsa-miR-106a-3p	hsa-miR-106a-5p	hsa-miR-192-5p	hsa-miR-106a-5p
hsa-miR-192-5p	hsa-miR-192-3p	hsa-miR-192-5p	hsa-miR-129-5p	hsa-miR-101-3p	hsa-miR-105-3p	hsa-miR-199a-3p	hsa-miR-7-5p	hsa-miR-98-3p	hsa-miR-103a-3p	hsa-miR-10a-5p	hsa-miR-106a-5p	hsa-miR-101-3p	hsa-miR-148a-5p	hsa-miR-10a-5p	hsa-miR-31-5p	hsa-miR-148a-5p	hsa-miR-10a-5p	hsa-miR-148a-3p	hsa-miR-199a-3p	hsa-miR-106a-3p	hsa-miR-100-5p	hsa-miR-10a-5p	hsa-miR-99a-5p	hsa-miR-106a-5p	hsa-miR-106a-5p	hsa-miR-148b-3p	hsa-miR-92a-3p	hsa-miR-192-5p	hsa-miR-192-5p	hsa-miR-148a-3p	hsa-miR-192-5p
hsa-miR-199a-5p	hsa-miR-148a-3p	hsa-miR-196a-5p	hsa-miR-148a-5p	hsa-miR-106a-5p	hsa-miR-192-5p	hsa-miR-129-5p	hsa-miR-10a-5p	hsa-miR-99a-5p	hsa-miR-106a-5p	hsa-miR-34a-5p	hsa-miR-106a-3p	hsa-miR-29b-3p	hsa-miR-148a-3p	hsa-miR-10b-5p	hsa-miR-31-3p	hsa-miR-148a-3p	hsa-miR-10b-5p	hsa-miR-7-5p	hsa-miR-129-5p	hsa-miR-192-5p	hsa-miR-101-3p	hsa-miR-10b-5p	hsa-miR-100-5p	hsa-miR-106a-3p	hsa-miR-106a-3p	hsa-miR-429	hsa-miR-96-5p	hsa-miR-199a-3p	hsa-miR-199a-3p	hsa-miR-30c-5p	hsa-miR-199a-3p
hsa-miR-148a-5p	hsa-miR-30c-5p	hsa-miR-199a-3p	hsa-miR-148a-3p	hsa-miR-192-5p	hsa-miR-199a-5p	hsa-miR-148a-3p	hsa-miR-10b-5p	hsa-miR-100-5p	hsa-miR-192-5p	hsa-miR-182-5p	hsa-miR-192-5p	hsa-miR-103a-3p	hsa-miR-30c-5p	hsa-miR-34a-5p	hsa-miR-33a-3p	hsa-miR-30c-5p	hsa-miR-34a-5p	hsa-miR-10a-5p	hsa-miR-148a-3p	hsa-miR-199a-3p	hsa-miR-29b-3p	hsa-miR-34a-5p	hsa-miR-106a-5p	hsa-miR-192-5p	hsa-miR-192-5p	hsa-miR-329-5p	hsa-miR-98-5p	hsa-miR-129-5p	hsa-miR-129-5p	hsa-miR-30d-5p	hsa-miR-129-5p
hsa-miR-148a-3p	hsa-miR-139-5p	hsa-miR-129-5p	hsa-miR-7-5p	hsa-miR-129-5p	hsa-miR-148a-3p	hsa-miR-7-5p	hsa-miR-34a-5p	hsa-miR-101-3p	hsa-miR-199a-3p	hsa-miR-199b-5p	hsa-miR-129-5p	hsa-miR-106a-5p	hsa-miR-139-5p	hsa-miR-199b-5p	hsa-miR-92a-3p	hsa-miR-30d-5p	hsa-miR-181a-5p	hsa-miR-10b-5p	hsa-miR-30c-5p	hsa-miR-129-5p	hsa-miR-106a-5p	hsa-miR-199b-5p	hsa-miR-106a-3p	hsa-miR-129-5p	hsa-miR-199a-3p	hsa-miR-487a-3p	hsa-miR-98-3p	hsa-miR-148a-3p	hsa-miR-148a-3p	hsa-miR-139-5p	hsa-miR-148a-3p
hsa-miR-30c-5p	hsa-miR-7-5p	hsa-miR-148a-3p	hsa-miR-10a-5p	hsa-miR-148a-3p	hsa-miR-30c-5p	hsa-miR-10a-5p	hsa-miR-203a-3p	hsa-miR-106a-5p	hsa-miR-129-5p	hsa-miR-203a-3p	hsa-miR-148a-3p	hsa-miR-106a-3p	hsa-miR-7-5p	hsa-miR-203a-3p	hsa-miR-96-5p	hsa-miR-139-5p	hsa-miR-203a-3p	hsa-miR-34a-5p	hsa-miR-7-5p	hsa-miR-148a-5p	hsa-miR-192-5p	hsa-miR-203a-3p	hsa-miR-192-5p	hsa-miR-148a-3p	hsa-miR-129-5p	hsa-miR-146b-5p	hsa-miR-99a-5p	hsa-miR-7-5p	hsa-miR-30c-5p	hsa-miR-7-5p	hsa-miR-30c-5p
hsa-miR-139-5p	hsa-miR-10a-5p	hsa-miR-7-5p	hsa-miR-10b-5p	hsa-miR-30c-5p	hsa-miR-139-5p	hsa-miR-10b-5p	hsa-miR-204-5p	hsa-miR-106a-3p	hsa-miR-148a-3p	hsa-miR-205-5p	hsa-miR-30c-5p	hsa-miR-192-5p	hsa-miR-10a-5p	hsa-miR-204-5p	hsa-miR-98-5p	hsa-miR-7-5p	hsa-miR-204-5p	hsa-miR-203a-3p	hsa-miR-10a-5p	hsa-miR-148a-3p	hsa-miR-199a-3p	hsa-miR-204-5p	hsa-miR-196a-5p	hsa-miR-30c-5p	hsa-miR-148a-5p	hsa-miR-516b-5p	hsa-miR-100-5p	hsa-miR-10a-5p	hsa-miR-7-5p	hsa-miR-10a-5p	hsa-miR-139-5p
hsa-miR-7-5p	hsa-miR-10b-5p	hsa-miR-10a-5p	hsa-miR-34a-5p	hsa-miR-7-5p	hsa-miR-7-5p	hsa-miR-34a-5p	hsa-miR-212-5p	hsa-miR-192-5p	hsa-miR-30c-5p	hsa-miR-212-3p	hsa-miR-7-5p	hsa-miR-199a-3p	hsa-miR-34a-5p	hsa-miR-212-5p	hsa-miR-98-3p	hsa-miR-10a-5p	hsa-miR-210-3p	hsa-miR-204-5p	hsa-miR-10b-5p	hsa-miR-7-5p	hsa-miR-129-5p	hsa-miR-205-5p	hsa-miR-197-3p	hsa-miR-7-5p	hsa-miR-148a-3p	hsa-miR-499a-3p	hsa-miR-101-3p	hsa-miR-10b-5p	hsa-miR-10a-5p	hsa-miR-34a-5p	hsa-miR-7-5p
hsa-miR-10a-5p	hsa-miR-34a-5p	hsa-miR-10b-5p	hsa-miR-183-5p	hsa-miR-10a-5p	hsa-miR-10a-5p	hsa-miR-183-5p	hsa-miR-212-3p	hsa-miR-199a-3p	hsa-miR-7-5p	hsa-miR-214-3p	hsa-miR-10a-5p	hsa-miR-129-5p	hsa-miR-182-5p	hsa-miR-212-3p	hsa-miR-99a-5p	hsa-miR-10b-5p	hsa-miR-211-5p	hsa-miR-212-5p	hsa-miR-34a-5p	hsa-miR-10a-5p	hsa-miR-148a-3p	hsa-miR-211-5p	hsa-miR-199a-3p	hsa-miR-10a-5p	hsa-miR-30c-5p	hsa-miR-505-3p	hsa-miR-106a-5p	hsa-miR-34a-5p	hsa-miR-10b-5p	hsa-miR-182-5p	hsa-miR-10a-5p
hsa-miR-34a-5p	hsa-miR-182-5p	hsa-miR-182-5p	hsa-miR-199b-3p	hsa-miR-10b-5p	hsa-miR-10b-5p	hsa-miR-199b-3p	hsa-miR-222-3p	hsa-miR-129-5p	hsa-miR-10a-5p	hsa-miR-215-5p	hsa-miR-10b-5p	hsa-miR-148a-3p	hsa-miR-199b-5p	hsa-miR-215-5p	hsa-miR-100-5p	hsa-miR-34a-5p	hsa-miR-211-3p	hsa-miR-215-5p	hsa-miR-181a-5p	hsa-miR-10b-5p	hsa-miR-30c-5p	hsa-miR-212-5p	hsa-miR-129-5p	hsa-miR-10b-5p	hsa-miR-7-5p	hsa-miR-510-5p	hsa-miR-106a-3p	hsa-miR-183-5p	hsa-miR-34a-5p	hsa-miR-199b-5p	hsa-miR-10b-5p
hsa-miR-181b-5p	hsa-miR-199b-5p	hsa-miR-183-5p	hsa-miR-203a-3p	hsa-miR-34a-5p	hsa-miR-34a-5p	hsa-miR-203a-3p	hsa-let-7g-5p	hsa-miR-148a-3p	hsa-miR-10b-5p	hsa-miR-221-5p	hsa-miR-34a-5p	hsa-miR-30d-5p	hsa-miR-212-5p	hsa-miR-221-3p	hsa-miR-101-3p	hsa-miR-181a-5p	hsa-miR-212-5p	hsa-miR-217	hsa-miR-182-5p	hsa-miR-34a-5p	hsa-miR-30d-5p	hsa-miR-215-5p	hsa-miR-148a-3p	hsa-miR-182-5p	hsa-miR-10a-5p	hsa-miR-552-5p	hsa-miR-192-5p	hsa-miR-199b-3p	hsa-miR-199b-5p	hsa-miR-203a-3p	hsa-miR-34a-5p
hsa-miR-182-5p	hsa-miR-199b-3p	hsa-miR-199b-3p	hsa-miR-204-5p	hsa-miR-181a-5p	hsa-miR-181a-5p	hsa-miR-204-5p	hsa-let-7i-5p	hsa-miR-30c-5p	hsa-miR-34a-5p	hsa-miR-221-3p	hsa-miR-181a-5p	hsa-miR-7-5p	hsa-miR-212-3p	hsa-miR-222-3p	hsa-miR-106a-5p	hsa-miR-199b-5p	hsa-miR-212-3p	hsa-let-7g-5p	hsa-miR-199b-5p	hsa-miR-183-5p	hsa-miR-139-5p	hsa-miR-200b-3p	hsa-miR-30d-5p	hsa-miR-183-5p	hsa-miR-10b-5p	hsa-miR-574-5p	hsa-miR-199a-3p	hsa-miR-203a-3p	hsa-miR-203a-3p	hsa-miR-205-5p	hsa-miR-182-5p
hsa-miR-183-5p	hsa-miR-203a-3p	hsa-miR-203a-3p	hsa-miR-210-3p	hsa-miR-182-5p	hsa-miR-181b-5p	hsa-miR-210-3p	hsa-miR-1-3p	hsa-miR-7-5p	hsa-miR-181a-5p	hsa-miR-222-3p	hsa-miR-182-5p	hsa-miR-10a-5p	hsa-miR-214-3p	hsa-miR-223-5p	hsa-miR-106a-3p	hsa-miR-203a-3p	hsa-miR-215-5p	hsa-let-7i-5p	hsa-miR-199b-3p	hsa-miR-199b-3p	hsa-miR-7-5p	hsa-let-7g-5p	hsa-miR-7-5p	hsa-miR-203a-3p	hsa-miR-34a-5p	hsa-miR-598-5p	hsa-miR-129-5p	hsa-miR-204-5p	hsa-miR-204-5p	hsa-miR-212-5p	hsa-miR-187-5p
hsa-miR-199b-5p	hsa-miR-205-5p	hsa-miR-204-5p	hsa-miR-211-5p	hsa-miR-199b-5p	hsa-miR-182-5p	hsa-miR-211-5p	hsa-miR-122-5p	hsa-miR-10a-5p	hsa-miR-182-5p	hsa-miR-223-5p	hsa-miR-199b-5p	hsa-miR-10b-5p	hsa-miR-215-5p	hsa-let-7g-5p	hsa-miR-192-5p	hsa-miR-205-5p	hsa-miR-200b-3p	hsa-miR-122-5p	hsa-miR-203a-3p	hsa-miR-203a-3p	hsa-miR-10a-5p	hsa-let-7i-5p	hsa-miR-10a-5p	hsa-miR-204-5p	hsa-miR-183-5p	hsa-miR-598-3p	hsa-miR-148a-5p	hsa-miR-211-5p	hsa-miR-211-5p	hsa-miR-212-3p	hsa-miR-199b-5p
hsa-miR-203a-3p	hsa-miR-212-5p	hsa-miR-211-5p	hsa-miR-212-5p	hsa-miR-199b-3p	hsa-miR-183-5p	hsa-miR-212-5p	hsa-miR-125b-5p	hsa-miR-10b-5p	hsa-miR-199b-5p	hsa-let-7g-5p	hsa-miR-203a-3p	hsa-miR-34a-5p	hsa-miR-221-5p	hsa-let-7i-5p	hsa-miR-196a-5p	hsa-miR-212-5p	hsa-let-7g-5p	hsa-miR-122-3p	hsa-miR-204-5p	hsa-miR-204-5p	hsa-miR-10b-5p	hsa-miR-1-3p	hsa-miR-10b-5p	hsa-miR-211-5p	hsa-miR-203a-3p	hsa-miR-619-5p	hsa-miR-148a-3p	hsa-miR-212-5p	hsa-miR-212-5p	hsa-miR-215-5p	hsa-miR-203a-3p
hsa-miR-205-5p	hsa-miR-212-3p	hsa-miR-212-5p	hsa-miR-215-5p	hsa-miR-203a-3p	hsa-miR-199b-5p	hsa-miR-215-5p	hsa-miR-128-1-5p	hsa-miR-34a-5p	hsa-miR-203a-3p	hsa-let-7i-5p	hsa-miR-204-5p	hsa-miR-183-5p	hsa-miR-221-3p	hsa-miR-1-3p	hsa-miR-129-5p	hsa-miR-212-3p	hsa-let-7i-5p	hsa-miR-128-1-5p	hsa-miR-211-5p	hsa-miR-211-5p	hsa-miR-34a-5p	hsa-miR-23b-3p	hsa-miR-34a-5p	hsa-miR-212-5p	hsa-miR-204-5p	hsa-miR-627-5p	hsa-miR-30d-5p	hsa-miR-215-5p	hsa-miR-212-3p	hsa-miR-221-5p	hsa-miR-204-5p
hsa-miR-212-5p	hsa-miR-214-3p	hsa-miR-215-5p	hsa-miR-217	hsa-miR-204-5p	hsa-miR-204-5p	hsa-miR-221-3p	hsa-miR-132-3p	hsa-miR-181a-5p	hsa-miR-204-5p	hsa-miR-1-3p	hsa-miR-211-5p	hsa-miR-203a-3p	hsa-miR-223-5p	hsa-miR-30b-5p	hsa-miR-148a-3p	hsa-miR-215-5p	hsa-miR-1-3p	hsa-miR-142-5p	hsa-miR-212-3p	hsa-miR-212-5p	hsa-miR-181a-5p	hsa-miR-30b-5p	hsa-miR-181a-5p	hsa-miR-215-5p	hsa-miR-211-5p	hsa-miR-634	hsa-miR-7-5p	hsa-miR-217	hsa-miR-215-5p	hsa-miR-222-3p	hsa-miR-212-5p
hsa-miR-212-3p	hsa-miR-215-5p	hsa-miR-222-3p	hsa-miR-222-3p	hsa-miR-211-5p	hsa-miR-205-5p	hsa-miR-222-3p	hsa-miR-138-5p	hsa-miR-182-5p	hsa-miR-205-5p	hsa-miR-30b-5p	hsa-miR-212-5p	hsa-miR-204-5p	hsa-let-7g-5p	hsa-miR-30b-3p	hsa-miR-30d-5p	hsa-miR-217	hsa-miR-122-5p	hsa-miR-9-5p	hsa-miR-215-5p	hsa-miR-215-5p	hsa-miR-182-5p	hsa-miR-122-5p	hsa-miR-183-5p	hsa-miR-222-3p	hsa-miR-212-5p	hsa-miR-662	hsa-miR-10a-5p	hsa-miR-221-3p	hsa-miR-217	hsa-miR-223-5p	hsa-miR-212-3p
hsa-miR-181a-3p	hsa-miR-221-5p	hsa-miR-200b-3p	hsa-let-7g-5p	hsa-miR-212-3p	hsa-miR-212-5p	hsa-miR-200b-3p	hsa-miR-142-5p	hsa-miR-199b-5p	hsa-miR-212-5p	hsa-miR-122-5p	hsa-miR-212-3p	hsa-miR-211-5p	hsa-let-7i-5p	hsa-miR-122-5p	hsa-miR-7-5p	hsa-miR-221-5p	hsa-miR-122-3p	hsa-miR-9-3p	hsa-miR-222-3p	hsa-miR-222-3p	hsa-miR-199b-5p	hsa-miR-125b-5p	hsa-miR-199b-3p	hsa-miR-200b-3p	hsa-miR-215-5p	hsa-miR-766-3p	hsa-miR-10b-5p	hsa-miR-222-3p	hsa-miR-222-3p	hsa-let-7g-5p	hsa-miR-215-5p
hsa-miR-214-3p	hsa-miR-221-3p	hsa-let-7g-5p	hsa-let-7i-5p	hsa-miR-214-5p	hsa-miR-212-3p	hsa-let-7g-5p	hsa-miR-143-3p	hsa-miR-199b-3p	hsa-miR-212-3p	hsa-miR-124-3p	hsa-miR-214-5p	hsa-miR-212-5p	hsa-miR-1-3p	hsa-miR-122-3p	hsa-miR-10a-5p	hsa-miR-221-3p	hsa-miR-128-3p	hsa-miR-149-5p	hsa-let-7g-5p	hsa-miR-200b-3p	hsa-miR-199b-3p	hsa-miR-132-3p	hsa-miR-203a-3p	hsa-let-7g-5p	hsa-miR-221-3p	hsa-miR-762	hsa-miR-34a-5p	hsa-miR-200b-3p	hsa-miR-200b-3p	hsa-let-7i-5p	hsa-miR-217
hsa-miR-215-5p	hsa-miR-222-3p	hsa-let-7i-5p	hsa-miR-122-5p	hsa-miR-215-5p	hsa-miR-215-5p	hsa-let-7i-5p	hsa-miR-9-5p	hsa-miR-203a-3p	hsa-miR-215-5p	hsa-miR-125b-1-3p	hsa-miR-215-5p	hsa-miR-215-5p	hsa-miR-30b-5p	hsa-miR-125b-1-3p	hsa-miR-10a-3p	hsa-miR-222-3p	hsa-miR-132-3p	hsa-miR-184	hsa-let-7i-5p	hsa-let-7g-5p	hsa-miR-203a-3p	hsa-miR-138-5p	hsa-miR-204-5p	hsa-let-7i-5p	hsa-miR-222-3p	hsa-miR-891b	hsa-miR-182-5p	hsa-let-7g-5p	hsa-let-7g-5p	hsa-miR-1-3p	hsa-miR-221-5p
hsa-miR-221-5p	hsa-miR-223-5p	hsa-miR-122-5p	hsa-miR-122-3p	hsa-miR-221-5p	hsa-miR-217	hsa-miR-122-5p	hsa-miR-126-3p	hsa-miR-204-5p	hsa-miR-217	hsa-miR-128-1-5p	hsa-miR-222-3p	hsa-miR-221-3p	hsa-miR-122-5p	hsa-miR-128-1-5p	hsa-miR-10b-5p	hsa-miR-223-5p	hsa-miR-138-5p	hsa-miR-194-5p	hsa-let-7i-3p	hsa-let-7i-5p	hsa-miR-204-5p	hsa-miR-142-5p	hsa-miR-211-5p	hsa-miR-30b-5p	hsa-let-7g-5p	hsa-miR-877-3p	hsa-miR-183-5p	hsa-let-7i-5p	hsa-let-7i-5p	hsa-miR-27b-5p	hsa-miR-223-5p
hsa-miR-221-3p	hsa-let-7g-5p	hsa-miR-122-3p	hsa-miR-128-1-5p	hsa-miR-222-3p	hsa-miR-221-5p	hsa-miR-122-3p	hsa-miR-134-5p	hsa-miR-211-5p	hsa-miR-218-5p	hsa-miR-128-3p	hsa-let-7g-5p	hsa-miR-222-3p	hsa-miR-122-3p	hsa-miR-128-3p	hsa-miR-34a-5p	hsa-miR-223-3p	hsa-miR-142-5p	hsa-miR-206	hsa-miR-1-3p	hsa-miR-122-5p	hsa-miR-205-5p	hsa-miR-143-3p	hsa-miR-212-5p	hsa-miR-122-5p	hsa-let-7i-5p	hsa-miR-297	hsa-miR-199b-3p	hsa-miR-122-5p	hsa-miR-1-3p	hsa-miR-27b-3p	hsa-let-7g-5p
hsa-miR-222-3p	hsa-let-7i-5p	hsa-miR-124-3p	hsa-miR-140-3p	hsa-let-7g-5p	hsa-miR-221-3p	hsa-miR-128-1-5p	hsa-miR-136-5p	hsa-miR-212-5p	hsa-miR-221-5p	hsa-miR-132-5p	hsa-let-7i-5p	hsa-miR-200b-3p	hsa-miR-125b-1-3p	hsa-miR-132-3p	hsa-miR-182-5p	hsa-let-7g-5p	hsa-miR-9-5p	hsa-miR-200c-3p	hsa-miR-30b-5p	hsa-miR-122-3p	hsa-miR-212-5p	hsa-miR-9-5p	hsa-miR-215-5p	hsa-miR-128-1-5p	hsa-miR-122-5p	hsa-miR-1180-3p	hsa-miR-203a-3p	hsa-miR-122-3p	hsa-miR-30b-5p	hsa-miR-30b-5p	hsa-let-7i-5p
hsa-miR-223-5p	hsa-miR-1-3p	hsa-miR-140-3p	hsa-miR-142-5p	hsa-let-7i-5p	hsa-miR-222-3p	hsa-miR-142-5p	hsa-miR-146a-5p	hsa-miR-212-3p	hsa-miR-221-3p	hsa-miR-132-3p	hsa-miR-1-3p	hsa-let-7g-5p	hsa-miR-128-1-5p	hsa-miR-135a-5p	hsa-miR-183-5p	hsa-miR-1-3p	hsa-miR-134-5p	hsa-miR-106b-5p	hsa-miR-122-5p	hsa-miR-128-1-5p	hsa-miR-212-3p	hsa-miR-9-3p	hsa-miR-221-3p	hsa-miR-142-5p	hsa-miR-122-3p	hsa-miR-1181	hsa-miR-204-5p	hsa-miR-128-1-5p	hsa-miR-122-5p	hsa-miR-122-5p	hsa-miR-1-3p
hsa-let-7g-5p	hsa-miR-30b-5p	hsa-miR-142-5p	hsa-miR-9-5p	hsa-miR-1-3p	hsa-miR-223-5p	hsa-miR-9-5p	hsa-miR-149-5p	hsa-miR-214-5p	hsa-miR-222-3p	hsa-miR-135a-5p	hsa-miR-23b-3p	hsa-let-7i-5p	hsa-miR-128-3p	hsa-miR-138-5p	hsa-miR-187-3p	hsa-miR-15b-5p	hsa-miR-146a-3p	hsa-miR-106b-3p	hsa-miR-122-3p	hsa-miR-142-5p	hsa-miR-214-5p	hsa-miR-127-3p	hsa-let-7g-5p	hsa-miR-9-5p	hsa-miR-128-1-5p	hsa-miR-1233-5p	hsa-miR-210-3p	hsa-miR-142-5p	hsa-miR-122-3p	hsa-miR-124-5p	hsa-miR-30b-5p
hsa-let-7i-5p	hsa-miR-122-5p	hsa-miR-9-5p	hsa-miR-134-5p	hsa-miR-23b-3p	hsa-miR-200b-3p	hsa-miR-134-5p	hsa-miR-150-3p	hsa-miR-215-5p	hsa-miR-223-5p	hsa-miR-138-5p	hsa-miR-30b-5p	hsa-miR-27b-3p	hsa-miR-132-5p	hsa-miR-142-5p	hsa-miR-203a-3p	hsa-miR-27b-5p	hsa-miR-149-5p	hsa-miR-99b-5p	hsa-miR-128-1-5p	hsa-miR-9-5p	hsa-miR-215-5p	hsa-miR-134-5p	hsa-let-7i-5p	hsa-miR-146a-5p	hsa-miR-142-5p	hsa-miR-1285-5p	hsa-miR-211-5p	hsa-miR-9-5p	hsa-miR-128-1-5p	hsa-miR-125b-1-3p	hsa-miR-122-5p
hsa-miR-1-3p	hsa-miR-125b-1-3p	hsa-miR-134-5p	hsa-miR-146a-5p	hsa-miR-27b-3p	hsa-let-7g-5p	hsa-miR-184	hsa-miR-188-3p	hsa-miR-216a-3p	hsa-miR-200b-3p	hsa-miR-141-3p	hsa-miR-122-5p	hsa-miR-122-5p	hsa-miR-132-3p	hsa-miR-143-3p	hsa-miR-204-5p	hsa-miR-30b-5p	hsa-miR-206	hsa-miR-361-3p	hsa-miR-132-3p	hsa-miR-9-3p	hsa-miR-221-5p	hsa-miR-206	hsa-miR-27b-3p	hsa-miR-149-5p	hsa-miR-9-5p	hsa-miR-1287-3p	hsa-miR-212-5p	hsa-miR-9-3p	hsa-miR-132-3p	hsa-miR-128-1-5p	hsa-miR-122-3p
hsa-miR-15b-5p	hsa-miR-128-1-5p	hsa-miR-146a-5p	hsa-miR-149-5p	hsa-miR-30b-5p	hsa-let-7i-5p	hsa-miR-194-5p	hsa-miR-206	hsa-miR-222-3p	hsa-let-7g-5p	hsa-miR-143-3p	hsa-miR-122-3p	hsa-miR-122-3p	hsa-miR-135a-5p	hsa-miR-9-5p	hsa-miR-205-5p	hsa-miR-122-5p	hsa-miR-200c-3p	hsa-miR-369-5p	hsa-miR-138-5p	hsa-miR-134-5p	hsa-miR-221-3p	hsa-miR-200c-3p	hsa-miR-122-5p	hsa-miR-194-5p	hsa-miR-134-5p	hsa-miR-1290	hsa-miR-215-5p	hsa-miR-134-5p	hsa-miR-138-5p	hsa-miR-128-3p	hsa-miR-124-5p
hsa-miR-30b-5p	hsa-miR-128-3p	hsa-miR-146a-3p	hsa-miR-184	hsa-miR-122-5p	hsa-miR-1-3p	hsa-miR-206	hsa-miR-200c-3p	hsa-miR-223-5p	hsa-let-7i-5p	hsa-miR-126-3p	hsa-miR-125b-1-3p	hsa-miR-138-5p	hsa-miR-138-5p	hsa-miR-126-3p	hsa-miR-211-5p	hsa-miR-122-3p	hsa-miR-155-5p	hsa-miR-375	hsa-miR-142-5p	hsa-miR-146a-5p	hsa-miR-222-3p	hsa-miR-155-5p	hsa-miR-122-3p	hsa-miR-206	hsa-miR-149-5p	hsa-miR-1302	hsa-miR-217	hsa-miR-146a-5p	hsa-miR-142-5p	hsa-miR-132-5p	hsa-miR-125b-1-3p
hsa-miR-122-5p	hsa-miR-132-3p	hsa-miR-149-5p	hsa-miR-194-5p	hsa-miR-122-3p	hsa-miR-27b-5p	hsa-miR-200c-3p	hsa-miR-155-5p	hsa-let-7g-5p	hsa-miR-1-3p	hsa-miR-127-3p	hsa-miR-128-1-5p	hsa-miR-142-5p	hsa-miR-141-3p	hsa-miR-127-3p	hsa-miR-215-5p	hsa-miR-124-5p	hsa-miR-128-2-5p	hsa-miR-379-5p	hsa-miR-143-3p	hsa-miR-184	hsa-miR-223-5p	hsa-miR-128-2-5p	hsa-miR-128-1-5p	hsa-miR-200c-3p	hsa-miR-184	hsa-miR-1303	hsa-miR-221-3p	hsa-miR-149-5p	hsa-miR-142-3p	hsa-miR-132-3p	hsa-miR-128-1-5p
hsa-miR-124-5p	hsa-miR-133a-3p	hsa-miR-150-5p	hsa-miR-206	hsa-miR-125b-1-3p	hsa-miR-30b-5p	hsa-miR-106b-3p	hsa-miR-299-5p	hsa-let-7i-5p	hsa-miR-23b-3p	hsa-miR-146a-5p	hsa-miR-128-3p	hsa-miR-9-5p	hsa-miR-143-3p	hsa-miR-134-5p	hsa-miR-223-3p	hsa-miR-125b-1-3p	hsa-miR-106b-5p	hsa-miR-381-3p	hsa-miR-9-5p	hsa-miR-194-5p	hsa-let-7g-5p	hsa-miR-106b-5p	hsa-miR-140-3p	hsa-miR-99b-5p	hsa-miR-194-5p	hsa-miR-1248	hsa-miR-222-3p	hsa-miR-184	hsa-miR-143-3p	hsa-miR-135a-5p	hsa-miR-128-3p
hsa-miR-125b-1-3p	hsa-miR-135a-5p	hsa-miR-184	hsa-miR-200c-3p	hsa-miR-128-1-5p	hsa-miR-122-5p	hsa-miR-99b-5p	hsa-miR-99b-3p	hsa-miR-1-3p	hsa-miR-30b-5p	hsa-miR-184	hsa-miR-138-5p	hsa-miR-9-3p	hsa-miR-125a-3p	hsa-miR-146a-5p	hsa-miR-200b-3p	hsa-miR-128-1-5p	hsa-miR-369-5p	hsa-miR-340-5p	hsa-miR-9-3p	hsa-miR-206	hsa-let-7i-5p	hsa-miR-375	hsa-miR-142-5p	hsa-miR-361-3p	hsa-miR-206	hsa-miR-1250-5p	hsa-miR-200b-3p	hsa-miR-194-5p	hsa-miR-9-5p	hsa-miR-138-5p	hsa-miR-132-3p
hsa-miR-128-1-5p	hsa-miR-138-5p	hsa-miR-194-5p	hsa-miR-106b-5p	hsa-miR-128-3p	hsa-miR-122-3p	hsa-miR-361-3p	hsa-miR-369-5p	hsa-miR-23b-3p	hsa-miR-122-5p	hsa-miR-206	hsa-miR-140-3p	hsa-miR-134-5p	hsa-miR-125b-2-3p	hsa-miR-184	hsa-let-7g-5p	hsa-miR-128-3p	hsa-miR-375	hsa-miR-151a-3p	hsa-miR-127-3p	hsa-miR-200c-3p	hsa-miR-1-3p	hsa-miR-378a-5p	hsa-miR-191-5p	hsa-miR-369-5p	hsa-miR-200c-3p	hsa-miR-1253	hsa-let-7g-5p	hsa-miR-206	hsa-miR-125a-5p	hsa-miR-143-3p	hsa-miR-133a-3p
hsa-miR-128-3p	hsa-miR-141-3p	hsa-miR-206	hsa-miR-99b-5p	hsa-miR-132-5p	hsa-miR-124-5p	hsa-miR-369-5p	hsa-miR-373-5p	hsa-miR-30b-5p	hsa-miR-122-3p	hsa-miR-200c-3p	hsa-miR-142-5p	hsa-miR-146a-5p	hsa-miR-126-3p	hsa-miR-206	hsa-let-7i-5p	hsa-miR-132-5p	hsa-miR-379-5p	hsa-miR-148b-3p	hsa-miR-134-5p	hsa-miR-106b-5p	hsa-miR-23b-3p	hsa-miR-379-5p	hsa-miR-9-5p	hsa-miR-375	hsa-miR-106b-5p	hsa-miR-1273a	hsa-let-7i-5p	hsa-miR-200c-3p	hsa-miR-127-3p	hsa-miR-125a-3p	hsa-miR-138-5p
hsa-miR-132-5p	hsa-miR-143-3p	hsa-miR-200c-3p	hsa-miR-361-3p	hsa-miR-132-3p	hsa-miR-125b-1-3p	hsa-miR-375	hsa-miR-375	hsa-miR-122-5p	hsa-miR-124-5p	hsa-miR-155-5p	hsa-miR-153-3p	hsa-miR-146a-3p	hsa-miR-127-3p	hsa-miR-200c-3p	hsa-miR-27b-3p	hsa-miR-132-3p	hsa-miR-381-3p	hsa-miR-335-5p	hsa-miR-146a-5p	hsa-miR-106b-3p	hsa-miR-30b-5p	hsa-miR-381-3p	hsa-miR-134-5p	hsa-miR-379-5p	hsa-miR-106b-3p	hsa-miR-1277-5p	hsa-miR-27b-3p	hsa-miR-106b-5p	hsa-miR-134-5p	hsa-miR-126-3p	hsa-miR-142-5p
hsa-miR-132-3p	hsa-miR-153-3p	hsa-miR-106b-5p	hsa-miR-369-5p	hsa-miR-138-5p	hsa-miR-128-1-5p	hsa-miR-379-5p	hsa-miR-378a-3p	hsa-miR-122-3p	hsa-miR-125b-1-3p	hsa-miR-128-2-5p	hsa-miR-9-5p	hsa-miR-149-5p	hsa-miR-146a-5p	hsa-miR-155-5p	hsa-miR-122-5p	hsa-miR-138-5p	hsa-miR-342-3p	hsa-miR-433-3p	hsa-miR-149-5p	hsa-miR-99b-5p	hsa-miR-122-5p	hsa-miR-340-5p	hsa-miR-146a-5p	hsa-miR-381-3p	hsa-miR-99b-5p	hsa-miR-1282	hsa-miR-122-5p	hsa-miR-106b-3p	hsa-miR-146a-5p	hsa-miR-127-3p	hsa-miR-143-3p
hsa-miR-135a-5p	hsa-miR-125a-3p	hsa-miR-99b-5p	hsa-miR-375	hsa-miR-142-5p	hsa-miR-128-3p	hsa-miR-381-3p	hsa-miR-379-5p	hsa-miR-125b-1-3p	hsa-miR-128-1-5p	hsa-miR-194-3p	hsa-miR-127-3p	hsa-miR-206	hsa-miR-150-5p	hsa-miR-128-2-5p	hsa-miR-142-5p	hsa-miR-143-3p	hsa-miR-148b-3p	hsa-miR-409-3p	hsa-miR-184	hsa-miR-361-3p	hsa-miR-122-3p	hsa-miR-148b-3p	hsa-miR-149-5p	hsa-miR-383-5p	hsa-miR-296-5p	hsa-miR-1292-3p	hsa-miR-122-3p	hsa-miR-99b-5p	hsa-miR-146a-3p	hsa-miR-146a-5p	hsa-miR-125a-5p
hsa-miR-138-5p	hsa-miR-126-3p	hsa-miR-369-5p	hsa-miR-379-5p	hsa-miR-9-5p	hsa-miR-132-5p	hsa-miR-340-5p	hsa-miR-381-3p	hsa-miR-128-1-5p	hsa-miR-128-3p	hsa-miR-34b-5p	hsa-miR-134-5p	hsa-miR-200c-3p	hsa-miR-184	hsa-miR-194-3p	hsa-miR-143-3p	hsa-miR-9-5p	hsa-miR-335-5p	hsa-miR-146b-5p	hsa-miR-206	hsa-miR-369-5p	hsa-miR-124-5p	hsa-miR-335-5p	hsa-miR-184	hsa-miR-340-5p	hsa-miR-361-3p	hsa-miR-3124-5p	hsa-miR-128-1-5p	hsa-miR-361-3p	hsa-miR-149-5p	hsa-miR-184	hsa-miR-125a-3p
hsa-miR-143-3p	hsa-miR-127-3p	hsa-miR-378a-3p	hsa-miR-381-3p	hsa-miR-125a-5p	hsa-miR-132-3p	hsa-miR-151a-3p	hsa-miR-340-5p	hsa-miR-128-3p	hsa-miR-132-5p	hsa-miR-34c-5p	hsa-miR-146a-5p	hsa-miR-106b-5p	hsa-miR-206	hsa-miR-34b-5p	hsa-miR-191-5p	hsa-miR-125b-2-3p	hsa-miR-483-5p	hsa-miR-495-3p	hsa-miR-320a	hsa-miR-375	hsa-miR-125b-1-3p	hsa-miR-429	hsa-miR-194-5p	hsa-miR-151a-3p	hsa-miR-369-5p	hsa-miR-3126-5p	hsa-miR-142-5p	hsa-miR-369-5p	hsa-miR-184	hsa-miR-194-5p	hsa-miR-126-3p
hsa-miR-153-3p	hsa-miR-146a-5p	hsa-miR-379-5p	hsa-miR-340-5p	hsa-miR-126-3p	hsa-miR-133a-3p	hsa-miR-148b-3p	hsa-miR-148b-3p	hsa-miR-132-3p	hsa-miR-132-3p	hsa-miR-130b-5p	hsa-miR-184	hsa-miR-200a-3p	hsa-miR-200c-3p	hsa-miR-299-5p	hsa-miR-9-5p	hsa-miR-126-3p	hsa-miR-146b-5p	hsa-miR-516b-5p	hsa-miR-200c-3p	hsa-miR-378a-5p	hsa-miR-128-1-5p	hsa-miR-409-3p	hsa-miR-200c-3p	hsa-miR-148b-3p	hsa-miR-375	hsa-miR-3135a	hsa-miR-9-5p	hsa-miR-375	hsa-miR-194-5p	hsa-miR-206	hsa-miR-127-3p
hsa-miR-125a-3p	hsa-miR-184	hsa-miR-381-3p	hsa-miR-342-3p	hsa-miR-127-3p	hsa-miR-135a-5p	hsa-miR-331-3p	hsa-miR-331-3p	hsa-miR-138-5p	hsa-miR-135a-5p	hsa-miR-130b-3p	hsa-miR-206	hsa-miR-99b-5p	hsa-miR-155-5p	hsa-miR-369-5p	hsa-miR-146a-5p	hsa-miR-127-3p	hsa-miR-493-3p	hsa-miR-508-3p	hsa-miR-155-5p	hsa-miR-379-5p	hsa-miR-128-3p	hsa-miR-146b-5p	hsa-miR-106b-5p	hsa-miR-331-3p	hsa-miR-379-5p	hsa-miR-466	hsa-miR-125a-3p	hsa-miR-379-5p	hsa-miR-206	hsa-miR-200c-3p	hsa-miR-146a-5p
hsa-miR-126-3p	hsa-miR-186-5p	hsa-miR-340-5p	hsa-miR-151a-3p	hsa-miR-134-5p	hsa-miR-138-5p	hsa-miR-335-5p	hsa-miR-335-5p	hsa-miR-140-3p	hsa-miR-138-5p	hsa-miR-361-5p	hsa-miR-200c-3p	hsa-miR-30e-5p	hsa-miR-128-2-5p	hsa-miR-375	hsa-miR-146a-3p	hsa-miR-146a-5p	hsa-miR-495-3p	hsa-miR-558	hsa-miR-128-2-5p	hsa-miR-381-3p	hsa-miR-132-5p	hsa-miR-493-3p	hsa-miR-106b-3p	hsa-miR-335-5p	hsa-miR-381-3p	hsa-miR-3140-5p	hsa-miR-126-3p	hsa-miR-381-3p	hsa-miR-200c-3p	hsa-miR-155-5p	hsa-miR-184
hsa-miR-127-3p	hsa-miR-206	hsa-miR-342-3p	hsa-miR-148b-3p	hsa-miR-146a-5p	hsa-miR-141-3p	hsa-miR-429	hsa-miR-409-3p	hsa-miR-142-5p	hsa-miR-140-3p	hsa-miR-362-5p	hsa-miR-155-5p	hsa-miR-369-5p	hsa-miR-194-3p	hsa-miR-378a-3p	hsa-miR-200c-3p	hsa-miR-184	hsa-miR-506-3p	hsa-miR-619-5p	hsa-miR-99b-3p	hsa-miR-340-5p	hsa-miR-132-3p	hsa-miR-494-3p	hsa-miR-200a-5p	hsa-miR-20b-5p	hsa-miR-340-5p	hsa-miR-3144-3p	hsa-miR-134-5p	hsa-miR-340-5p	hsa-miR-155-5p	hsa-miR-128-2-5p	hsa-miR-206
hsa-miR-146a-5p	hsa-miR-200c-3p	hsa-miR-151a-3p	hsa-miR-335-5p	hsa-miR-184	hsa-miR-143-3p	hsa-miR-431-5p	hsa-miR-486-3p	hsa-miR-143-3p	hsa-miR-141-3p	hsa-miR-370-3p	hsa-miR-375	hsa-miR-378a-3p	hsa-miR-29c-3p	hsa-miR-379-5p	hsa-miR-155-5p	hsa-miR-206	hsa-miR-584-5p	hsa-miR-411-5p	hsa-miR-130b-5p	hsa-miR-151a-3p	hsa-miR-133a-3p	hsa-miR-495-3p	hsa-miR-299-5p	hsa-miR-429	hsa-miR-342-3p	hsa-miR-3148	hsa-miR-146a-5p	hsa-miR-151a-3p	hsa-miR-106b-5p	hsa-miR-29c-3p	hsa-miR-200c-3p
hsa-miR-184	hsa-miR-155-5p	hsa-miR-148b-3p	hsa-miR-429	hsa-miR-206	hsa-miR-153-3p	hsa-miR-433-3p	hsa-miR-146b-5p	hsa-miR-9-5p	hsa-miR-142-5p	hsa-miR-375	hsa-miR-378a-5p	hsa-miR-379-5p	hsa-miR-34b-5p	hsa-miR-381-3p	hsa-miR-106b-5p	hsa-miR-200c-3p	hsa-miR-619-5p	hsa-miR-708-5p	hsa-miR-369-5p	hsa-miR-148b-3p	hsa-miR-135a-5p	hsa-miR-506-3p	hsa-miR-99b-5p	hsa-miR-433-3p	hsa-miR-151a-3p	hsa-miR-3149	hsa-miR-149-3p	hsa-miR-148b-3p	hsa-miR-99b-5p	hsa-miR-34b-5p	hsa-miR-155-5p
hsa-miR-206	hsa-miR-128-2-5p	hsa-miR-433-3p	hsa-miR-433-3p	hsa-miR-200c-3p	hsa-miR-9-5p	hsa-miR-409-3p	hsa-miR-493-3p	hsa-miR-125a-5p	hsa-miR-143-3p	hsa-miR-378a-3p	hsa-miR-379-5p	hsa-miR-340-5p	hsa-miR-130b-5p	hsa-miR-382-5p	hsa-miR-106b-3p	hsa-miR-155-5p	hsa-miR-631	hsa-miR-216b-5p	hsa-miR-373-5p	hsa-miR-331-3p	hsa-miR-138-5p	hsa-miR-574-5p	hsa-miR-361-3p	hsa-miR-409-3p	hsa-miR-148b-3p	hsa-miR-3151-5p	hsa-miR-184	hsa-miR-331-3p	hsa-miR-130b-5p	hsa-miR-34c-5p	hsa-miR-128-2-5p
hsa-miR-200c-3p	hsa-miR-29c-3p	hsa-miR-409-3p	hsa-miR-409-3p	hsa-miR-155-5p	hsa-miR-125a-3p	hsa-miR-146b-5p	hsa-miR-495-5p	hsa-miR-127-3p	hsa-miR-9-5p	hsa-miR-379-5p	hsa-miR-381-3p	hsa-miR-151a-3p	hsa-miR-130b-3p	hsa-miR-340-5p	hsa-miR-99b-5p	hsa-miR-128-2-5p	hsa-miR-641	hsa-miR-937-3p	hsa-miR-378a-5p	hsa-miR-335-5p	hsa-miR-140-3p	hsa-miR-584-5p	hsa-miR-369-5p	hsa-miR-146b-5p	hsa-miR-331-3p	hsa-miR-3168	hsa-miR-188-3p	hsa-miR-335-5p	hsa-miR-361-3p	hsa-miR-130b-5p	hsa-miR-29c-3p
hsa-miR-155-5p	hsa-miR-34b-5p	hsa-miR-146b-5p	hsa-miR-146b-5p	hsa-miR-29c-3p	hsa-miR-126-3p	hsa-miR-495-3p	hsa-miR-495-3p	hsa-miR-134-5p	hsa-miR-125a-5p	hsa-miR-381-3p	hsa-miR-340-5p	hsa-miR-148b-3p	hsa-miR-361-3p	hsa-miR-151a-5p	hsa-miR-375	hsa-miR-194-3p	hsa-miR-802	hsa-miR-297	hsa-miR-379-5p	hsa-miR-335-3p	hsa-miR-142-5p	hsa-miR-598-3p	hsa-miR-379-5p	hsa-miR-495-3p	hsa-miR-335-5p	hsa-miR-3173-5p	hsa-miR-194-5p	hsa-miR-429	hsa-miR-369-5p	hsa-miR-130b-3p	hsa-miR-34b-5p
hsa-miR-128-2-5p	hsa-miR-34c-5p	hsa-miR-495-3p	hsa-miR-495-3p	hsa-miR-99b-3p	hsa-miR-127-3p	hsa-miR-516b-5p	hsa-miR-516b-5p	hsa-miR-146a-3p	hsa-miR-126-3p	hsa-miR-382-5p	hsa-miR-151a-3p	hsa-miR-335-5p	hsa-miR-370-3p	hsa-miR-135b-5p	hsa-miR-379-5p	hsa-miR-34b-5p	hsa-miR-770-5p	hsa-miR-1183	hsa-miR-381-3p	hsa-miR-20b-5p	hsa-miR-143-3p	hsa-miR-619-5p	hsa-miR-381-3p	hsa-miR-519e-5p	hsa-miR-433-3p	hsa-miR-3177-3p	hsa-miR-206	hsa-miR-431-5p	hsa-miR-375	hsa-miR-361-5p	hsa-miR-34c-5p
hsa-miR-194-3p	hsa-miR-99b-5p	hsa-miR-516b-5p	hsa-miR-520a-3p	hsa-miR-130b-5p	hsa-miR-146a-5p	hsa-miR-508-3p	hsa-miR-506-3p	hsa-miR-184	hsa-miR-127-3p	hsa-miR-151a-5p	hsa-miR-148b-3p	hsa-miR-433-3p	hsa-miR-375	hsa-miR-423-5p	hsa-miR-340-5p	hsa-miR-34c-5p	hsa-miR-939-3p	hsa-miR-1285-5p	hsa-miR-340-5p	hsa-miR-431-5p	hsa-miR-9-5p	hsa-miR-1224-5p	hsa-miR-340-5p	hsa-miR-508-3p	hsa-miR-409-3p	hsa-miR-3189-5p	hsa-miR-200c-3p	hsa-miR-433-3p	hsa-miR-378a-3p	hsa-miR-361-3p	hsa-miR-99b-3p
hsa-miR-34b-5p	hsa-miR-130b-5p	hsa-miR-510-5p	hsa-miR-516b-5p	hsa-miR-369-5p	hsa-miR-149-3p	hsa-miR-455-5p	hsa-miR-544a	hsa-miR-188-3p	hsa-miR-134-5p	hsa-miR-148b-3p	hsa-miR-331-3p	hsa-miR-409-3p	hsa-miR-378a-3p	hsa-miR-452-5p	hsa-miR-328-5p	hsa-miR-130b-5p	hsa-miR-1285-5p	hsa-miR-1293	hsa-miR-151a-3p	hsa-miR-433-3p	hsa-miR-125a-3p	hsa-miR-802	hsa-miR-151a-3p	hsa-miR-514a-5p	hsa-miR-146b-5p	hsa-miR-3197	hsa-miR-106b-5p	hsa-miR-409-3p	hsa-miR-379-5p	hsa-miR-362-5p	hsa-miR-130b-5p
hsa-miR-34c-5p	hsa-miR-361-5p	hsa-miR-539-5p	hsa-miR-508-3p	hsa-miR-375	hsa-miR-184	hsa-miR-558	hsa-miR-551a	hsa-miR-194-5p	hsa-miR-146a-5p	hsa-miR-422a	hsa-miR-423-5p	hsa-miR-146b-5p	hsa-miR-379-5p	hsa-miR-409-3p	hsa-miR-151a-3p	hsa-miR-361-3p	hsa-miR-1291	hsa-miR-1248	hsa-miR-148b-3p	hsa-miR-409-3p	hsa-miR-126-3p	hsa-miR-509-3-5p	hsa-miR-148b-3p	hsa-miR-539-5p	hsa-miR-495-3p	hsa-miR-1273d	hsa-miR-106b-3p	hsa-miR-146b-5p	hsa-miR-381-3p	hsa-miR-370-3p	hsa-miR-370-3p
hsa-miR-130b-5p	hsa-miR-370-3p	hsa-miR-509-3-5p	hsa-miR-532-3p	hsa-miR-378a-5p	hsa-miR-206	hsa-miR-598-3p	hsa-miR-558	hsa-miR-206	hsa-miR-149-5p	hsa-miR-424-5p	hsa-miR-433-3p	hsa-miR-495-3p	hsa-miR-151a-5p	hsa-miR-486-3p	hsa-miR-135b-5p	hsa-miR-362-5p	hsa-miR-1293	hsa-miR-1254	hsa-miR-331-3p	hsa-miR-146b-5p	hsa-miR-127-3p	hsa-miR-1183	hsa-miR-335-5p	hsa-miR-572	hsa-miR-516b-5p	hsa-miR-4303	hsa-miR-200a-3p	hsa-miR-495-3p	hsa-miR-340-5p	hsa-miR-375	hsa-miR-375
hsa-miR-130b-3p	hsa-miR-375	hsa-miR-937-3p	hsa-miR-566	hsa-miR-378a-3p	hsa-miR-200c-3p	hsa-miR-619-5p	hsa-miR-566	hsa-miR-200c-3p	hsa-miR-184	hsa-miR-431-5p	hsa-miR-409-3p	hsa-miR-509-3p	hsa-miR-151a-3p	hsa-miR-146b-5p	hsa-miR-148b-3p	hsa-miR-370-3p	hsa-miR-1303	hsa-miR-1268a	hsa-miR-429	hsa-miR-495-3p	hsa-miR-134-5p	hsa-miR-1228-5p	hsa-miR-335-3p	hsa-miR-574-3p	hsa-miR-508-3p	hsa-miR-4269	hsa-miR-99b-5p	hsa-miR-516b-5p	hsa-miR-151a-3p	hsa-miR-378a-3p	hsa-miR-378a-3p
hsa-miR-361-3p	hsa-miR-378a-3p	hsa-miR-1183	hsa-miR-574-5p	hsa-miR-379-5p	hsa-miR-155-5p	hsa-miR-216b-5p	hsa-miR-574-5p	hsa-miR-155-5p	hsa-miR-194-5p	hsa-miR-486-5p	hsa-miR-146b-5p	hsa-miR-510-5p	hsa-miR-431-5p	hsa-miR-493-3p	hsa-miR-331-3p	hsa-miR-375	hsa-miR-1246	hsa-miR-1292-5p	hsa-miR-433-3p	hsa-miR-516b-5p	hsa-miR-146a-5p	hsa-miR-1285-5p	hsa-miR-20b-5p	hsa-miR-598-3p	hsa-miR-455-5p	hsa-miR-4281	hsa-miR-30e-5p	hsa-miR-508-3p	hsa-miR-148b-3p	hsa-miR-379-5p	hsa-miR-379-5p
hsa-miR-362-5p	hsa-miR-379-5p	hsa-miR-1293	hsa-miR-574-3p	hsa-miR-381-3p	hsa-miR-128-2-5p	hsa-miR-937-3p	hsa-miR-574-3p	hsa-miR-128-2-5p	hsa-miR-206	hsa-miR-486-3p	hsa-miR-493-3p	hsa-miR-92b-3p	hsa-miR-486-5p	hsa-miR-432-5p	hsa-miR-335-3p	hsa-miR-378a-3p	hsa-miR-1248	hsa-miR-1306-5p	hsa-miR-409-3p	hsa-miR-508-3p	hsa-miR-146a-3p	hsa-miR-1293	hsa-miR-433-3p	hsa-miR-619-5p	hsa-miR-92b-3p	hsa-miR-3606-5p	hsa-miR-361-3p	hsa-miR-455-5p	hsa-miR-331-3p	hsa-miR-382-5p	hsa-miR-382-5p
hsa-miR-370-3p	hsa-miR-381-3p	hsa-miR-1303	hsa-miR-598-3p	hsa-miR-340-5p	hsa-miR-194-3p	hsa-miR-297	hsa-miR-584-5p	hsa-miR-99b-5p	hsa-miR-200c-3p	hsa-miR-146b-5p	hsa-miR-494-3p	hsa-miR-558	hsa-miR-486-3p	hsa-miR-495-3p	hsa-miR-433-3p	hsa-miR-379-5p	hsa-miR-1273a	hsa-miR-1973	hsa-miR-146b-5p	hsa-miR-539-5p	hsa-miR-150-5p	hsa-miR-1303	hsa-miR-409-3p	hsa-miR-937-3p	hsa-miR-619-5p	hsa-miR-3613-5p	hsa-miR-369-5p	hsa-miR-558	hsa-miR-424-5p	hsa-miR-151a-5p	hsa-miR-340-5p
hsa-miR-375	hsa-miR-382-5p	hsa-miR-1304-3p	hsa-miR-619-5p	hsa-miR-151a-3p	hsa-miR-29c-3p	hsa-miR-1183	hsa-miR-598-3p	hsa-miR-99b-3p	hsa-miR-155-5p	hsa-miR-493-3p	hsa-miR-495-3p	hsa-miR-598-3p	hsa-miR-146b-5p	hsa-miR-193b-3p	hsa-miR-485-3p	hsa-miR-382-5p	hsa-miR-1292-5p	hsa-miR-3613-5p	hsa-miR-493-3p	hsa-miR-92b-3p	hsa-miR-184	hsa-miR-1248	hsa-miR-146b-5p	hsa-miR-297	hsa-miR-622	hsa-miR-3613-3p	hsa-miR-371a-5p	hsa-miR-566	hsa-miR-429	hsa-miR-151a-3p	hsa-miR-151a-3p
hsa-miR-378a-5p	hsa-miR-383-5p	hsa-miR-1246	hsa-miR-671-5p	hsa-miR-148b-3p	hsa-miR-34b-5p	hsa-miR-1293	hsa-miR-619-5p	hsa-miR-130b-5p	hsa-miR-128-2-5p	hsa-miR-499a-5p	hsa-miR-516b-5p	hsa-miR-609	hsa-miR-493-3p	hsa-miR-515-5p	hsa-miR-146b-5p	hsa-miR-151a-5p	hsa-miR-1908-3p	hsa-miR-3689a-3p	hsa-miR-494-3p	hsa-miR-566	hsa-miR-194-5p	hsa-miR-1277-5p	hsa-miR-495-3p	hsa-miR-1183	hsa-miR-411-5p	hsa-miR-3620-5p	hsa-miR-375	hsa-miR-568	hsa-miR-433-3p	hsa-miR-148b-3p	hsa-miR-422a
hsa-miR-378a-3p	hsa-miR-151a-5p	hsa-miR-1248	hsa-miR-708-5p	hsa-miR-331-3p	hsa-miR-34c-5p	hsa-miR-1304-5p	hsa-miR-626	hsa-miR-369-5p	hsa-miR-194-3p	hsa-miR-505-5p	hsa-miR-499a-5p	hsa-miR-619-5p	hsa-miR-193b-3p	hsa-miR-499a-5p	hsa-miR-495-3p	hsa-miR-151a-3p	hsa-miR-718	hsa-miR-3150b-3p	hsa-miR-495-3p	hsa-miR-584-5p	hsa-miR-206	hsa-miR-1292-5p	hsa-miR-516b-5p	hsa-miR-1285-5p	hsa-miR-300	hsa-miR-3653-3p	hsa-miR-378a-3p	hsa-miR-607	hsa-miR-409-3p	hsa-miR-424-5p	hsa-miR-429
hsa-miR-379-5p	hsa-miR-148b-3p	hsa-miR-1292-5p	hsa-miR-216b-5p	hsa-miR-431-5p	hsa-miR-130b-5p	hsa-miR-1248	hsa-miR-320b	hsa-miR-378a-5p	hsa-miR-29c-3p	hsa-miR-506-3p	hsa-miR-506-3p	hsa-miR-645	hsa-miR-499a-5p	hsa-miR-504-5p	hsa-miR-510-5p	hsa-miR-148b-3p	hsa-miR-3168	hsa-miR-4459	hsa-miR-516b-5p	hsa-miR-615-3p	hsa-miR-200c-3p	hsa-miR-1972	hsa-miR-510-5p	hsa-miR-1302	hsa-miR-708-5p	hsa-miR-3679-5p	hsa-miR-379-5p	hsa-miR-619-5p	hsa-miR-146b-5p	hsa-miR-431-5p	hsa-miR-431-5p
hsa-miR-382-5p	hsa-miR-133b	hsa-miR-1307-3p	hsa-miR-937-3p	hsa-miR-433-3p	hsa-miR-130b-3p	hsa-miR-1292-5p	hsa-miR-762	hsa-miR-378a-3p	hsa-miR-34b-5p	hsa-miR-532-3p	hsa-miR-487b-3p	hsa-miR-662	hsa-miR-506-3p	hsa-miR-506-3p	hsa-miR-598-3p	hsa-miR-423-5p	hsa-miR-4321	hsa-miR-3135b	hsa-miR-506-3p	hsa-miR-619-5p	hsa-miR-155-5p	hsa-miR-1973	hsa-miR-545-3p	hsa-miR-1303	hsa-miR-937-3p	hsa-miR-1268b	hsa-miR-381-3p	hsa-miR-766-5p	hsa-miR-493-3p	hsa-miR-486-5p	hsa-miR-486-5p
hsa-miR-383-5p	hsa-miR-423-5p	hsa-miR-1972	hsa-miR-297	hsa-miR-409-3p	hsa-miR-30e-5p	hsa-miR-1973	hsa-miR-802	hsa-miR-379-5p	hsa-miR-99b-3p	hsa-miR-487b-3p	hsa-miR-92b-3p	hsa-miR-671-5p	hsa-miR-508-3p	hsa-miR-508-5p	hsa-miR-609	hsa-miR-424-5p	hsa-miR-4326	hsa-miR-4485-5p	hsa-miR-508-5p	hsa-miR-449b-5p	hsa-miR-128-2-5p	hsa-miR-3120-3p	hsa-miR-574-5p	hsa-miR-1304-3p	hsa-miR-297	hsa-miR-548ad-3p	hsa-miR-340-5p	hsa-miR-762	hsa-miR-494-3p	hsa-miR-486-3p	hsa-miR-486-3p
hsa-miR-151a-5p	hsa-miR-424-5p	hsa-miR-1973	hsa-miR-1183	hsa-miR-486-5p	hsa-miR-361-3p	hsa-miR-3160-5p	hsa-miR-301b-3p	hsa-miR-381-3p	hsa-miR-130b-5p	hsa-miR-92b-5p	hsa-miR-558	hsa-miR-766-3p	hsa-miR-510-5p	hsa-miR-509-5p	hsa-miR-629-5p	hsa-miR-431-5p	hsa-miR-1268b	hsa-miR-4485-3p	hsa-miR-514a-3p	hsa-miR-675-5p	hsa-miR-34b-5p	hsa-miR-548t-3p	hsa-miR-598-3p	hsa-miR-1246	hsa-miR-1183	hsa-miR-4438	hsa-miR-328-5p	hsa-miR-708-5p	hsa-miR-495-3p	hsa-miR-146b-5p	hsa-miR-146b-5p
hsa-miR-151a-3p	hsa-miR-431-5p	hsa-miR-2277-3p	hsa-miR-1285-5p	hsa-miR-486-3p	hsa-miR-362-5p	hsa-miR-4301	hsa-miR-509-3-5p	hsa-miR-340-5p	hsa-miR-130b-3p	hsa-miR-92b-3p	hsa-miR-574-5p	hsa-miR-216b-5p	hsa-miR-532-3p	hsa-miR-532-3p	hsa-miR-766-3p	hsa-miR-486-3p	hsa-miR-4459	hsa-miR-4490	hsa-miR-539-5p	hsa-miR-216b-5p	hsa-miR-34c-5p	hsa-miR-1273d	hsa-miR-619-5p	hsa-miR-1248	hsa-miR-1233-5p	hsa-miR-4449	hsa-miR-151a-3p	hsa-miR-216b-5p	hsa-miR-519e-5p	hsa-miR-493-3p	hsa-miR-493-3p
hsa-miR-148b-3p	hsa-miR-486-5p	hsa-miR-4287	hsa-miR-1285-3p	hsa-miR-146b-5p	hsa-miR-369-5p	hsa-miR-3689a-3p	hsa-miR-297	hsa-miR-151a-3p	hsa-miR-362-5p	hsa-miR-574-5p	hsa-miR-584-5p	hsa-miR-937-3p	hsa-miR-487b-3p	hsa-miR-92b-3p	hsa-miR-300	hsa-miR-146b-5p	hsa-miR-4470	hsa-miR-4510	hsa-miR-487b-3p	hsa-miR-509-3-5p	hsa-miR-99b-3p	hsa-miR-1273e	hsa-miR-622	hsa-miR-1292-5p	hsa-miR-1285-5p	hsa-miR-4450	hsa-miR-148b-3p	hsa-miR-509-3-5p	hsa-miR-520a-3p	hsa-miR-432-5p	hsa-miR-432-5p
hsa-miR-196b-5p	hsa-miR-486-3p	hsa-miR-3613-3p	hsa-miR-1293	hsa-miR-493-3p	hsa-miR-370-3p	hsa-miR-3929	hsa-miR-1183	hsa-miR-148b-3p	hsa-miR-369-5p	hsa-miR-598-3p	hsa-miR-598-3p	hsa-miR-1183	hsa-miR-92b-5p	hsa-miR-574-5p	hsa-miR-937-3p	hsa-miR-493-3p	hsa-miR-4474-5p	hsa-miR-4664-3p	hsa-miR-553	hsa-miR-937-3p	hsa-miR-130b-5p	hsa-miR-4459	hsa-miR-1301-3p	hsa-miR-1914-5p	hsa-miR-1293	hsa-miR-4459	hsa-miR-331-3p	hsa-miR-937-3p	hsa-miR-516b-5p	hsa-miR-193b-3p	hsa-miR-494-3p
hsa-miR-424-5p	hsa-miR-146b-5p	hsa-miR-3675-3p	hsa-miR-1304-3p	hsa-miR-494-3p	hsa-miR-378a-5p	hsa-miR-4472	hsa-miR-1285-5p	hsa-miR-335-5p	hsa-miR-375	hsa-miR-619-5p	hsa-miR-619-5p	hsa-miR-1285-5p	hsa-miR-92b-3p	hsa-miR-584-5p	hsa-miR-297	hsa-miR-432-5p	hsa-miR-4510	hsa-miR-203b-5p	hsa-miR-92b-3p	hsa-miR-297	hsa-miR-130b-3p	hsa-miR-4474-5p	hsa-miR-766-3p	hsa-miR-3135a	hsa-miR-1303	hsa-miR-4472	hsa-miR-335-5p	hsa-miR-297	hsa-miR-506-3p	hsa-miR-499a-5p	hsa-miR-193b-3p
hsa-miR-431-5p	hsa-miR-493-3p	hsa-miR-4419a	hsa-miR-1248	hsa-miR-495-3p	hsa-miR-378a-3p	hsa-miR-4485-3p	hsa-miR-1285-3p	hsa-miR-433-3p	hsa-miR-378a-5p	hsa-miR-151b	hsa-miR-622	hsa-miR-1293	hsa-miR-574-5p	hsa-miR-588	hsa-miR-1183	hsa-miR-193b-3p	hsa-miR-4515	hsa-miR-3529-3p	hsa-miR-558	hsa-miR-1183	hsa-miR-302b-3p	hsa-miR-4642	hsa-miR-765	hsa-miR-3149	hsa-miR-1304-3p	hsa-miR-4518	hsa-miR-335-3p	hsa-miR-1183	hsa-miR-92b-3p	hsa-miR-506-3p	hsa-miR-499a-5p
hsa-miR-486-5p	hsa-miR-432-5p	hsa-miR-4448	hsa-miR-1254	hsa-miR-518c-3p	hsa-miR-379-5p	hsa-miR-4488	hsa-miR-1303	hsa-miR-409-3p	hsa-miR-378a-3p	hsa-miR-802	hsa-miR-509-3-5p	hsa-miR-1304-3p	hsa-miR-584-3p	hsa-miR-598-3p	hsa-miR-1290	hsa-miR-499a-5p	hsa-miR-3960	hsa-miR-3591-5p	hsa-miR-574-5p	hsa-miR-1233-5p	hsa-miR-369-5p	hsa-miR-203b-5p	hsa-miR-541-5p	hsa-miR-3606-5p	hsa-miR-1248	hsa-miR-3960	hsa-miR-431-3p	hsa-miR-1285-5p	hsa-miR-619-5p	hsa-miR-508-5p	hsa-miR-506-3p
hsa-miR-486-3p	hsa-miR-193b-3p	hsa-miR-4459	hsa-miR-1292-5p	hsa-miR-516b-5p	hsa-miR-381-3p	hsa-miR-4490	hsa-miR-1304-5p	hsa-miR-486-3p	hsa-miR-379-5p	hsa-miR-541-3p	hsa-miR-937-3p	hsa-miR-1246	hsa-miR-598-3p	hsa-miR-619-5p	hsa-miR-1295a	hsa-miR-506-3p	hsa-miR-4667-5p	hsa-miR-3591-3p	hsa-miR-584-5p	hsa-miR-1285-5p	hsa-miR-370-3p	hsa-miR-3529-3p	hsa-miR-708-5p	hsa-miR-3613-5p	hsa-miR-1266-5p	hsa-miR-4665-5p	hsa-miR-433-3p	hsa-miR-1285-3p	hsa-miR-622	hsa-miR-532-3p	hsa-miR-487b-3p
hsa-miR-146b-5p	hsa-miR-499a-5p	hsa-miR-4683	hsa-miR-1255b-2-3p	hsa-miR-522-3p	hsa-miR-382-5p	hsa-miR-4510	hsa-miR-1304-3p	hsa-miR-146b-5p	hsa-miR-381-3p	hsa-miR-885-5p	hsa-miR-1285-5p	hsa-miR-1248	hsa-miR-608	hsa-miR-151b	hsa-miR-1246	hsa-miR-508-5p	hsa-miR-4683	hsa-miR-1273f	hsa-miR-598-3p	hsa-miR-1293	hsa-miR-378a-5p	hsa-miR-3591-5p	hsa-miR-216b-5p	hsa-miR-3613-3p	hsa-miR-1273a	hsa-miR-4693-5p	hsa-miR-329-5p	hsa-miR-1293	hsa-miR-216b-5p	hsa-miR-487b-3p	hsa-miR-92b-3p
hsa-miR-493-3p	hsa-miR-506-3p	hsa-miR-4707-5p	hsa-miR-3117-5p	hsa-miR-501-3p	hsa-miR-151a-5p	hsa-miR-4683	hsa-miR-1246	hsa-miR-493-3p	hsa-miR-382-5p	hsa-miR-509-3-5p	hsa-miR-1246	hsa-miR-1279	hsa-miR-619-5p	hsa-miR-802	hsa-miR-1255a	hsa-miR-509-5p	hsa-miR-4700-3p	hsa-miR-5096	hsa-miR-600	hsa-miR-1303	hsa-miR-378a-3p	hsa-miR-3591-3p	hsa-miR-937-3p	hsa-miR-3689a-5p	hsa-miR-1277-5p	hsa-miR-4716-3p	hsa-miR-409-3p	hsa-miR-1304-3p	hsa-miR-509-3-5p	hsa-miR-92b-5p	hsa-miR-574-5p
hsa-miR-432-5p	hsa-miR-532-3p	hsa-miR-203b-5p	hsa-miR-3126-3p	hsa-miR-506-3p	hsa-miR-151a-3p	hsa-miR-203b-5p	hsa-miR-548o-3p	hsa-miR-432-5p	hsa-miR-340-5p	hsa-miR-1285-5p	hsa-miR-1268a	hsa-miR-1292-5p	hsa-miR-151b	hsa-miR-885-5p	hsa-miR-1277-5p	hsa-miR-532-3p	hsa-miR-4707-5p	hsa-miR-5588-5p	hsa-miR-607	hsa-miR-1246	hsa-miR-379-5p	hsa-miR-4778-5p	hsa-miR-297	hsa-miR-3689a-3p	hsa-miR-1292-5p	hsa-miR-4723-3p	hsa-miR-412-5p	hsa-miR-1246	hsa-miR-937-3p	hsa-miR-92b-3p	hsa-miR-584-5p
hsa-miR-495-3p	hsa-miR-487b-3p	hsa-miR-3529-3p	hsa-miR-3156-5p	hsa-miR-508-3p	hsa-miR-148b-3p	hsa-miR-3529-3p	hsa-miR-1268a	hsa-miR-494-3p	hsa-miR-151a-5p	hsa-miR-1304-3p	hsa-miR-1277-5p	hsa-miR-1307-3p	hsa-miR-378d	hsa-miR-509-3-5p	hsa-miR-1282	hsa-miR-487b-3p	hsa-miR-203b-5p	hsa-miR-5689	hsa-miR-612	hsa-miR-1248	hsa-miR-381-3p	hsa-miR-5004-5p	hsa-miR-1285-5p	hsa-miR-4469	hsa-miR-1973	hsa-miR-4725-5p	hsa-miR-484	hsa-miR-1248	hsa-miR-943	hsa-miR-588	hsa-miR-598-3p
hsa-miR-193b-3p	hsa-miR-92b-5p	hsa-miR-4740-5p	hsa-miR-4301	hsa-miR-455-3p	hsa-miR-338-3p	hsa-miR-3591-5p	hsa-miR-1273a	hsa-miR-495-3p	hsa-miR-151a-3p	hsa-miR-1307-3p	hsa-miR-1292-5p	hsa-miR-1538	hsa-miR-802	hsa-miR-1183	hsa-miR-1292-5p	hsa-miR-92b-5p	hsa-miR-3529-3p	hsa-miR-5701	hsa-miR-619-5p	hsa-miR-1268a	hsa-miR-382-5p	hsa-miR-5095	hsa-miR-1285-3p	hsa-miR-4490	hsa-miR-3135a	hsa-miR-4729	hsa-miR-488-5p	hsa-miR-1254	hsa-miR-1183	hsa-miR-608	hsa-miR-608
hsa-miR-499a-5p	hsa-miR-92b-3p	hsa-miR-3591-5p	hsa-miR-3656	hsa-miR-487b-3p	hsa-miR-196b-5p	hsa-miR-3591-3p	hsa-miR-1277-5p	hsa-miR-506-3p	hsa-miR-148b-3p	hsa-miR-103b	hsa-miR-1972	hsa-miR-1973	hsa-miR-885-5p	hsa-miR-1285-5p	hsa-miR-1322	hsa-miR-92b-3p	hsa-miR-3591-3p	hsa-miR-6131	hsa-miR-626	hsa-miR-1277-5p	hsa-miR-340-5p	hsa-miR-1273f	hsa-miR-1293	hsa-miR-4512	hsa-miR-3171	hsa-miR-4731-5p	hsa-miR-146b-5p	hsa-miR-1292-5p	hsa-miR-1285-5p	hsa-miR-616-3p	hsa-miR-619-5p
hsa-miR-506-3p	hsa-miR-608	hsa-miR-3591-3p	hsa-miR-3675-3p	hsa-miR-553	hsa-miR-424-5p	hsa-miR-4762-5p	hsa-miR-1292-5p	hsa-miR-92b-3p	hsa-miR-331-3p	hsa-miR-3120-5p	hsa-miR-1973	hsa-miR-718	hsa-miR-543	hsa-miR-1297	hsa-miR-103b	hsa-miR-608	hsa-miR-4748	hsa-miR-6728-3p	hsa-miR-766-5p	hsa-miR-1292-5p	hsa-miR-151a-3p	hsa-miR-1273g-3p	hsa-miR-1248	hsa-miR-4523	hsa-miR-3182	hsa-miR-3591-3p	hsa-miR-495-3p	hsa-miR-1973	hsa-miR-1293	hsa-miR-625-5p	hsa-miR-802
hsa-miR-487b-3p	hsa-miR-625-5p	hsa-miR-5004-5p	hsa-miR-3689a-3p	hsa-miR-92b-3p	hsa-miR-431-5p	hsa-miR-5004-5p	hsa-miR-1827	hsa-miR-558	hsa-miR-338-5p	hsa-miR-3135a	hsa-miR-3184-3p	hsa-miR-3138	hsa-miR-509-3-5p	hsa-miR-1248	hsa-miR-1914-3p	hsa-miR-625-5p	hsa-miR-4787-3p	hsa-miR-6777-5p	hsa-miR-921	hsa-miR-1973	hsa-miR-148b-3p	hsa-miR-5096	hsa-miR-1268a	hsa-miR-4634	hsa-miR-3605-5p	hsa-miR-4750-3p	hsa-miR-193b-5p	hsa-miR-3117-5p	hsa-miR-1248	hsa-miR-625-3p	hsa-miR-541-3p
hsa-miR-92b-5p	hsa-miR-625-3p	hsa-miR-1273f	hsa-miR-3934-5p	hsa-miR-584-5p	hsa-miR-486-5p	hsa-miR-1273f	hsa-miR-1972	hsa-miR-574-5p	hsa-miR-335-5p	hsa-miR-3149	hsa-miR-3675-3p	hsa-miR-3074-5p	hsa-miR-1181	hsa-miR-1268a	hsa-miR-1973	hsa-miR-625-3p	hsa-miR-4792	hsa-miR-6873-3p	hsa-miR-509-3-5p	hsa-miR-3117-5p	hsa-miR-424-5p	hsa-miR-5585-3p	hsa-miR-1277-5p	hsa-miR-4683	hsa-miR-3675-3p	hsa-miR-4763-3p	hsa-miR-497-3p	hsa-miR-3149	hsa-miR-548o-3p	hsa-miR-411-5p	hsa-miR-885-5p
hsa-miR-92b-3p	hsa-miR-542-3p	hsa-miR-1273g-3p	hsa-miR-4459	hsa-miR-598-3p	hsa-miR-486-3p	hsa-miR-5096	hsa-miR-3135a	hsa-miR-584-5p	hsa-miR-196b-5p	hsa-miR-3198	hsa-miR-3150b-5p	hsa-miR-3162-3p	hsa-miR-1285-5p	hsa-miR-1277-5p	hsa-miR-2681-3p	hsa-miR-660-5p	hsa-miR-5004-5p	hsa-miR-7112-3p	hsa-miR-937-3p	hsa-miR-3135a	hsa-miR-429	hsa-miR-5588-5p	hsa-miR-1282	hsa-miR-4687-5p	hsa-miR-3689a-5p	hsa-miR-4766-5p	hsa-miR-181d-5p	hsa-miR-3194-5p	hsa-miR-1292-5p	hsa-miR-542-3p	hsa-miR-509-3-5p
hsa-miR-608	hsa-miR-758-3p	hsa-miR-5100	hsa-miR-3135b	hsa-miR-608	hsa-miR-146b-5p	hsa-miR-5588-5p	hsa-miR-466	hsa-miR-598-3p	hsa-miR-422a	hsa-miR-1273d	hsa-miR-3922-5p	hsa-miR-3195	hsa-miR-1297	hsa-miR-1292-5p	hsa-miR-3141	hsa-miR-758-3p	hsa-miR-5088-5p	hsa-miR-8485	hsa-miR-1183	hsa-miR-3141	hsa-miR-431-5p	hsa-miR-6130	hsa-miR-1292-5p	hsa-miR-4709-5p	hsa-miR-3689a-3p	hsa-miR-4769-3p	hsa-miR-520f-5p	hsa-miR-3613-5p	hsa-miR-1972	hsa-miR-758-3p	hsa-miR-937-3p
hsa-miR-619-5p	hsa-miR-151b	hsa-miR-5585-3p	hsa-miR-4485-5p	hsa-miR-619-5p	hsa-miR-493-3p	hsa-miR-5701	hsa-miR-3149	hsa-miR-619-5p	hsa-miR-423-5p	hsa-miR-378c	hsa-miR-3926	hsa-miR-4286	hsa-miR-1303	hsa-miR-1825	hsa-miR-3151-3p	hsa-miR-151b	hsa-miR-5095		hsa-miR-1285-5p	hsa-miR-3149	hsa-miR-433-3p	hsa-miR-6131	hsa-miR-1306-3p	hsa-miR-203b-5p	hsa-miR-3689b-5p	hsa-miR-4772-3p	hsa-miR-520g-5p	hsa-miR-3675-3p	hsa-miR-1973	hsa-miR-151b	hsa-miR-297
hsa-miR-625-5p	hsa-miR-802	hsa-miR-5588-5p	hsa-miR-4485-3p	hsa-miR-622	hsa-miR-495-3p	hsa-miR-6083	hsa-miR-1273d	hsa-miR-645	hsa-miR-424-5p	hsa-miR-3607-5p	hsa-miR-4448	hsa-miR-3613-3p	hsa-miR-1304-3p	hsa-miR-1972	hsa-miR-3175	hsa-miR-802	hsa-miR-1273f		hsa-miR-1285-3p	hsa-miR-1273d	hsa-miR-409-3p	hsa-miR-6720-3p	hsa-miR-1915-3p	hsa-miR-3529-3p	hsa-miR-3689b-3p	hsa-miR-4779	hsa-miR-516b-5p	hsa-miR-3689a-3p	hsa-miR-3117-5p	hsa-miR-802	hsa-miR-1183
hsa-miR-625-3p	hsa-miR-885-5p	hsa-miR-6078	hsa-miR-4490	hsa-miR-509-3-5p	hsa-miR-193b-3p	hsa-miR-6130	hsa-miR-3613-5p	hsa-miR-937-3p	hsa-miR-429	hsa-miR-1273e	hsa-miR-4459	hsa-miR-3689a-3p	hsa-miR-1254	hsa-miR-3157-5p	hsa-miR-3188	hsa-miR-541-3p	hsa-miR-1273g-3p		hsa-miR-1303	hsa-miR-3613-5p	hsa-miR-486-5p	hsa-miR-6777-5p	hsa-miR-1973	hsa-miR-3591-5p	hsa-miR-374c-3p	hsa-miR-4785	hsa-miR-518a-5p	hsa-miR-4459	hsa-miR-3145-5p	hsa-miR-885-5p	hsa-miR-1285-5p
hsa-miR-542-3p	hsa-miR-509-3-5p	hsa-miR-6089	hsa-miR-4510	hsa-miR-937-3p	hsa-miR-181d-5p	hsa-miR-6131	hsa-miR-3613-3p	hsa-miR-942-3p	hsa-miR-431-5p	hsa-miR-4459	hsa-miR-4490	hsa-miR-3922-5p	hsa-miR-1277-5p	hsa-miR-323b-5p	hsa-miR-3196	hsa-miR-885-5p	hsa-miR-5096		hsa-miR-1304-3p	hsa-miR-3675-3p	hsa-miR-486-3p	hsa-miR-6791-3p	hsa-miR-2110	hsa-miR-3591-3p	hsa-miR-1268b	hsa-miR-4795-5p	hsa-miR-508-3p	hsa-miR-4461	hsa-miR-3159	hsa-miR-509-3-5p	hsa-miR-1297
hsa-miR-758-3p	hsa-miR-1183	hsa-miR-6130	hsa-miR-4664-3p	hsa-miR-1183	hsa-miR-499a-5p	hsa-miR-7107-3p	hsa-miR-3619-3p	hsa-miR-1183	hsa-miR-433-3p	hsa-miR-4485-3p	hsa-miR-4510	hsa-miR-4442	hsa-miR-664a-5p	hsa-miR-3184-3p	hsa-miR-4321	hsa-miR-509-3-5p	hsa-miR-5585-3p		hsa-miR-1246	hsa-miR-3689a-5p	hsa-miR-146b-5p	hsa-miR-6879-3p	hsa-miR-2682-5p	hsa-miR-4762-5p	hsa-miR-4423-3p	hsa-miR-5010-5p	hsa-miR-510-5p	hsa-miR-4472	hsa-miR-3613-5p	hsa-miR-1183	hsa-miR-1303
hsa-miR-151b	hsa-miR-1297	hsa-miR-6131	hsa-miR-203b-5p	hsa-miR-1227-5p	hsa-miR-504-5p	hsa-miR-8485	hsa-miR-1273e	hsa-miR-1231	hsa-miR-452-3p	hsa-miR-4526	hsa-miR-4523	hsa-miR-4448	hsa-miR-103b	hsa-miR-378c	hsa-miR-4284	hsa-miR-1181	hsa-miR-5588-5p		hsa-miR-1248	hsa-miR-3689a-3p	hsa-miR-493-3p	hsa-miR-7112-3p	hsa-miR-3117-5p	hsa-miR-4762-3p	hsa-miR-4459	hsa-miR-5011-5p	hsa-miR-532-5p	hsa-miR-4485-5p	hsa-miR-1273e	hsa-miR-1206	hsa-miR-1268a
hsa-miR-1271-5p	hsa-miR-1246	hsa-miR-6133	hsa-miR-3529-3p	hsa-miR-1285-5p	hsa-miR-506-3p		hsa-miR-3929	hsa-miR-1285-5p	hsa-miR-409-3p	hsa-miR-4701-3p	hsa-miR-4642	hsa-miR-4454	hsa-miR-1972	hsa-miR-3689b-3p	hsa-miR-4286	hsa-miR-1183	hsa-miR-5701		hsa-miR-1253	hsa-miR-3689b-5p	hsa-miR-432-5p	hsa-miR-8485	hsa-miR-3074-5p	hsa-miR-4800-5p	hsa-miR-4472	hsa-miR-5088-3p	hsa-miR-539-5p	hsa-miR-4488	hsa-miR-3675-3p	hsa-miR-664a-5p	hsa-miR-1284
hsa-miR-378d	hsa-miR-664a-5p	hsa-miR-6806-5p	hsa-miR-4740-5p	hsa-miR-1285-3p	hsa-miR-508-5p		hsa-miR-3934-5p	hsa-miR-1303	hsa-miR-486-5p	hsa-miR-203b-5p	hsa-miR-4683	hsa-miR-4459	hsa-miR-3120-5p	hsa-miR-378f	hsa-miR-3613-3p	hsa-miR-1297	hsa-miR-6131		hsa-miR-548o-3p	hsa-miR-3689b-3p	hsa-miR-494-3p		hsa-miR-3168	hsa-miR-5004-5p	hsa-miR-3689c	hsa-miR-5092	hsa-miR-556-3p	hsa-miR-4490	hsa-miR-3689a-3p	hsa-miR-103b	hsa-miR-1292-5p
hsa-miR-802	hsa-miR-103b	hsa-miR-6881-3p	hsa-miR-3591-5p	hsa-miR-1246	hsa-miR-509-5p		hsa-miR-4419a	hsa-miR-1304-3p	hsa-miR-486-3p	hsa-miR-3529-3p	hsa-miR-203b-5p	hsa-miR-4461	hsa-miR-3149	hsa-miR-4510	hsa-miR-3621	hsa-miR-1248	hsa-miR-6720-3p		hsa-miR-1268a	hsa-miR-548aa	hsa-miR-495-3p		hsa-miR-1273d	hsa-miR-5089-3p	hsa-miR-4485-5p	hsa-miR-5094	hsa-miR-558	hsa-miR-4510	hsa-miR-3922-5p	hsa-miR-2682-5p	hsa-miR-664a-5p
hsa-miR-885-5p	hsa-miR-2682-5p	hsa-miR-7107-3p	hsa-miR-3591-3p	hsa-miR-1248	hsa-miR-532-3p		hsa-miR-4430	hsa-miR-1268a	hsa-miR-146b-5p	hsa-miR-3591-3p	hsa-miR-3529-3p	hsa-miR-4474-5p	hsa-miR-1273d	hsa-miR-4524a-5p	hsa-miR-3652	hsa-miR-1282	hsa-miR-6737-5p		hsa-miR-1277-5p	hsa-miR-1268b	hsa-miR-193b-3p		hsa-miR-4307	hsa-miR-1273f	hsa-miR-4490	hsa-miR-5095	hsa-miR-566	hsa-miR-4524a-5p	hsa-miR-4448	hsa-miR-4297	hsa-miR-103b
hsa-miR-543	hsa-miR-3120-5p	hsa-miR-7847-3p	hsa-miR-5004-5p	hsa-miR-1273a	hsa-miR-487b-3p		hsa-miR-4446-5p	hsa-miR-1273a	hsa-miR-493-3p	hsa-miR-499b-3p	hsa-miR-3591-3p	hsa-miR-4485-5p	hsa-miR-378c	hsa-miR-4524a-3p	hsa-miR-3655	hsa-miR-664a-5p	hsa-miR-6769a-3p		hsa-miR-548p	hsa-miR-4423-3p	hsa-miR-499a-5p		hsa-miR-4258	hsa-miR-1273g-3p	hsa-miR-4683	hsa-miR-1273f	hsa-miR-551b-5p	hsa-miR-4535	hsa-miR-4488	hsa-miR-4298	hsa-miR-1973
hsa-miR-509-3-5p	hsa-miR-3184-3p	hsa-miR-7851-3p	hsa-miR-5093	hsa-miR-1277-5p	hsa-miR-92b-5p		hsa-miR-4459	hsa-miR-1277-5p	hsa-miR-432-5p	hsa-miR-4436b-3p	hsa-miR-5004-5p	hsa-miR-4485-3p	hsa-miR-3607-5p	hsa-miR-4701-5p	hsa-miR-3663-5p	hsa-miR-1307-3p	hsa-miR-6777-5p		hsa-miR-1292-5p	hsa-miR-4443	hsa-miR-506-3p		hsa-miR-3656	hsa-miR-5096	hsa-miR-203b-5p	hsa-miR-1273g-3p	hsa-miR-574-5p	hsa-miR-4652-5p	hsa-miR-4490	hsa-miR-4524a-5p	hsa-miR-3149
hsa-miR-1233-5p	hsa-miR-3192-3p	hsa-miR-8485	hsa-miR-1273f	hsa-miR-1292-5p	hsa-miR-92b-3p		hsa-miR-3135b	hsa-miR-1292-5p	hsa-miR-494-3p	hsa-miR-4786-5p	hsa-miR-5094	hsa-miR-4490	hsa-miR-3613-3p	hsa-miR-203b-5p	hsa-miR-3675-3p	hsa-miR-103b	hsa-miR-6782-5p		hsa-miR-1972	hsa-miR-4459	hsa-miR-508-5p		hsa-miR-3689a-3p	hsa-miR-4524b-3p	hsa-miR-3529-3p	hsa-miR-5096	hsa-miR-574-3p	hsa-miR-203b-5p	hsa-miR-4510	hsa-miR-203b-5p	hsa-miR-1273d
hsa-miR-1297	hsa-miR-4258		hsa-miR-1273g-3p	hsa-miR-1972	hsa-miR-584-3p		hsa-miR-548aj-3p	hsa-miR-1827	hsa-miR-495-3p	hsa-miR-5095	hsa-miR-5095	hsa-miR-4510	hsa-miR-378g	hsa-miR-3529-3p	hsa-miR-3913-3p	hsa-miR-3184-3p	hsa-miR-6805-3p		hsa-miR-1973	hsa-miR-4472	hsa-miR-509-5p		hsa-miR-3689b-5p	hsa-miR-5585-3p	hsa-miR-3064-3p	hsa-miR-5187-3p	hsa-miR-581	hsa-miR-3529-3p	hsa-miR-4514	hsa-miR-3529-3p	hsa-miR-378c
hsa-miR-664a-5p	hsa-miR-4289		hsa-miR-5096	hsa-miR-1973	hsa-miR-596		hsa-miR-4472	hsa-miR-1972	hsa-miR-518c-3p	hsa-miR-1273f	hsa-miR-1273f	hsa-miR-4683	hsa-miR-4459	hsa-miR-3591-3p	hsa-miR-3917	hsa-miR-3065-5p	hsa-miR-6828-3p		hsa-miR-3135a	hsa-miR-3689c	hsa-miR-532-3p		hsa-miR-1268b	hsa-miR-5588-5p	hsa-miR-4739	hsa-miR-5197-5p	hsa-miR-584-5p	hsa-miR-3591-5p	hsa-miR-3960	hsa-miR-3591-3p	hsa-miR-3613-5p
hsa-miR-103b	hsa-miR-3664-5p		hsa-miR-5585-3p	hsa-miR-3117-3p	hsa-miR-608		hsa-miR-4490	hsa-miR-1973	hsa-miR-516b-5p	hsa-miR-1273g-3p	hsa-miR-1273g-3p	hsa-miR-1343-3p	hsa-miR-4524a-5p	hsa-miR-499b-3p	hsa-miR-3928-3p	hsa-miR-4510	hsa-miR-6869-5p		hsa-miR-3156-5p	hsa-miR-4485-5p	hsa-miR-539-5p		hsa-miR-4425	hsa-miR-5701	hsa-miR-3591-5p	hsa-miR-5583-5p	hsa-miR-596	hsa-miR-3591-3p	hsa-miR-4642	hsa-miR-499b-3p	hsa-miR-4459
hsa-miR-3120-5p	hsa-miR-3686		hsa-miR-5588-5p	hsa-miR-3120-3p	hsa-miR-542-3p		hsa-miR-4512	hsa-miR-3149	hsa-miR-499a-5p	hsa-miR-5096	hsa-miR-5096	hsa-miR-203b-5p	hsa-miR-4677-5p	hsa-miR-4436b-3p	hsa-miR-4448	hsa-miR-203b-5p	hsa-miR-6879-3p		hsa-miR-3160-5p	hsa-miR-4485-3p	hsa-miR-487b-3p		hsa-miR-4448	hsa-miR-5787	hsa-miR-3591-3p	hsa-miR-5585-3p	hsa-miR-598-3p	hsa-miR-4769-3p	hsa-miR-4683	hsa-miR-4436b-5p	hsa-miR-3135b
hsa-miR-378c	hsa-miR-378f		hsa-miR-5701	hsa-miR-3149	hsa-miR-758-3p		hsa-miR-4534	hsa-miR-3168	hsa-miR-501-3p	hsa-miR-5585-3p	hsa-miR-5585-3p	hsa-miR-3529-3p	hsa-miR-3529-3p	hsa-miR-4786-5p	hsa-miR-4454	hsa-miR-3529-3p	hsa-miR-6886-5p		hsa-miR-3160-3p	hsa-miR-4490	hsa-miR-92b-3p		hsa-miR-4453	hsa-miR-6089	hsa-miR-5004-5p	hsa-miR-5588-5p	hsa-miR-616-5p	hsa-miR-4800-5p	hsa-miR-4685-5p	hsa-miR-4436b-3p	hsa-miR-4472
hsa-miR-3607-5p	hsa-miR-203b-5p		hsa-miR-5704	hsa-miR-3168	hsa-miR-151b		hsa-miR-4644	hsa-miR-1273d	hsa-miR-506-3p	hsa-miR-5588-5p	hsa-miR-5588-5p	hsa-miR-4740-5p	hsa-miR-3591-3p	hsa-miR-4800-5p	hsa-miR-3135b	hsa-miR-3591-3p	hsa-miR-6890-5p		hsa-miR-3170	hsa-miR-4419b	hsa-miR-558		hsa-miR-4472	hsa-miR-6131	hsa-miR-5095	hsa-miR-6086	hsa-miR-619-5p	hsa-miR-5004-5p	hsa-miR-4695-3p	hsa-miR-4786-5p	hsa-miR-4485-5p
hsa-miR-3652	hsa-miR-3529-3p		hsa-miR-6089	hsa-miR-1273d	hsa-miR-802		hsa-miR-203b-5p	hsa-miR-4301	hsa-miR-508-3p	hsa-miR-6848-3p	hsa-miR-5684	hsa-miR-3591-5p	hsa-miR-499b-3p	hsa-miR-5095	hsa-miR-4466	hsa-miR-499b-3p	hsa-miR-7846-3p		hsa-miR-548w	hsa-miR-4510	hsa-miR-566		hsa-miR-4474-5p	hsa-miR-6134	hsa-miR-1273f	hsa-miR-6089	hsa-miR-622	hsa-miR-1273f	hsa-miR-203b-5p	hsa-miR-5100	hsa-miR-4510
hsa-miR-378f	hsa-miR-3591-3p		hsa-miR-6131	hsa-miR-4301	hsa-miR-541-3p		hsa-miR-3529-3p	hsa-miR-3614-3p	hsa-miR-509-5p	hsa-miR-6849-5p	hsa-miR-6068	hsa-miR-3591-3p	hsa-miR-4436b-3p	hsa-miR-1273f	hsa-miR-4472	hsa-miR-4436b-5p	hsa-miR-8072		hsa-miR-3190-3p	hsa-miR-4534	hsa-miR-574-5p		hsa-miR-4485-3p	hsa-miR-6881-3p	hsa-miR-1273g-3p	hsa-miR-6131	hsa-miR-636	hsa-miR-1273g-3p	hsa-miR-3529-3p	hsa-miR-6802-3p	hsa-miR-4642
hsa-miR-4512	hsa-miR-499b-3p		hsa-miR-6503-3p	hsa-miR-3620-5p	hsa-miR-708-5p		hsa-miR-3591-3p	hsa-miR-1273e	hsa-miR-532-3p	hsa-miR-8072	hsa-miR-6083	hsa-miR-4746-5p	hsa-miR-4786-5p	hsa-miR-1273g-3p	hsa-miR-4488	hsa-miR-4436b-3p	hsa-miR-8485		hsa-miR-3613-5p	hsa-miR-4659b-5p	hsa-miR-584-3p		hsa-miR-4490	hsa-miR-7108-5p	hsa-miR-5096	hsa-miR-6721-5p	hsa-miR-638	hsa-miR-5096	hsa-miR-3591-5p	hsa-miR-7851-3p	hsa-miR-203b-5p
hsa-miR-203b-5p	hsa-miR-4436b-5p		hsa-miR-6777-5p	hsa-miR-3675-3p	hsa-miR-885-5p		hsa-miR-499b-3p	hsa-miR-3664-5p	hsa-miR-487b-3p	hsa-miR-8485	hsa-miR-6131	hsa-miR-4792	hsa-miR-5095	hsa-miR-5096	hsa-miR-4492	hsa-miR-4786-5p			hsa-miR-3661	hsa-miR-4683	hsa-miR-588		hsa-miR-4498	hsa-miR-8485	hsa-miR-5192	hsa-miR-6739-5p	hsa-miR-651-5p	hsa-miR-5585-5p	hsa-miR-3591-3p	hsa-miR-8485	hsa-miR-3529-3p
hsa-miR-3529-3p	hsa-miR-4436b-3p		hsa-miR-6807-3p	hsa-miR-3922-5p	hsa-miR-543		hsa-miR-4768-3p	hsa-miR-3689a-3p	hsa-miR-553		hsa-miR-6720-3p	hsa-miR-4803	hsa-miR-1273f	hsa-miR-4524b-3p	hsa-miR-4497	hsa-miR-5699-3p			hsa-miR-3922-5p	hsa-miR-4693-3p	hsa-miR-598-3p		hsa-miR-4506		hsa-miR-5585-3p	hsa-miR-6745	hsa-miR-662	hsa-miR-5585-3p	hsa-miR-499b-3p		hsa-miR-3591-3p
hsa-miR-3591-3p	hsa-miR-4786-5p		hsa-miR-8485	hsa-miR-3926	hsa-miR-509-3-5p		hsa-miR-4779	hsa-miR-3922-5p	hsa-miR-92b-5p		hsa-miR-6777-5p	hsa-miR-5004-5p	hsa-miR-1273g-3p	hsa-miR-5571-5p	hsa-miR-4510	hsa-miR-6087			hsa-miR-3926	hsa-miR-203b-5p	hsa-miR-619-5p		hsa-miR-4510		hsa-miR-5588-5p	hsa-miR-6746-5p	hsa-miR-654-5p	hsa-miR-5588-5p	hsa-miR-4797-3p		hsa-miR-499b-3p
hsa-miR-499b-3p	hsa-miR-5100			hsa-miR-4419a	hsa-miR-1297		hsa-miR-4436b-3p	hsa-miR-3926	hsa-miR-92b-3p		hsa-miR-6826-3p	hsa-miR-5006-5p	hsa-miR-5096	hsa-miR-5585-3p	hsa-miR-3960	hsa-miR-6800-5p			hsa-miR-4423-3p	hsa-miR-3529-3p	hsa-miR-622		hsa-miR-3960		hsa-miR-5684	hsa-miR-6754-3p	hsa-miR-542-3p	hsa-miR-5684	hsa-miR-5004-5p		hsa-miR-4764-5p
hsa-miR-4436b-5p	hsa-miR-5701			hsa-miR-4448	hsa-miR-1244		hsa-miR-4797-5p	hsa-miR-4448	hsa-miR-558		hsa-miR-6874-5p	hsa-miR-1273f	hsa-miR-4524b-3p	hsa-miR-5588-5p	hsa-miR-4635	hsa-miR-7851-3p			hsa-miR-4427	hsa-miR-4718	hsa-miR-625-5p		hsa-miR-4683		hsa-miR-5701	hsa-miR-6763-5p	hsa-miR-1224-5p	hsa-miR-5701	hsa-miR-5095		hsa-miR-4436b-3p
hsa-miR-4436b-3p	hsa-miR-6087			hsa-miR-4459	hsa-miR-1246		hsa-miR-4800-5p	hsa-miR-3689c	hsa-miR-566		hsa-miR-6887-5p	hsa-miR-1273g-3p	hsa-miR-5100	hsa-miR-5684	hsa-miR-4669				hsa-miR-4448	hsa-miR-3591-5p	hsa-miR-625-3p		hsa-miR-4708-5p		hsa-miR-5704	hsa-miR-6788-5p	hsa-miR-1271-3p	hsa-miR-5704	hsa-miR-1273f		hsa-miR-4786-5p
hsa-miR-4786-5p	hsa-miR-6743-5p			hsa-miR-4472	hsa-miR-1282		hsa-miR-5095	hsa-miR-4490	hsa-miR-574-5p		hsa-miR-7110-3p	hsa-miR-5096	hsa-miR-5585-3p	hsa-miR-6511a-3p	hsa-miR-4683				hsa-miR-548ah-3p	hsa-miR-3591-3p	hsa-miR-33b-3p		hsa-miR-203b-5p		hsa-miR-6089	hsa-miR-6790-3p	hsa-miR-766-3p	hsa-miR-6073	hsa-miR-1273g-3p		hsa-miR-5095
hsa-miR-5100	hsa-miR-6750-5p			hsa-miR-4490	hsa-miR-664a-5p		hsa-miR-1273f	hsa-miR-3960	hsa-miR-584-5p		hsa-miR-7641	hsa-miR-5100	hsa-miR-5588-5p	hsa-miR-6720-3p	hsa-miR-4707-5p				hsa-miR-4459	hsa-miR-5003-3p	hsa-miR-633		hsa-miR-3529-3p		hsa-miR-6130	hsa-miR-6791-3p	hsa-miR-216b-5p	hsa-miR-6083	hsa-miR-5096		hsa-miR-1273f
hsa-miR-6129	hsa-miR-6758-3p			hsa-miR-4501	hsa-miR-103b		hsa-miR-1273g-5p	hsa-miR-4642	hsa-miR-588		hsa-miR-7846-3p	hsa-miR-5585-3p	hsa-miR-5591-3p	hsa-miR-6777-5p	hsa-miR-203b-5p				hsa-miR-3135b	hsa-miR-5004-5p	hsa-miR-151b		hsa-miR-3591-5p		hsa-miR-6131	hsa-miR-6796-5p	hsa-miR-509-3-5p	hsa-miR-6089	hsa-miR-5585-3p		hsa-miR-1273g-3p
hsa-miR-6743-5p	hsa-miR-6850-5p			hsa-miR-4529-3p	hsa-miR-3065-5p		hsa-miR-1273g-3p	hsa-miR-4683	hsa-miR-598-3p		hsa-miR-7851-3p	hsa-miR-5588-5p	hsa-miR-5684	hsa-miR-6780a-5p	hsa-miR-3529-3p				hsa-miR-4472	hsa-miR-5095	hsa-miR-1468-3p		hsa-miR-3591-3p		hsa-miR-6777-5p	hsa-miR-6796-3p	hsa-miR-937-5p	hsa-miR-6124	hsa-miR-5588-5p		hsa-miR-5096
hsa-miR-6875-5p	hsa-miR-6894-3p			hsa-miR-4642	hsa-miR-4298		hsa-miR-5096	hsa-miR-4695-3p	hsa-miR-608		hsa-miR-8072	hsa-miR-5701	hsa-miR-6134	hsa-miR-6873-5p	hsa-miR-4719				hsa-miR-548ak	hsa-miR-1273f	hsa-miR-378d		hsa-miR-4762-5p		hsa-miR-6803-5p	hsa-miR-6803-5p	hsa-miR-937-3p	hsa-miR-6131	hsa-miR-5701		hsa-miR-5585-3p
hsa-miR-7851-3p				hsa-miR-4683	hsa-miR-3614-3p		hsa-miR-5194	hsa-miR-203b-5p	hsa-miR-619-5p		hsa-miR-8485	hsa-miR-5703	hsa-miR-6777-5p	hsa-miR-6879-3p	hsa-miR-4740-5p				hsa-miR-4490	hsa-miR-1273g-3p	hsa-miR-802		hsa-miR-4792		hsa-miR-6813-5p	hsa-miR-6825-3p	hsa-miR-941	hsa-miR-6777-5p	hsa-miR-6068		hsa-miR-5588-5p
				hsa-miR-4700-3p	hsa-miR-378f		hsa-miR-664b-3p	hsa-miR-3529-3p	hsa-miR-622			hsa-miR-6130	hsa-miR-6829-5p	hsa-miR-6892-3p	hsa-miR-3591-5p				hsa-miR-4523	hsa-miR-5096	hsa-miR-885-5p		hsa-miR-4793-3p		hsa-miR-6857-3p	hsa-miR-6834-5p	hsa-miR-297	hsa-miR-6871-3p	hsa-miR-6089		hsa-miR-6720-3p
				hsa-miR-203b-5p	hsa-miR-4524a-5p		hsa-miR-5584-3p	hsa-miR-3591-5p	hsa-miR-625-5p			hsa-miR-6131	hsa-miR-6833-5p	hsa-miR-7843-3p	hsa-miR-3591-3p				hsa-miR-4642	hsa-miR-4524b-3p	hsa-miR-509-3-5p		hsa-miR-5006-5p		hsa-miR-6867-5p	hsa-miR-6837-3p	hsa-miR-1181	hsa-miR-7114-3p	hsa-miR-6130		hsa-miR-6756-3p
				hsa-miR-3529-3p	hsa-miR-3529-3p		hsa-miR-5585-5p	hsa-miR-3591-3p	hsa-miR-625-3p			hsa-miR-6722-3p	hsa-miR-6873-3p	hsa-miR-8485	hsa-miR-4745-3p				hsa-miR-4683	hsa-miR-5585-3p	hsa-miR-937-3p		hsa-miR-1273f		hsa-miR-6873-3p	hsa-miR-6854-5p	hsa-miR-1183	hsa-miR-7851-3p	hsa-miR-6131		hsa-miR-6765-5p
				hsa-miR-4723-5p	hsa-miR-3591-3p		hsa-miR-5585-3p	hsa-miR-5004-5p	hsa-miR-151b			hsa-miR-6763-3p	hsa-miR-7110-3p		hsa-miR-4762-5p				hsa-miR-203b-5p	hsa-miR-5588-5p	hsa-miR-1183		hsa-miR-1273g-3p		hsa-miR-6881-3p	hsa-miR-6857-3p	hsa-miR-1228-3p	hsa-miR-8485	hsa-miR-6777-5p		hsa-miR-6777-5p
				hsa-miR-3064-3p	hsa-miR-499b-3p		hsa-miR-5588-5p	hsa-miR-5094	hsa-miR-1468-3p			hsa-miR-6766-5p	hsa-miR-7851-3p		hsa-miR-4762-3p				hsa-miR-3529-3p	hsa-miR-5684	hsa-miR-1285-5p		hsa-miR-5096		hsa-miR-7106-5p	hsa-miR-6871-5p	hsa-miR-1229-5p		hsa-miR-6785-5p		hsa-miR-6844
				hsa-miR-4740-5p	hsa-miR-4436b-5p		hsa-miR-5684	hsa-miR-5095	hsa-miR-802			hsa-miR-6786-5p	hsa-miR-8485		hsa-miR-4763-3p				hsa-miR-4723-5p	hsa-miR-5701	hsa-miR-1297		hsa-miR-5585-3p		hsa-miR-7107-5p	hsa-miR-6873-3p	hsa-miR-1202		hsa-miR-6867-5p		hsa-miR-1273h-5p
				hsa-miR-3591-3p	hsa-miR-4436b-3p		hsa-miR-5689	hsa-miR-1273f	hsa-miR-885-5p			hsa-miR-6803-5p			hsa-miR-4764-5p				hsa-miR-3591-5p	hsa-miR-5704	hsa-miR-1303		hsa-miR-5588-5p		hsa-miR-7108-5p	hsa-miR-6877-3p	hsa-miR-1285-5p		hsa-miR-6881-3p		hsa-miR-8485
				hsa-miR-499b-3p	hsa-miR-4786-5p		hsa-miR-6069	hsa-miR-1273g-3p	hsa-miR-509-3-5p			hsa-miR-6816-5p			hsa-miR-4787-5p				hsa-miR-3591-3p	hsa-miR-6131	hsa-miR-1304-3p		hsa-miR-5701		hsa-miR-7851-3p	hsa-miR-7108-3p	hsa-miR-1293		hsa-miR-7107-3p
				hsa-miR-4786-5p	hsa-miR-5095		hsa-miR-6719-3p	hsa-miR-5096	hsa-miR-937-3p			hsa-miR-6821-5p			hsa-miR-4792				hsa-miR-499b-3p	hsa-miR-6726-5p	hsa-miR-1246		hsa-miR-6127		hsa-miR-8485	hsa-miR-7110-3p	hsa-miR-1303		hsa-miR-7851-3p
				hsa-miR-5004-5p	hsa-miR-4524b-3p		hsa-miR-6720-3p	hsa-miR-5585-3p	hsa-miR-1183			hsa-miR-6881-3p			hsa-miR-5000-3p				hsa-miR-4759	hsa-miR-6754-3p	hsa-miR-1254		hsa-miR-6130			hsa-miR-7158-5p	hsa-miR-1246		hsa-miR-8485
				hsa-miR-5095	hsa-miR-6849-5p		hsa-miR-6771-5p	hsa-miR-5684	hsa-miR-1231			hsa-miR-6883-3p			hsa-miR-5001-5p				hsa-miR-4763-3p	hsa-miR-6760-3p	hsa-miR-548m		hsa-miR-6131			hsa-miR-7846-3p	hsa-miR-1248
				hsa-miR-1273f	hsa-miR-7851-3p		hsa-miR-6777-5p	hsa-miR-6131	hsa-miR-1202			hsa-miR-7107-3p			hsa-miR-5004-5p				hsa-miR-4782-3p	hsa-miR-6777-5p	hsa-miR-548o-3p		hsa-miR-6777-5p			hsa-miR-7851-3p	hsa-miR-1250-5p
				hsa-miR-1273g-3p			hsa-miR-6791-3p	hsa-miR-6720-3p	hsa-miR-1285-5p			hsa-miR-7110-5p			hsa-miR-1273g-3p				hsa-miR-4793-3p	hsa-miR-6803-5p	hsa-miR-1268a		hsa-miR-6873-3p			hsa-miR-7977	hsa-miR-1254
				hsa-miR-5096			hsa-miR-6780b-3p	hsa-miR-6744-5p	hsa-miR-1297			hsa-miR-7641			hsa-miR-5187-5p				hsa-miR-5004-5p	hsa-miR-7107-3p	hsa-miR-1270		hsa-miR-7641			hsa-miR-8057	hsa-miR-1277-5p
				hsa-miR-5585-3p			hsa-miR-6873-3p	hsa-miR-6776-3p	hsa-miR-1302			hsa-miR-8485			hsa-miR-5100				hsa-miR-5095	hsa-miR-7108-5p	hsa-miR-1273a		hsa-miR-7851-3p			hsa-miR-8084	hsa-miR-1282
				hsa-miR-5588-5p			hsa-miR-6874-5p	hsa-miR-6777-5p	hsa-miR-1303						hsa-miR-5586-3p				hsa-miR-1273f	hsa-miR-7110-5p	hsa-miR-1277-3p		hsa-miR-8062			hsa-miR-8089	hsa-miR-1288-3p
				hsa-miR-5701			hsa-miR-6879-3p	hsa-miR-6781-5p	hsa-miR-1304-3p						hsa-miR-5588-5p				hsa-miR-1273g-3p	hsa-miR-7110-3p	hsa-miR-1282		hsa-miR-8485			hsa-miR-8485	hsa-miR-1292-5p
				hsa-miR-6068			hsa-miR-7107-3p	hsa-miR-6844	hsa-miR-1246						hsa-miR-5704				hsa-miR-5096	hsa-miR-1273h-5p	hsa-miR-1292-5p						hsa-miR-1255b-2-3p
				hsa-miR-6131			hsa-miR-7110-3p	hsa-miR-6848-3p	hsa-miR-1248						hsa-miR-6068				hsa-miR-5585-3p	hsa-miR-8485	hsa-miR-664a-5p						hsa-miR-1307-3p
				hsa-miR-6777-5p			hsa-miR-1273h-5p	hsa-miR-6879-3p	hsa-miR-1254						hsa-miR-6081				hsa-miR-5588-5p	hsa-miR-548bb-3p	hsa-miR-1307-3p						hsa-miR-1322
				hsa-miR-6785-5p			hsa-miR-7851-3p	hsa-miR-7158-5p	hsa-miR-548o-3p						hsa-miR-6130				hsa-miR-548av-3p		hsa-miR-103b						hsa-miR-1538
				hsa-miR-6844			hsa-miR-8485	hsa-miR-7847-3p	hsa-miR-1268a						hsa-miR-6131				hsa-miR-6089		hsa-miR-1973						hsa-miR-1908-5p
				hsa-miR-6879-5p				hsa-miR-8485	hsa-miR-1277-5p						hsa-miR-6737-5p				hsa-miR-6125		hsa-miR-3120-3p						hsa-miR-1908-3p
				hsa-miR-6888-5p					hsa-miR-1277-3p						hsa-miR-6741-5p				hsa-miR-6131		hsa-miR-3135a						hsa-miR-1973
				hsa-miR-7110-3p					hsa-miR-1292-5p						hsa-miR-6750-5p				hsa-miR-6719-3p		hsa-miR-3149						hsa-miR-2054
				hsa-miR-7846-3p					hsa-miR-664a-5p						hsa-miR-6763-5p				hsa-miR-6720-3p		hsa-miR-3168						hsa-miR-2114-5p
				hsa-miR-7849-3p					hsa-miR-103b						hsa-miR-6766-5p				hsa-miR-6740-5p		hsa-miR-1273d						hsa-miR-2114-3p
				hsa-miR-8072					hsa-miR-1911-3p						hsa-miR-6781-3p				hsa-miR-6777-5p		hsa-miR-378c						hsa-miR-2682-5p
				hsa-miR-8485					hsa-miR-1972						hsa-miR-6789-3p				hsa-miR-6790-3p		hsa-miR-4286						hsa-miR-2682-3p
									hsa-miR-1973						hsa-miR-6802-5p				hsa-miR-6833-5p		hsa-miR-3620-5p						hsa-miR-711
									hsa-miR-3168						hsa-miR-6819-5p				hsa-miR-6839-5p		hsa-miR-1273e						hsa-miR-718
									hsa-miR-3184-3p						hsa-miR-6823-5p				hsa-miR-6844		hsa-miR-3689a-3p						hsa-miR-3117-5p
									hsa-miR-378c						hsa-miR-6836-3p				hsa-miR-6855-5p		hsa-miR-3922-5p						hsa-miR-3120-5p
									hsa-miR-3607-5p						hsa-miR-6850-3p				hsa-miR-6873-3p		hsa-miR-3926						hsa-miR-3124-5p
									hsa-miR-3613-5p						hsa-miR-6871-5p				hsa-miR-6879-3p		hsa-miR-3944-5p						hsa-miR-3127-3p
									hsa-miR-3620-5p						hsa-miR-6873-3p				hsa-miR-6880-5p		hsa-miR-4448						hsa-miR-3132
									hsa-miR-1273e						hsa-miR-6881-3p				hsa-miR-6881-3p		hsa-miR-4459						hsa-miR-3141
									hsa-miR-3925-3p						hsa-miR-6882-3p				hsa-miR-1273h-5p		hsa-miR-4472						hsa-miR-3074-5p
									hsa-miR-3926						hsa-miR-7108-5p				hsa-miR-1273h-3p		hsa-miR-3960						hsa-miR-3162-3p
									hsa-miR-1268b						hsa-miR-7641				hsa-miR-7847-3p		hsa-miR-4642						hsa-miR-3174
									hsa-miR-4448						hsa-miR-7706				hsa-miR-7851-3p		hsa-miR-4668-5p						hsa-miR-3176
									hsa-miR-4459						hsa-miR-7977				hsa-miR-8071		hsa-miR-4683						hsa-miR-3178
									hsa-miR-4472						hsa-miR-8485				hsa-miR-8485		hsa-miR-4699-3p						hsa-miR-3180-5p
									hsa-miR-4490												hsa-miR-203b-5p						hsa-miR-3180-3p
									hsa-miR-4512												hsa-miR-3529-3p						hsa-miR-3183
									hsa-miR-4524a-5p												hsa-miR-3591-5p						hsa-miR-3195
									hsa-miR-4640-5p												hsa-miR-3591-3p						hsa-miR-3196
									hsa-miR-4642												hsa-miR-499b-3p						hsa-miR-3197
									hsa-miR-4667-5p												hsa-miR-4436b-3p						hsa-miR-1273d
									hsa-miR-4700-3p												hsa-miR-4782-3p						hsa-miR-4295
									hsa-miR-203b-5p												hsa-miR-2467-5p						hsa-miR-4297
									hsa-miR-3529-3p												hsa-miR-4786-5p						hsa-miR-4301
									hsa-miR-3591-5p												hsa-miR-4800-3p						hsa-miR-4252
									hsa-miR-3591-3p												hsa-miR-5094						hsa-miR-4281
									hsa-miR-499b-3p												hsa-miR-5095						hsa-miR-4284
									hsa-miR-4436b-3p												hsa-miR-1273f						hsa-miR-4292
									hsa-miR-2467-5p												hsa-miR-1273g-3p						hsa-miR-3613-5p
									hsa-miR-4786-5p												hsa-miR-5096						hsa-miR-3613-3p
									hsa-miR-4800-5p												hsa-miR-5585-3p						hsa-miR-3620-5p
									hsa-miR-5095												hsa-miR-6068						hsa-miR-3648
									hsa-miR-1273f												hsa-miR-6081						hsa-miR-3655
									hsa-miR-1273g-3p												hsa-miR-6131						hsa-miR-3656
									hsa-miR-5096												hsa-miR-6720-3p						hsa-miR-1273e
									hsa-miR-4524b-3p												hsa-miR-6734-5p						hsa-miR-3663-3p
									hsa-miR-5585-3p												hsa-miR-6777-5p						hsa-miR-3666
									hsa-miR-5588-5p												hsa-miR-6793-5p						hsa-miR-3681-3p
									hsa-miR-5684												hsa-miR-6844						hsa-miR-3682-3p
									hsa-miR-5701												hsa-miR-6879-3p						hsa-miR-3689a-3p
									hsa-miR-6088												hsa-miR-7152-3p						hsa-miR-3689b-3p
									hsa-miR-6131												hsa-miR-1273h-5p						hsa-miR-3918
									hsa-miR-6720-3p												hsa-miR-7846-3p						hsa-miR-3922-5p
									hsa-miR-6777-5p												hsa-miR-7847-3p						hsa-miR-3925-3p
									hsa-miR-6785-5p												hsa-miR-7978						hsa-miR-3934-3p
									hsa-miR-6844												hsa-miR-8485						hsa-miR-3940-5p
									hsa-miR-6849-5p																		hsa-miR-1268b
									hsa-miR-6850-5p																		hsa-miR-4423-3p
									hsa-miR-6865-5p																		hsa-miR-4430
									hsa-miR-6873-3p																		hsa-miR-4448
									hsa-miR-6879-3p																		hsa-miR-4459
									hsa-miR-1273h-5p																		hsa-miR-4470
									hsa-miR-7846-3p																		hsa-miR-4472
									hsa-miR-7847-3p																		hsa-miR-4474-5p
									hsa-miR-7849-3p																		hsa-miR-4485-5p
									hsa-miR-7851-3p																		hsa-miR-4485-3p
									hsa-miR-8485																		hsa-miR-4488
																											hsa-miR-4490
																											hsa-miR-4508
																											hsa-miR-4510
																											hsa-miR-4512
																											hsa-miR-4516
																											hsa-miR-4525
																											hsa-miR-1587
																											hsa-miR-3960
																											hsa-miR-4635
																											hsa-miR-4642
																											hsa-miR-4644
																											hsa-miR-4647
																											hsa-miR-4655-3p
																											hsa-miR-4664-3p
																											hsa-miR-4669
																											hsa-miR-4672
																											hsa-miR-4683
																											hsa-miR-4687-5p
																											hsa-miR-4695-5p
																											hsa-miR-4703-3p
																											hsa-miR-4706
																											hsa-miR-4707-5p
																											hsa-miR-203b-5p
																											hsa-miR-4710
																											hsa-miR-3529-3p
																											hsa-miR-4724-3p
																											hsa-miR-4728-3p
																											hsa-miR-3591-3p
																											hsa-miR-4758-3p
																											hsa-miR-4762-5p
																											hsa-miR-4763-3p
																											hsa-miR-4764-5p
																											hsa-miR-2467-3p
																											hsa-miR-4787-3p
																											hsa-miR-4792
																											hsa-miR-4797-3p
																											hsa-miR-5001-5p
																											hsa-miR-5006-5p
																											hsa-miR-5008-5p
																											hsa-miR-1273f
																											hsa-miR-1273g-3p
																											hsa-miR-5096
																											hsa-miR-5189-5p
																											hsa-miR-5194
																											hsa-miR-5100
																											hsa-miR-5585-3p
																											hsa-miR-5588-5p
																											hsa-miR-5684
																											hsa-miR-5692c
																											hsa-miR-5689
																											hsa-miR-5701
																											hsa-miR-5704
																											hsa-miR-6068
																											hsa-miR-6085
																											hsa-miR-6089
																											hsa-miR-6125
																											hsa-miR-6130
																											hsa-miR-6131
																											hsa-miR-6133
																											hsa-miR-6511b-3p
																											hsa-miR-6722-3p
																											hsa-miR-6729-5p
																											hsa-miR-6736-5p
																											hsa-miR-6752-3p
																											hsa-miR-6756-5p
																											hsa-miR-6766-5p
																											hsa-miR-6768-3p
																											hsa-miR-6775-5p
																											hsa-miR-6777-5p
																											hsa-miR-6780a-5p
																											hsa-miR-6781-5p
																											hsa-miR-6787-5p
																											hsa-miR-6788-5p
																											hsa-miR-6790-5p
																											hsa-miR-6790-3p
																											hsa-miR-6792-3p
																											hsa-miR-6803-5p
																											hsa-miR-6820-3p
																											hsa-miR-6855-5p
																											hsa-miR-6769b-5p
																											hsa-miR-6869-5p
																											hsa-miR-6871-5p
																											hsa-miR-6873-3p
																											hsa-miR-6881-3p
																											hsa-miR-6891-5p
																											hsa-miR-7160-5p
																											hsa-miR-7641
																											hsa-miR-7706
																											hsa-miR-7843-5p
																											hsa-miR-1273h-5p
																											hsa-miR-7847-3p
																											hsa-miR-7851-3p
																											hsa-miR-7977
																											hsa-miR-8063
																											hsa-miR-8070
																											hsa-miR-8485

## Sheet: TableS14.HCC featured groups
Six featured transcript groups in Fig.6a
Group-1	Group-2	Group-3	Group-4	Group-5	Group-6
LINC00652	hsa-miR-664a-5p	CYB5A	FGFR2	KRT7	hsa-miR-499b-3p		tumor suppressor miRNA
LOC100129917	hsa-miR-139-5p	HERC2P10	PTENP1	CRABP2	hsa-miR-143-3p		oncomiR
PATE2	hsa-miR-608	HLA-H	VHLL	NPTX1	hsa-miR-378a-3p
HNF1A-AS1	hsa-miR-124-5p	HLA-B	KIT	C19orf33	hsa-miR-126-3p
APCS	hsa-miR-193b-3p	HLA-DRB1	MPL	TUBB6	hsa-miR-4436b-3p
ASB16-AS1	hsa-miR-125a-3p	ABCC11	ERBB4	NDUFA1	hsa-miR-486-3p
CREB3L3	hsa-miR-382-5p	USP26	KDR	CKS2	hsa-miR-499a-5p
RFTN1	hsa-miR-34b-5p	SUSD3	CDH19	NT5DC2	hsa-miR-22-3p
ZNF680	hsa-miR-432-5p	ESR1	JAK3	PLP2	hsa-miR-125b-1-3p
FOXA2	hsa-miR-151b	HLA-DRB6	ALK	PFKP	hsa-miR-223-5p
PCK1	hsa-miR-151a-5p	KCNC2	CPA3	WDR34	hsa-miR-885-5p
BBOX1	hsa-miR-532-3p	HLA-J	BRCA2	PRSS21	hsa-miR-128-3p
THRSP	hsa-miR-30a-3p	HLA-A	CSF1R	HMG20B	hsa-miR-4786-5p
RARRES3	hsa-miR-370-3p	ARHGAP8	CLEC2D	NDUFA7	hsa-miR-802
ZNF302	hsa-miR-34c-5p	DEFB126	STK11	EXOSC4	hsa-miR-128-2-5p
NDUFAF1	hsa-miR-205-5p	TMEM25	HNF1A	FSCN1	hsa-miR-26b-5p
TCEAL1	hsa-miR-424-5p	FAM134B	FBXW7	TIMP1	hsa-miR-127-3p
ZNF674-AS1	hsa-miR-92b-5p	HLA-DQB1	FGFR1	SLC16A3	hsa-miR-199b-5p
CRADD	hsa-miR-105-3p	HDC	SRC	ECEL1	hsa-miR-30b-5p
DYX1C1		GATA3	SMO	CYBA	hsa-miR-92b-3p
UBE2Q2P1		Sep3	PTCSC3	BASP1	hsa-miR-29a-3p
DBH		CCDC146	REV1	CRIP1	hsa-miR-509-3-5p
ANKS4B		GRHL2	SLX4	ADAM15	hsa-miR-130b-5p
SEC16B		ZNF154	PIK3CA	SLC3A2	hsa-miR-487b-3p
FBLN7		PYGO1	GNAQ	TPM2	hsa-miR-32-5p
EFCAB13		TFF3	APC	SRSF9	hsa-miR-221-5p
LOC100233156		TSPAN1	JAK2	RNU86	hsa-miR-103b
CXCL16		BHLHE41	BRAF	OXLD1	hsa-miR-431-5p
RAPGEF5		LYZ		MRPL2	hsa-miR-132-3p
SHANK2-AS3		MLPH		PGLS	hsa-miR-221-3p
EHHADH-AS1		C17orf47		TRAPPC5	hsa-miR-155-5p
LOC100188947		AKR7A3		MRPL36	hsa-miR-506-3p
PCDH20		RET		AP2S1	hsa-miR-138-5p
SLC22A25		LOC729970		POLR2L	hsa-miR-1-3p
DTWD1		CPB1		NDUFS6	hsa-miR-212-3p
UGCG		HLA-DQA1		ATP5H	hsa-miR-493-3p
LOC100093698		SCARNA5		TMEM147	hsa-miR-30c-5p
SPINK5				MRPL41
PIK3AP1				C19orf24
SYT3				TRMT112
CXorf23				TCEB2
MYH14				C12orf57
C19orf71				UQCR10
SPP2				SLC7A5
MARVELD2				S100A4
FCGR2C				S100A6
SECTM1				PRSS56
hsa-miR-3149				SNCG
PLA2G12B				TMSB10
SND1-IT1				PHGDH
SEPSECS				PCNA-AS1
HBB				CKB
NR5A2				EIF3K
SSTR1				PRMT1
TP53INP1				PDCD6
CYP2B7P1				PSMA7
HSD11B1				COPE
F10				NDUFS5
ADH6				ATP5G2
RAMP1				NDUFS7
GHR				UQCRH
TSPAN8				RUVBL2
ENPEP				MRPS24
C5orf27				RAN
HLF				RPS6
CHAD				RPL39
HGD
FAM20A
AKR1C2
ADH1C
CBR4
BCHE
C2orf72
MAGEC1
SLC17A4
ABCG8
GOLT1A
ABCB11
NR1I3
IFIT2
PTH2R
TMEM106A
PGLYRP2
ENPP2
LIPG
HAO1
C14orf105
ANKRD20A12P
SLC30A10
HAAO
hsa-miR-494-3p
SAA4
SAA2-SAA4
hsa-miR-217
FETUB
SLC15A1
LINC00482
INSIG2
PLCB1
LOC100507389
IL1R1
PRODH2
AOC4
SHROOM2
C10orf116
F9
HULC
RGN
A2M
METTL7B
STBD1
FAM47E-STBD1
PBLD
TGM2
LOC728040
SNURF
SNRPN
FKBP11
hsa-miR-508-5p
hsa-miR-509-5p
ZBTB20
MAP1LC3C
INHBE
CYP4F12
C19orf80
ABCB1
FN3K
SLC17A2
LIME1
TMEM150A
AQP7P3
MST1P2
ZCCHC9
YIPF4
THPO
HCFC2
SEC24B-AS1
U2AF1L4
COPZ2
hsa-miR-3168
hsa-miR-378a-5p
hsa-miR-99b-3p
PAQR9
hsa-miR-6720-3p
hsa-miR-6879-3p
hsa-miR-584-5p
PPP1R1A
CYP2J2
LOC255167
LARGE
SLC16A2
ACOT12
CTSH
PON3
CYP4F3
CAPN5
TCEA3
C10orf10
PDZK1
GYS2
hsa-miR-16-5p
CD14
CDO1
GPR88
AS3MT
MASP2
SLC51A
CGREF1
CAMK2N1
ENC1
SLC22A9
GANC
SLCO2B1
CLMN
ADORA2B
GLRX
ZNF44
FAM153C
CCDC170
PFN1P2
SLC17A3
AGXT2L1
AADAC
SLC25A47
RDH16
BAGE5
BAGE4
PROZ
BAGE3
BAGE2
IFIT5
CYP4A22
FMO4
HSP90AB4P
MAOA
RAB37
LOC100128573
CLDN3
CFB
PMS2P5
HLX
MYO18B
CLYBL
BCL2L10
PIGR
C16orf45
ZFP69
SGIP1
DUSP10
IRF6
CDH1
PRLR
LRFN5
PLEKHA6
CORIN
TMEM98
FST
GSDMB
LRRC20
INPP1
VAMP4
DAND5
SGK2
NSUN5P1
FAM63B
NUGGC
TM7SF2
PID1
EEF1A2
WDYHV1
ELFN1
HIST2H2BC
TATDN1
DTX1
AMY2B
WDR72
VSNL1
CHST13
GSTM1
CNN3
RBP5
MAPRE3
C5orf4
FAHD2A
DUSP5P1
PAGE5
G0S2
FXYD1
COL5A2
RASAL2-AS1
hsa-miR-26a-5p
LUST
hsa-miR-758-3p
MYO15B
hsa-miR-362-5p
MGMT
HPGD
TMEM56-RWDD3
TPST1
SMIM14
FAM149B1
HIST1H2BG
FUOM
CYP3A7-CYP3AP1
CYP3A7
LYPLAL1
VNN1
GLYAT
RASSF4
hsa-miR-30d-5p
SLC10A5
MYCBP2-AS1
CCDC91
SPON2
PHLDB3
F7
LYRM5
KIF12
LOC100507053
LBX2-AS1
RNF208
hsa-miR-622
hsa-miR-148a-5p
hsa-miR-33a-3p
hsa-miR-31-5p
TTPA
SKIDA1
ZNF577
SLCO1A2
LOC91948
SCARNA17
DDC
DYDC1
HERC2P4
AZGP1P1
APOC4
CPN2
MALL
CHN2
ENHO
C8A
STEAP1
ABCC6P1
LDLRAD4
CHST9
PPAP2B
GGT7
ABCA10
FKBP2
INHBB
hsa-miR-181a-5p
hsa-miR-558
SLC39A5

[truncated: 8 more sheets: TableS15.GO term detail , TableS16.HCC miRNA&target gene, TableS17.OncomiR&targetPairs, TableS18.NegCorPairs in Exp23, TableS19.HCC SE,gene pairs, TableS20.HCC SE,miRNAs pairs, TableS21.SE activity CorMatrix, TableS22.Activity gene groups]
